# Supplementary material for: Two N,N′-bis­(pyridin-4-yl)pyridine-2,6-dicarboxamide coordination compounds
Source: Acta Crystallogr E Crystallogr Commun. 2018 Jul 6;74(Pt 8):1049–53. doi: 10.1107/S2056989018007351 (PMC6073001; doi:10.1107/S2056989018007351)
Supplement: Supplementary file 1 [file e-74-01049-sup1.cif]

##############################################################################
#                                                                            #
# This CIF contains the data in a paper accepted for publication in          #
# Acta Crystallographica Section E. It conforms to the requirements of       #
# Notes for Authors for Acta Crystallographica Section E, and has been       #
# peer reviewed under the auspices of the IUCr Commission on Journals.       #
#                                                                            #
# Full details of the Crystallographic Information File format               #
# are given in the paper "The Crystallographic Information File (CIF):       #
# a New Standard Archive File for Crystallography" by S. R. Hall, F. H.      #
# Allen and I. D. Brown [Acta Cryst. (1991), A47, 655-685].                  #
#                                                                            #
# The current version of the core CIF dictionary is obtainable from          #
# ftp://ftp.iucr.org/pub/cif_core.dic.                                       #
#                                                                            #
# Software is freely available for graphical display of the structure(s)     #
# in this CIF. For information consult the CIF software page                 #
# http://www.iucr.org/resources/cif/software.                                #
#                                                                            #
# This file may be used for bona fide research purposes within the           #
# scientific community so long as proper attribution is given to the journal # 
# article from which it was obtained.                                        #
#                                                                            #
##############################################################################
data_I
_audit_creation_method     'SHELXL-2014/7(Sheldrick, 2015)'
_journal_date_recd_electronic     2018-02-27
_journal_date_accepted     2018-05-16
_journal_name_full     'Acta Crystallographica, Section E'
_journal_year     2018
_journal_volume     74
_journal_issue      8
_journal_page_first     1049
_journal_page_last     1053
_journal_paper_category     GM
_journal_paper_doi     10.1107/S2056989018007351
_journal_coeditor_code     CQ2024
_publ_contact_author_name     'Yue-Xin Guo'
_publ_contact_author_address
;
School of Pharmacy, North China University of Science and Technology, Tangshan
063210, Hebei, People's Republic of China
;
_publ_contact_author_email     'yuexinguo@126.com'
_publ_contact_author_fax     ?
_publ_contact_author_phone     ?
_publ_section_title
;
Two <i>N</i>,<i>N</i>'-bis(pyridin-4-yl)pyridine-2,6-dicarboxamide coordination
compounds
;
_publ_section_title_footnote     .
loop_
    _publ_author_name
    _publ_author_footnote
    _publ_author_address
    'Guo, Yue-Xin' .
;
School of Pharmacy, North China University of Science and Technology, Tangshan
063210, Hebei, People's Republic of China
;
    'Ma, Hong-Cui' .
;
School of Pharmacy, North China University of Science and Technology, Tangshan
063210, Hebei, People's Republic of China
;
    'Bo, Ren' .
;
School of Pharmacy, North China University of Science and Technology, Tangshan
063210, Hebei, People's Republic of China
;
    'Zhao, Ning' .
;
School of Pharmacy, North China University of Science and Technology, Tangshan
063210, Hebei, People's Republic of China
;
    'Zhao, Li-Gang' .
;
School of Pharmacy, North China University of Science and Technology, Tangshan
063210, Hebei, People's Republic of China
;
    'Li, Jin-Peng' .
;
College of Chemistry and Molecular Engineering, Zhengzhou University, Zhengzhou
450001, Henan, People's Republic of China
;
    'Hou, Hong-Wei' .
;
College of Chemistry and Molecular Engineering, Zhengzhou University, Zhengzhou
450001, Henan, People's Republic of China
;
_publ_section_synopsis
;
The title compounds both contain a central metal atom in a distorted octahedral
geometry coordinated equatorially by four oxygen atoms from water molecules.
In the Mn^II^ complex, the axial positions are occupied by a nitrogen atom
from the ligand and an oxygen atom from the sulfate anion, whereas in the
Cd^II^ complex they contain two nitrogen atoms from two different ligands and
the sulfate anion only serves as the charge-balancing ion. \p--\p stacking
between pyridine rings plays a crucial role in the molecular self-assembly of
the two structures.
;
_database_code_depnum_ccdc_archive     'CCDC 1822490'
_chemical_name_systematic
;\
Tetraaqua[<i>N</i>,<i>N</i>'-bis(pyridin-4-yl)pyridine-2,6-\
dicarboxamide]sulfatomanganese(II) dihydrate
;
_chemical_name_common     ?
_chemical_formula_moiety     'C17 H21 Mn N5 O10 S, 2(H2 O)'
_chemical_formula_sum     'C17 H25 Mn N5 O12 S'
_chemical_formula_iupac     '[Mn (S O4) (C17 H13 N5 O2) (H2 O)4], 2H2 O'
_chemical_formula_weight     578.42
_chemical_melting_point     ?
_shelx_space_group_comment
;
The symmetry employed for this shelxl refinement is uniquely defined
by the following loop, which should always be used as a source of
symmetry information in preference to the above space-group names.
They are only intended as comments.
;
_space_group_crystal_system     triclinic
_space_group_name_H-M_alt     'P -1'
_space_group_name_Hall     '-P 1'
loop_
    _space_group_symop_operation_xyz
    'x, y, z'
    '-x, -y, -z'
_cell_length_a     8.9333(18)
_cell_length_b     8.9998(18)
_cell_length_c     15.949(3)
_cell_angle_alpha     78.92(3)
_cell_angle_beta     81.04(3)
_cell_angle_gamma     68.43(3)
_cell_volume     1165.1(5)
_cell_formula_units_Z     2
_cell_measurement_reflns_used     3219
_cell_measurement_theta_min     3.3166
_cell_measurement_theta_max     27.5378
_cell_measurement_temperature     293(2)
_exptl_crystal_description     Prism
_exptl_crystal_colour     Colorless
_exptl_crystal_size_max     0.200
_exptl_crystal_size_mid     0.200
_exptl_crystal_size_min     0.200
_exptl_crystal_density_diffrn     1.649
_exptl_crystal_density_meas     ?
_exptl_crystal_density_method     ?
_exptl_crystal_F_000     598
_exptl_absorpt_coefficient_mu     0.730
_exptl_absorpt_correction_type     multi-scan
_exptl_absorpt_process_details
;
(CrystalClear; Rigaku/MSC, 2006)
;
_shelx_estimated_absorpt_T_min     0.868
_shelx_estimated_absorpt_T_max     0.868
_exptl_absorpt_correction_T_min     0.9389
_exptl_absorpt_correction_T_max     1.0000
_diffrn_ambient_temperature     293(2)
_diffrn_radiation_type     MoK\a
_diffrn_radiation_wavelength     0.71073
_diffrn_measurement_device_type     'Rigaku Saturn724'
_diffrn_measurement_method     dtprofit.ref
_diffrn_detector_area_resol_mean     28.5714
_diffrn_reflns_number     14157
_diffrn_reflns_av_R_equivalents     0.0242
_diffrn_reflns_theta_min     3.317
_diffrn_reflns_theta_max     27.511
_diffrn_reflns_theta_full     25.242
_diffrn_measured_fraction_theta_max     0.990
_diffrn_measured_fraction_theta_full     0.995
_diffrn_reflns_limit_h_min     -11
_diffrn_reflns_limit_h_max     11
_diffrn_reflns_limit_k_min     -11
_diffrn_reflns_limit_k_max     11
_diffrn_reflns_limit_l_min     -20
_diffrn_reflns_limit_l_max     20
_refine_special_details     ?
_reflns_number_total     5299
_reflns_number_gt     4440
_reflns_threshold_expression     'I > 2\s(I)'
_refine_ls_structure_factor_coef     Fsqd
_refine_ls_matrix_type     full
_refine_ls_R_factor_all     0.0467
_refine_ls_R_factor_gt     0.0373
_refine_ls_wR_factor_gt     0.0851
_refine_ls_wR_factor_ref     0.0915
_refine_ls_goodness_of_fit_ref     1.065
_refine_ls_restrained_S_all     1.065
_refine_ls_number_reflns     5299
_refine_ls_number_parameters     369
_refine_ls_number_restraints     0
_refine_ls_hydrogen_treatment     mixed
_refine_ls_weighting_scheme     calc
_refine_ls_weighting_details
              'w=1/[\s^2^(Fo^2^)+(0.0475P)^2^+0.1434P] where P=(Fo^2^+2Fc^2^)/3'
_atom_sites_solution_hydrogens     mixed
_atom_sites_solution_primary     ?
_atom_sites_solution_secondary     ?
_refine_ls_shift/su_max     0.000
_refine_ls_shift/su_mean     0.000
_refine_diff_density_max     0.237
_refine_diff_density_min     -0.452
_refine_ls_extinction_method     none
_refine_ls_extinction_coef     .
loop_
    _atom_type_symbol
    _atom_type_description
    _atom_type_scat_dispersion_real
    _atom_type_scat_dispersion_imag
    _atom_type_scat_source
    'C' 'C' 0.0033 0.0016
                         'International Tables Vol C Tables 4.2.6.8 and 6.1.1.4'
    'H' 'H' 0.0000 0.0000
                         'International Tables Vol C Tables 4.2.6.8 and 6.1.1.4'
    'N' 'N' 0.0061 0.0033
                         'International Tables Vol C Tables 4.2.6.8 and 6.1.1.4'
    'O' 'O' 0.0106 0.0060
                         'International Tables Vol C Tables 4.2.6.8 and 6.1.1.4'
    'S' 'S' 0.1246 0.1234
                         'International Tables Vol C Tables 4.2.6.8 and 6.1.1.4'
    'Mn' 'Mn' 0.3368 0.7283
                         'International Tables Vol C Tables 4.2.6.8 and 6.1.1.4'
_computing_data_collection
;
CrystalClear (Rigaku/MSC, 2006)
;
_computing_cell_refinement
;
CrystalClear (Rigaku/MSC, 2006)
;
_computing_data_reduction
;
CrystalClear (Rigaku/MSC, 2006)
;
_computing_structure_solution
;
<i>SHELXT2014/7</i> (Sheldrick, 2015a)
;
_computing_structure_refinement
;
<i>SHELXL2014/7</i> (Sheldrick, 2015b)
;
_computing_molecular_graphics
;
<i>SHELXL2014/7</i> (Sheldrick, 2015b)
;
_computing_publication_material
;
<i>SHELXL2014/7</i> (Sheldrick, 2015b)
;
loop_
    _atom_site_type_symbol
    _atom_site_label
    _atom_site_fract_x
    _atom_site_fract_y
    _atom_site_fract_z
    _atom_site_U_iso_or_equiv
    _atom_site_adp_type
    _atom_site_calc_flag
    _atom_site_occupancy
    _atom_site_disorder_assembly
    _atom_site_disorder_group
    C C1 0.2351(2) 0.4933(2) -0.18307(12) 0.0332(4) Uani d 1 . .
    H H1 0.2377 0.5031 -0.2424 0.040 Uiso calc 1 . .
    C C2 0.1757(2) 0.3842(2) -0.13011(12) 0.0323(4) Uani d 1 . .
    H H2 0.1351 0.3207 -0.1530 0.039 Uiso calc 1 . .
    C C3 0.1769(2) 0.3699(2) -0.04191(11) 0.0254(4) Uani d 1 . .
    C C4 0.2824(2) 0.5697(2) -0.05814(11) 0.0251(4) Uani d 1 . .
    C C5 0.2907(2) 0.5875(2) -0.14691(12) 0.0297(4) Uani d 1 . .
    H H5A 0.3329 0.6616 -0.1811 0.036 Uiso calc 1 . .
    C C6 0.3359(2) 0.6775(2) -0.01818(12) 0.0271(4) Uani d 1 . .
    C C7 0.1178(2) 0.2448(2) 0.01474(12) 0.0290(4) Uani d 1 . .
    C C8 0.0623(2) 0.1421(2) 0.16695(12) 0.0263(4) Uani d 1 . .
    C C9 0.0734(2) 0.1556(2) 0.25115(12) 0.0321(4) Uani d 1 . .
    H H9 0.1269 0.2202 0.2620 0.039 Uiso calc 1 . .
    C C10 0.0053(3) 0.0734(3) 0.31810(13) 0.0356(5) Uani d 1 . .
    H H10 0.0158 0.0829 0.3737 0.043 Uiso calc 1 . .
    C C11 -0.0834(2) -0.0329(2) 0.22587(12) 0.0331(4) Uani d 1 . .
    H H11 -0.1387 -0.0971 0.2168 0.040 Uiso calc 1 . .
    C C12 -0.0160(2) 0.0415(2) 0.15486(12) 0.0310(4) Uani d 1 . .
    H H12 -0.0228 0.0248 0.1000 0.037 Uiso calc 1 . .
    C C13 0.3595(2) 0.7410(2) 0.12187(11) 0.0255(4) Uani d 1 . .
    C C14 0.3298(2) 0.7027(2) 0.21023(12) 0.0315(4) Uani d 1 . .
    H H14 0.2766 0.6302 0.2325 0.038 Uiso calc 1 . .
    C C15 0.3801(3) 0.7733(2) 0.26411(13) 0.0354(5) Uani d 1 . .
    H H15 0.3585 0.7473 0.3230 0.042 Uiso calc 1 . .
    C C16 0.4822(2) 0.9162(2) 0.15173(13) 0.0345(4) Uani d 1 . .
    H H16 0.5342 0.9904 0.1314 0.041 Uiso calc 1 . .
    C C17 0.4350(2) 0.8534(2) 0.09234(12) 0.0314(4) Uani d 1 . .
    H H17 0.4535 0.8856 0.0339 0.038 Uiso calc 1 . .
    H H18 0.663(4) 0.456(4) 0.455(2) 0.092(12) Uiso d 1 . .
    H H19 0.587(4) 0.454(4) 0.389(2) 0.086(12) Uiso d 1 . .
    H H20 0.167(3) 0.295(3) 0.1157(15) 0.048(7) Uiso d 1 . .
    H H21 -0.463(4) -0.051(3) 0.3149(18) 0.070(9) Uiso d 1 . .
    H H22 -0.202(4) -0.400(3) 0.3595(18) 0.065(9) Uiso d 1 . .
    H H23 0.090(4) -0.300(4) 0.4613(18) 0.067(9) Uiso d 1 . .
    H H24 -0.293(5) 0.175(5) 0.462(3) 0.138(17) Uiso d 1 . .
    H H25 0.278(3) 0.588(3) 0.0925(13) 0.037(6) Uiso d 1 . .
    H H26 0.645(3) 0.661(3) 0.7711(19) 0.065(9) Uiso d 1 . .
    H H27 0.593(4) 0.694(3) 0.8471(19) 0.062(10) Uiso d 1 . .
    Mn Mn1 -0.21144(3) -0.13074(3) 0.41352(2) 0.02613(9) Uani d 1 . .
    N N1 -0.0756(2) -0.0201(2) 0.30737(10) 0.0328(4) Uani d 1 . .
    N N2 0.1244(2) 0.23492(19) 0.10064(10) 0.0279(3) Uani d 1 . .
    N N3 0.3141(2) 0.66182(19) 0.06822(10) 0.0286(3) Uani d 1 . .
    N N4 0.4582(2) 0.8772(2) 0.23662(11) 0.0356(4) Uani d 1 . .
    N N5 0.22775(18) 0.46192(17) -0.00561(9) 0.0248(3) Uani d 1 . .
    O O1 0.39470(19) 0.77213(17) -0.06388(9) 0.0391(3) Uani d 1 . .
    O O2 0.0668(2) 0.16229(19) -0.01660(9) 0.0472(4) Uani d 1 . .
    O O3 -0.2975(2) 0.0822(2) 0.48362(12) 0.0453(4) Uani d 1 . .
    H H3 -0.3920 0.0995 0.5027 0.068 Uiso calc 1 . .
    O O4 0.00523(19) -0.23999(19) 0.48356(10) 0.0390(3) Uani d 1 . .
    H H4 -0.0150 -0.2930 0.5288 0.059 Uiso calc 1 . .
    O O5 -0.14334(18) -0.34701(17) 0.34781(10) 0.0352(3) Uani d 1 . .
    H H5 -0.0516 -0.4073 0.3579 0.053 Uiso calc 1 . .
    O O6 -0.43556(19) -0.01988(18) 0.35520(11) 0.0434(4) Uani d 1 . .
    H H6 -0.4679 0.0780 0.3552 0.065 Uiso calc 1 . .
    O O7 -0.42592(18) -0.32142(18) 0.66102(9) 0.0429(4) Uani d 1 . .
    O O8 -0.14065(18) -0.39726(18) 0.61734(10) 0.0418(4) Uani d 1 . .
    O O9 -0.29838(19) -0.52446(17) 0.56986(10) 0.0423(4) Uani d 1 . .
    O O10 -0.33597(17) -0.24703(16) 0.51556(9) 0.0354(3) Uani d 1 . .
    O O11 0.6732(2) 0.6493(2) 0.82167(11) 0.0396(4) Uani d 1 . .
    O O12 0.6731(2) 0.4413(3) 0.40463(14) 0.0622(5) Uani d 1 . .
    S S2 -0.29885(5) -0.37332(5) 0.59117(3) 0.02647(12) Uani d 1 . .
loop_
    _atom_site_aniso_label
    _atom_site_aniso_U_11
    _atom_site_aniso_U_22
    _atom_site_aniso_U_33
    _atom_site_aniso_U_12
    _atom_site_aniso_U_13
    _atom_site_aniso_U_23
    C1 0.0400(11) 0.0386(11) 0.0209(9) -0.0124(9) -0.0036(8) -0.0061(8)
    C2 0.0382(11) 0.0331(10) 0.0289(10) -0.0133(9) -0.0051(8) -0.0085(8)
    C3 0.0249(9) 0.0264(9) 0.0261(9) -0.0091(7) -0.0029(7) -0.0056(7)
    C4 0.0240(9) 0.0262(9) 0.0249(9) -0.0090(7) -0.0022(7) -0.0031(7)
    C5 0.0322(10) 0.0312(10) 0.0245(9) -0.0121(8) -0.0010(8) -0.0006(7)
    C6 0.0284(9) 0.0265(9) 0.0268(9) -0.0116(7) -0.0020(7) -0.0011(7)
    C7 0.0322(10) 0.0277(9) 0.0288(10) -0.0125(8) -0.0012(8) -0.0053(8)
    C8 0.0267(9) 0.0232(9) 0.0286(9) -0.0092(7) -0.0031(7) -0.0018(7)
    C9 0.0368(11) 0.0374(11) 0.0308(10) -0.0223(9) -0.0039(8) -0.0055(8)
    C10 0.0436(12) 0.0434(12) 0.0268(10) -0.0241(10) -0.0015(8) -0.0048(8)
    C11 0.0409(11) 0.0317(10) 0.0333(11) -0.0212(9) -0.0024(9) -0.0038(8)
    C12 0.0391(11) 0.0316(10) 0.0279(10) -0.0186(9) -0.0028(8) -0.0048(8)
    C13 0.0279(9) 0.0236(9) 0.0259(9) -0.0094(7) -0.0044(7) -0.0035(7)
    C14 0.0400(11) 0.0300(10) 0.0277(10) -0.0178(9) 0.0001(8) -0.0032(8)
    C15 0.0480(12) 0.0325(11) 0.0270(10) -0.0152(9) -0.0044(9) -0.0045(8)
    C16 0.0409(11) 0.0296(10) 0.0388(11) -0.0186(9) -0.0038(9) -0.0058(8)
    C17 0.0398(11) 0.0304(10) 0.0263(10) -0.0167(9) -0.0012(8) -0.0021(8)
    Mn1 0.02740(16) 0.02532(16) 0.02546(16) -0.01036(12) -0.00155(11)
                                                                    -0.00162(11)
    N1 0.0377(9) 0.0340(9) 0.0318(9) -0.0209(7) 0.0006(7) -0.0028(7)
    N2 0.0348(9) 0.0297(8) 0.0259(8) -0.0191(7) -0.0026(7) -0.0038(6)
    N3 0.0365(9) 0.0295(9) 0.0255(8) -0.0197(7) -0.0016(7) -0.0019(6)
    N4 0.0431(10) 0.0317(9) 0.0358(9) -0.0143(8) -0.0077(8) -0.0083(7)
    N5 0.0262(8) 0.0253(8) 0.0242(8) -0.0106(6) -0.0022(6) -0.0036(6)
    O1 0.0562(10) 0.0421(8) 0.0287(7) -0.0321(7) 0.0009(6) -0.0014(6)
    O2 0.0780(12) 0.0517(9) 0.0327(8) -0.0456(9) -0.0039(8) -0.0092(7)
    O3 0.0421(9) 0.0416(9) 0.0570(11) -0.0162(7) 0.0034(8) -0.0218(8)
    O4 0.0335(8) 0.0401(9) 0.0411(9) -0.0111(7) -0.0072(7) -0.0007(7)
    O5 0.0352(8) 0.0310(8) 0.0403(8) -0.0115(6) -0.0031(6) -0.0079(6)
    O6 0.0481(9) 0.0311(8) 0.0518(10) -0.0030(7) -0.0267(8) -0.0118(7)
    O7 0.0436(9) 0.0448(9) 0.0263(7) -0.0043(7) 0.0058(6) -0.0022(6)
    O8 0.0380(8) 0.0427(9) 0.0447(9) -0.0136(7) -0.0124(7) -0.0007(7)
    O9 0.0523(9) 0.0318(8) 0.0468(9) -0.0186(7) -0.0056(7) -0.0062(6)
    O10 0.0348(8) 0.0363(8) 0.0307(7) -0.0134(6) -0.0024(6) 0.0072(6)
    O11 0.0480(10) 0.0516(10) 0.0280(8) -0.0280(8) -0.0045(7) -0.0044(7)
    O12 0.0493(11) 0.1032(17) 0.0448(11) -0.0374(11) -0.0040(9) -0.0148(11)
    S2 0.0293(2) 0.0244(2) 0.0232(2) -0.00813(19) -0.00086(18) -0.00150(17)
_geom_special_details
;
 All esds (except the esd in the dihedral angle between two l.s. planes)
 are estimated using the full covariance matrix.  The cell esds are taken
 into account individually in the estimation of esds in distances, angles
 and torsion angles; correlations between esds in cell parameters are only
 used when they are defined by crystal symmetry.  An approximate (isotropic)
 treatment of cell esds is used for estimating esds involving l.s. planes.
;
loop_
    _geom_bond_atom_site_label_1
    _geom_bond_atom_site_label_2
    _geom_bond_site_symmetry_2
    _geom_bond_distance
    _geom_bond_publ_flag
    C1 C2 . 1.372(3) ?
    C1 C5 . 1.373(3) ?
    C1 H1 . 0.9300 ?
    C2 C3 . 1.389(3) ?
    C2 H2 . 0.9300 ?
    C3 N5 . 1.331(2) ?
    C3 C7 . 1.503(3) ?
    C4 N5 . 1.338(2) ?
    C4 C5 . 1.387(2) ?
    C4 C6 . 1.500(2) ?
    C5 H5A . 0.9300 ?
    C6 O1 . 1.226(2) ?
    C6 N3 . 1.348(2) ?
    C7 O2 . 1.213(2) ?
    C7 N2 . 1.365(2) ?
    C8 C12 . 1.386(3) ?
    C8 C9 . 1.393(3) ?
    C8 N2 . 1.394(2) ?
    C9 C10 . 1.372(3) ?
    C9 H9 . 0.9300 ?
    C10 N1 . 1.342(2) ?
    C10 H10 . 0.9300 ?
    C11 N1 . 1.341(3) ?
    C11 C12 . 1.373(3) ?
    C11 H11 . 0.9300 ?
    C12 H12 . 0.9300 ?
    C13 C17 . 1.386(2) ?
    C13 C14 . 1.392(3) ?
    C13 N3 . 1.399(2) ?
    C14 C15 . 1.372(3) ?
    C14 H14 . 0.9300 ?
    C15 N4 . 1.334(3) ?
    C15 H15 . 0.9300 ?
    C16 N4 . 1.336(3) ?
    C16 C17 . 1.378(3) ?
    C16 H16 . 0.9300 ?
    C17 H17 . 0.9300 ?
    Mn1 O10 . 2.1491(15) yes
    Mn1 O6 . 2.1502(17) yes
    Mn1 O4 . 2.1938(17) yes
    Mn1 N1 . 2.2208(17) yes
    Mn1 O5 . 2.2298(16) yes
    Mn1 O3 . 2.2333(17) yes
    N2 H20 . 0.85(2) ?
    N3 H25 . 0.84(2) ?
    O3 H24 . 0.85(4) ?
    O3 H3 . 0.8200 ?
    O4 H23 . 0.83(3) ?
    O4 H4 . 0.8200 ?
    O5 H22 . 0.82(3) ?
    O5 H5 . 0.8200 ?
    O6 H21 . 0.85(3) ?
    O6 H6 . 0.8200 ?
    O7 S2 . 1.4711(15) ?
    O8 S2 . 1.4640(15) ?
    O9 S2 . 1.4624(14) ?
    O10 S2 . 1.4753(14) ?
    O11 H26 . 0.86(3) ?
    O11 H27 . 0.77(3) ?
    O12 H18 . 0.83(4) ?
    O12 H19 . 0.81(4) ?
loop_
    _geom_angle_atom_site_label_1
    _geom_angle_atom_site_label_2
    _geom_angle_atom_site_label_3
    _geom_angle_site_symmetry_1
    _geom_angle_site_symmetry_3
    _geom_angle
    _geom_angle_publ_flag
    C2 C1 C5 . . 118.78(17) ?
    C2 C1 H1 . . 120.6 ?
    C5 C1 H1 . . 120.6 ?
    C1 C2 C3 . . 119.17(18) ?
    C1 C2 H2 . . 120.4 ?
    C3 C2 H2 . . 120.4 ?
    N5 C3 C2 . . 122.91(17) ?
    N5 C3 C7 . . 118.79(16) ?
    C2 C3 C7 . . 118.31(16) ?
    N5 C4 C5 . . 123.57(16) ?
    N5 C4 C6 . . 117.74(15) ?
    C5 C4 C6 . . 118.68(16) ?
    C1 C5 C4 . . 118.43(18) ?
    C1 C5 H5A . . 120.8 ?
    C4 C5 H5A . . 120.8 ?
    O1 C6 N3 . . 124.43(17) ?
    O1 C6 C4 . . 119.88(16) ?
    N3 C6 C4 . . 115.69(16) ?
    O2 C7 N2 . . 124.42(18) ?
    O2 C7 C3 . . 120.07(17) ?
    N2 C7 C3 . . 115.50(16) ?
    C12 C8 C9 . . 117.44(17) ?
    C12 C8 N2 . . 124.29(17) ?
    C9 C8 N2 . . 118.22(16) ?
    C10 C9 C8 . . 119.91(17) ?
    C10 C9 H9 . . 120.0 ?
    C8 C9 H9 . . 120.0 ?
    N1 C10 C9 . . 123.33(18) ?
    N1 C10 H10 . . 118.3 ?
    C9 C10 H10 . . 118.3 ?
    N1 C11 C12 . . 125.09(18) ?
    N1 C11 H11 . . 117.5 ?
    C12 C11 H11 . . 117.5 ?
    C11 C12 C8 . . 118.35(18) ?
    C11 C12 H12 . . 120.8 ?
    C8 C12 H12 . . 120.8 ?
    C17 C13 C14 . . 117.86(17) ?
    C17 C13 N3 . . 123.86(17) ?
    C14 C13 N3 . . 118.27(16) ?
    C15 C14 C13 . . 119.23(18) ?
    C15 C14 H14 . . 120.4 ?
    C13 C14 H14 . . 120.4 ?
    N4 C15 C14 . . 123.52(19) ?
    N4 C15 H15 . . 118.2 ?
    C14 C15 H15 . . 118.2 ?
    N4 C16 C17 . . 124.19(18) ?
    N4 C16 H16 . . 117.9 ?
    C17 C16 H16 . . 117.9 ?
    C16 C17 C13 . . 118.42(18) ?
    C16 C17 H17 . . 120.8 ?
    C13 C17 H17 . . 120.8 ?
    O10 Mn1 O6 . . 87.71(7) ?
    O10 Mn1 O4 . . 88.59(6) ?
    O6 Mn1 O4 . . 175.13(6) yes
    O10 Mn1 N1 . . 177.74(6) yes
    O6 Mn1 N1 . . 93.60(7) ?
    O4 Mn1 N1 . . 90.19(7) ?
    O10 Mn1 O5 . . 88.16(6) ?
    O6 Mn1 O5 . . 91.71(6) yes
    O4 Mn1 O5 . . 91.35(7) yes
    N1 Mn1 O5 . . 89.96(6) ?
    O10 Mn1 O3 . . 88.01(7) ?
    O6 Mn1 O3 . . 85.79(7) yes
    O4 Mn1 O3 . . 90.90(7) yes
    N1 Mn1 O3 . . 93.91(7) ?
    O5 Mn1 O3 . . 175.51(6) yes
    C11 N1 C10 . . 115.82(17) ?
    C11 N1 Mn1 . . 119.92(13) ?
    C10 N1 Mn1 . . 124.00(13) ?
    C7 N2 C8 . . 126.96(16) ?
    C7 N2 H20 . . 116.9(16) ?
    C8 N2 H20 . . 116.0(16) ?
    C6 N3 C13 . . 127.71(16) ?
    C6 N3 H25 . . 115.3(14) ?
    C13 N3 H25 . . 116.6(14) ?
    C15 N4 C16 . . 116.70(17) ?
    C3 N5 C4 . . 117.08(15) ?
    Mn1 O3 H24 . . 125(3) ?
    Mn1 O3 H3 . . 109.5 ?
    H24 O3 H3 . . 105.1 ?
    Mn1 O4 H23 . . 120(2) ?
    Mn1 O4 H4 . . 109.5 ?
    H23 O4 H4 . . 105.3 ?
    Mn1 O5 H22 . . 117(2) ?
    Mn1 O5 H5 . . 109.5 ?
    H22 O5 H5 . . 107.8 ?
    Mn1 O6 H21 . . 126.4(19) ?
    Mn1 O6 H6 . . 109.5 ?
    H21 O6 H6 . . 116.0 ?
    S2 O10 Mn1 . . 139.12(9) ?
    H26 O11 H27 . . 103(3) ?
    H18 O12 H19 . . 111(3) ?
    O9 S2 O8 . . 109.64(9) ?
    O9 S2 O7 . . 109.31(10) ?
    O8 S2 O7 . . 110.22(9) ?
    O9 S2 O10 . . 109.28(9) ?
    O8 S2 O10 . . 110.20(9) ?
    O7 S2 O10 . . 108.16(9) ?
loop_
    _geom_torsion_atom_site_label_1
    _geom_torsion_atom_site_label_2
    _geom_torsion_atom_site_label_3
    _geom_torsion_atom_site_label_4
    _geom_torsion_site_symmetry_1
    _geom_torsion_site_symmetry_2
    _geom_torsion_site_symmetry_3
    _geom_torsion_site_symmetry_4
    _geom_torsion
    _geom_torsion_publ_flag
    C5 C1 C2 C3 . . . . -1.4(3) ?
    C1 C2 C3 N5 . . . . 2.6(3) ?
    C1 C2 C3 C7 . . . . -177.44(18) ?
    C2 C1 C5 C4 . . . . -0.8(3) ?
    N5 C4 C5 C1 . . . . 2.1(3) ?
    C6 C4 C5 C1 . . . . -177.26(17) ?
    N5 C4 C6 O1 . . . . 176.21(17) ?
    C5 C4 C6 O1 . . . . -4.4(3) ?
    N5 C4 C6 N3 . . . . -3.9(2) ?
    C5 C4 C6 N3 . . . . 175.47(17) ?
    N5 C3 C7 O2 . . . . 178.03(18) ?
    C2 C3 C7 O2 . . . . -1.9(3) ?
    N5 C3 C7 N2 . . . . -1.1(3) ?
    C2 C3 C7 N2 . . . . 179.01(17) ?
    C12 C8 C9 C10 . . . . -1.3(3) ?
    N2 C8 C9 C10 . . . . 176.22(18) ?
    C8 C9 C10 N1 . . . . -1.0(3) ?
    N1 C11 C12 C8 . . . . -2.1(3) ?
    C9 C8 C12 C11 . . . . 2.7(3) ?
    N2 C8 C12 C11 . . . . -174.63(18) ?
    C17 C13 C14 C15 . . . . -1.9(3) ?
    N3 C13 C14 C15 . . . . 176.98(18) ?
    C13 C14 C15 N4 . . . . -0.6(3) ?
    N4 C16 C17 C13 . . . . -0.8(3) ?
    C14 C13 C17 C16 . . . . 2.5(3) ?
    N3 C13 C17 C16 . . . . -176.26(18) ?
    C12 C11 N1 C10 . . . . -0.1(3) ?
    C12 C11 N1 Mn1 . . . . 174.26(16) ?
    C9 C10 N1 C11 . . . . 1.7(3) ?
    C9 C10 N1 Mn1 . . . . -172.42(16) ?
    O2 C7 N2 C8 . . . . -6.2(3) ?
    C3 C7 N2 C8 . . . . 172.84(17) ?
    C12 C8 N2 C7 . . . . 0.8(3) ?
    C9 C8 N2 C7 . . . . -176.46(18) ?
    O1 C6 N3 C13 . . . . -3.4(3) ?
    C4 C6 N3 C13 . . . . 176.79(17) ?
    C17 C13 N3 C6 . . . . 0.8(3) ?
    C14 C13 N3 C6 . . . . -177.94(19) ?
    C14 C15 N4 C16 . . . . 2.2(3) ?
    C17 C16 N4 C15 . . . . -1.5(3) ?
    C2 C3 N5 C4 . . . . -1.4(3) ?
    C7 C3 N5 C4 . . . . 178.70(16) ?
    C5 C4 N5 C3 . . . . -1.0(3) ?
    C6 C4 N5 C3 . . . . 178.35(15) ?
    Mn1 O10 S2 O9 . . . . -100.05(14) ?
    Mn1 O10 S2 O8 . . . . 20.49(16) ?
    Mn1 O10 S2 O7 . . . . 141.04(13) ?
loop_
    _geom_hbond_atom_site_label_D
    _geom_hbond_atom_site_label_H
    _geom_hbond_atom_site_label_A
    _geom_hbond_site_symmetry_A
    _geom_hbond_distance_DH
    _geom_hbond_distance_HA
    _geom_hbond_distance_DA
    _geom_hbond_angle_DHA
    O3 H3 O10 2_456 0.82 2.34 3.057(3) 147
    O4 H4 O8 . 0.82 1.98 2.754(2) 158
    O5 H5 O8 2_546 0.82 1.98 2.774(2) 163
    O6 H6 O7 2_456 0.82 2.02 2.834(2) 170
    O12 H18 O9 1_665 0.83(3) 1.97(3) 2.772(3) 165(4)
    O12 H19 O7 2_556 0.81(4) 2.47(4) 3.169(3) 145(3)
    O12 H19 O9 2_556 0.81(4) 2.43(4) 3.128(3) 145(3)
    N2 H20 N5 . 0.85(3) 2.34(2) 2.733(2) 109.0(18)
    N2 H20 O11 2_666 0.85(3) 2.11(3) 2.910(3) 157(2)
    O6 H21 N4 1_445 0.85(3) 1.84(3) 2.686(3) 173(3)
    O5 H22 O12 1_445 0.81(3) 2.08(3) 2.883(3) 171(3)
    O4 H23 O9 2_546 0.83(3) 2.02(4) 2.828(2) 168(3)
    O3 H24 O12 1_455 0.85(4) 2.32(4) 3.165(3) 171(4)
    N3 H25 N5 . 0.85(3) 2.28(2) 2.709(2) 111.4(16)
    N3 H25 O11 2_666 0.85(3) 2.24(2) 2.979(2) 147(3)
    O11 H26 O7 1_665 0.86(3) 1.92(3) 2.774(2) 176(3)
    O11 H27 O1 1_556 0.78(3) 2.08(3) 2.843(2) 168(3)
_shelx_hkl_file
;
   0   0  -3    1.79    1.26
   0   0   3    2.03    2.08
   0   0  -3    3.80    1.73
   0   0   3    4.22    1.27
   0   0   3    2.39    1.76
   0   0  -3    2.01    1.87
   0   0  -4 1031.52   15.31
   0   0   4 1020.85   15.64
   0   0  -4 1035.31   13.37
   0   0   4 1027.35   14.61
   0   0  -4 1039.17   17.23
   0   0  -5 2543.63   33.04
   0   0   5 2393.83   31.10
   0   0  -5 2467.27   30.78
   0   0   5 2389.81   31.51
   0   0  -5 2395.39   31.72
   0   0  -6    8.43    3.71
   0   0   6    6.82    1.82
   0   0  -6   10.45    2.92
   0   0   6   10.54    2.93
   0   0   6    9.60    3.40
   0   0  -6    6.88    3.84
   0   0  -7  156.62    7.34
   0   0  -7  162.74    5.86
   0   0   7  157.27    4.76
   0   0   7  146.66    6.34
   0   0  -7  159.27    5.41
   0   0  -8   66.64   14.18
   0   0  -8   66.67    4.25
   0   0   8   72.10    5.70
   0   0   8   74.68    4.30
   0   0  -9  143.37   10.23
   0   0  -9  130.58    4.08
   0   0   9  136.46    3.68
   0   0   9  133.00    5.77
   0   0 -10  306.16   10.03
   0   0 -10  343.14    7.80
   0   0  10  337.95    8.26
   0   0  10  324.70   10.51
   0   0 -11 1133.62   19.31
   0   0 -11 1139.09   16.17
   0   0  11 1091.68   15.43
   0   0  11 1073.42   31.84
   0   0 -12 1928.12   41.15
   0   0 -12 2050.40   40.69
   0   0  12 1963.43   38.52
   0   0  12 1987.92   41.88
   0   0 -13  126.19   25.84
   0   0 -13  111.79    5.32
   0   0  13  101.99    4.77
   0   0 -14   25.15    4.99
   0   0 -14   19.16    2.83
   0   0  14   16.01    3.63
   0   0 -15  115.56   27.20
   0   0  15   89.32   14.27
   0   0 -16  136.45   19.55
   0   0  16  166.86    8.61
   0   0 -17  351.52   15.84
   0   0  17  369.01   15.90
   0   0 -18   89.45   10.86
   0   0  18   99.08    8.87
   0   0 -19   43.06   16.52
   0   0  19   36.77   17.67
   0   0 -20    3.19    3.13
   0   0  20    1.91    4.02
   0   1 -19  118.23    7.97
   0  -1  19   96.01    9.06
   0   1 -18   17.57    8.23
   0  -1  18   22.25    7.69
   0   1 -17   20.77    8.32
   0  -1  17   27.85    6.37
   0   1 -16    7.75    5.18
   0  -1  16   12.73    7.70
   0   1 -15  352.19   11.62
   0   1 -15  319.34    9.75
   0  -1  15  334.21   17.18
   0   1 -14   42.88   10.07
   0   1 -14   37.63    4.51
   0  -1  14   34.41    9.85
   0   1 -13  270.03   10.73
   0   1 -13  265.75    7.82
   0  -1  13  290.62    8.74
   0   1 -12   11.45    4.70
   0   1 -12   16.98    4.55
   0  -1  12    8.23    3.93
   0   1 -11   73.17   18.98
   0   1 -11   59.24    3.43
   0  -1  11   70.47   11.83
   0   1 -10  377.20   14.65
   0   1 -10  380.87   11.81
   0  -1  10  379.56   13.72
   0  -1  10  413.72   12.31
   0   1  -9   78.59    8.02
   0   1  -9   83.25    4.89
   0  -1   9   77.10    5.63
   0  -1   9   86.89    7.59
   0   1  -8   68.49   11.56
   0   1  -8   70.04    7.05
   0  -1   8   76.53    6.59
   0  -1   8   73.34   10.96
   0   1  -7  233.28   10.28
   0   1  -7  237.32    6.70
   0  -1   7  239.40    7.25
   0  -1   7  228.55    7.16
   0   1  -6   75.07    3.87
   0  -1   6   73.72    3.59
   0   1  -6   77.53    3.51
   0  -1   6   73.63    3.22
   0  -1   6   80.46    9.88
   0   1  -6   68.78    3.07
   0   1  -5 2810.19   36.36
   0  -1   5 2749.21   35.46
   0   1  -5 2864.96   36.98
   0  -1   5 2838.70   36.04
   0   1  -5 2732.11   35.59
   0   1  -4  663.15   11.76
   0  -1   4  667.33   11.58
   0   1  -4  669.74    9.90
   0  -1   4  672.55    9.79
   0  -1   4  673.00   13.45
   0   1  -4  664.02   10.16
   0   1  -3   33.65    3.11
   0  -1   3   33.17    4.73
   0   1  -3   33.83    3.93
   0  -1   3   36.61    3.13
   0  -1   3   30.99    9.29
   0   1  -3   35.76    6.40
   0   1  -2 1166.80   15.45
   0  -1   2 1150.37   15.03
   0   1  -2 1151.76   15.23
   0  -1   2 1153.56   15.19
   0  -1  -2 1449.21   18.15
   0   1   2 1429.73   17.90
   0   1   2 1411.81   17.37
   0  -1  -2 1421.53   17.46
   0   1   2 1418.92   18.17
   0  -1  -2 1411.23   18.07
   0  -1  -3  328.17    8.78
   0   1   3  343.59    7.17
   0  -1  -3  348.16    6.36
   0   1   3  351.05    8.11
   0  -1  -3  331.16    7.19
   0  -1  -4  527.82    8.61
   0   1   4  530.01    9.54
   0  -1  -4  526.66    8.59
   0  -1  -5  456.03    9.08
   0   1   5  461.42    7.67
   0   1   5  451.95   10.76
   0  -1  -5  446.54    7.78
   0  -1  -6   -1.19    3.34
   0   1   6    1.20    1.65
   0   1   6    1.74    0.64
   0   1   6    2.25    1.54
   0  -1  -6    1.11    1.97
   0  -1  -7  443.28    8.38
   0   1   7  443.98    2.42
   0   1   7  450.41    7.45
   0   1   7  444.94    6.86
   0  -1  -7  448.16    9.46
   0  -1  -8   35.53   11.60
   0   1   8   28.34    1.57
   0   1   8   29.77    2.04
   0   1   8   31.45   12.10
   0  -1  -9   43.94   11.06
   0   1   9   45.78    1.59
   0   1   9   44.52    1.39
   0   1   9   46.31   14.75
   0  -1 -10  510.30   11.23
   0   1  10  503.06    7.41
   0   1  10  477.74    3.39
   0   1  10  505.07   10.97
   0  -1 -11  121.81    9.94
   0   1  11  115.88    3.15
   0   1  11  106.52    3.36
   0   1  11  114.96    6.69
   0  -1 -12  131.69    7.45
   0   1  12  123.81    3.50
   0   1  12  117.54    3.43
   0   1  12  113.34    6.40
   0  -1 -13   18.94    8.09
   0   1  13   20.69    8.48
   0  -1 -14   21.67    8.10
   0   1  14   17.79    1.59
   0   1  14   20.38    7.69
   0  -1 -15   24.83    8.74
   0   1  15   29.04    5.63
   0  -1 -16   59.88   18.07
   0   1  16   71.00    5.70
   0  -1 -17   -1.44    4.55
   0   1  17    1.15    3.06
   0  -1 -18   47.65   22.64
   0   1  18   50.76   17.04
   0  -1 -19   16.62    3.93
   0   1  19   14.37    7.77
   0  -1 -20    2.11    5.06
   0   1  20    5.18    3.12
   0   2 -19  115.85    9.97
   0  -2  19  139.63   11.69
   0   2 -18   90.12   11.46
   0  -2  18  101.98   19.05
   0   2 -17    4.07    4.16
   0  -2  17    6.40    4.56
   0   2 -16   63.97   20.72
   0  -2  16   60.52   21.02
   0   2 -15  606.71   20.75
   0   2 -15  542.90   16.86
   0  -2  15  523.71   18.05
   0   2 -14  198.04    8.57
   0   2 -14  192.81    7.02
   0  -2  14  192.91    9.34
   0   2 -13  184.96   12.17
   0   2 -13  165.45   10.46
   0  -2  13  154.77   11.21
   0   2 -12    6.97    3.00
   0   2 -12   18.66    5.21
   0  -2  12   15.89    4.94
   0   2 -11   29.59    7.29
   0   2 -11   28.72    6.65
   0  -2  11   35.46   10.35
   0   2 -10  656.16   12.02
   0   2 -10  650.25   11.22
   0  -2  10  650.65   11.75
   0   2  -9  852.58   16.56
   0   2  -9  852.20   13.93
   0  -2   9  847.04   15.07
   0   2  -8 2978.77   39.18
   0   2  -8 3042.27   39.49
   0  -2   8 3023.06   40.99
   0   2  -7 2782.51   41.21
   0   2  -7 2871.98   42.01
   0   2  -6  311.00   12.59
   0   2  -6  335.37    9.10
   0  -2   6  323.47    8.75
   0  -2   6  323.44    9.36
   0   2  -5  384.63   10.10
   0  -2   5  387.64    9.78
   0   2  -5  375.04    9.76
   0  -2   5  382.87   10.88
   0  -2   5  371.72    9.93
   0   2  -5  374.59    9.64
   0   2  -4  407.86   10.19
   0  -2   4  407.23   10.15
   0   2  -4  410.43   10.38
   0  -2   4  417.45    7.52
   0  -2   4  391.80    8.93
   0   2  -4  403.92    8.93
   0   2  -3 1347.76   18.15
   0  -2   3 1319.00   17.88
   0   2  -3 1313.56   18.22
   0   2  -3 1327.65   18.20
   0   2  -2  439.17    7.59
   0  -2   2  439.30    6.80
   0   2  -2  445.65    7.88
   0  -2   2  447.24    8.41
   0  -2   2  452.42    9.72
   0   2  -2  424.64    7.76
   0   2  -1 4131.87   51.43
   0  -2   1 4112.64   51.24
   0  -2   1 4105.49   51.81
   0   2  -1 4314.89   53.83
   0   2   0  144.77    3.55
   0  -2   0  153.44    3.29
   0   2   0  154.06    6.64
   0  -2   0  158.74    5.39
   0   2   0  152.35    4.71
   0  -2   0  155.24    4.41
   0   2   1  176.55    6.79
   0  -2  -1  181.66    5.05
   0   2   1  180.38    4.93
   0  -2  -1  182.30    5.08
   0   2   2 5534.06   68.22
   0  -2  -2 5910.23   72.92
   0  -2  -3 3271.34   40.29
   0   2   3 3340.02   41.01
   0   2   3 3303.63   40.62
   0  -2  -3 3283.10   40.39
   0   2   3 3229.07   41.07
   0  -2  -3 3180.72   40.85
   0  -2  -4 5866.14   71.83
   0   2   4 5910.60   72.30
   0   2   4 5574.49   69.54
   0  -2  -4 5618.64   69.76
   0  -2  -5 1754.63   24.01
   0   2   5 1799.05   23.83
   0   2   5 1818.84   22.52
   0  -2  -5 1751.30   21.65
   0   2   5 1812.35   25.05
   0  -2  -5 1721.88   24.33
   0  -2  -6  898.80   17.20
   0   2   6  879.03   15.35
   0  -2  -6  911.12   14.20
   0   2   6  903.28   16.48
   0  -2  -6  883.75   18.47
   0  -2  -7  173.76    8.51
   0   2   7  177.59    8.28
   0   2   7  178.35    6.74
   0  -2  -8 1068.91   17.70
   0   2   8 1061.10   20.97
   0  -2  -9 1104.46   17.15
   0   2   9 1063.40   19.44
   0  -2 -10  397.66   12.69
   0   2  10  402.03   11.71
   0  -2 -11   35.13   10.52
   0   2  11   28.07    6.17
   0  -2 -12  101.82    8.45
   0   2  12   86.79    5.96
   0  -2 -13 1485.67   27.29
   0   2  13 1376.68   28.39
   0  -2 -14   69.51    6.06
   0   2  14   58.48   15.29
   0  -2 -15  161.43   10.07
   0   2  15  158.79    7.75
   0  -2 -16    8.35    5.65
   0   2  16   -0.13    3.52
   0  -2 -17    5.28    4.67
   0   2  17    5.51    4.40
   0  -2 -18   92.94   10.38
   0   2  18   75.60    6.61
   0  -2 -19   92.97   14.05
   0   2  19   84.31    8.34
   0  -2 -20  155.69   11.41
   0   2  20  132.98   11.75
   0   3 -18    1.28    3.65
   0  -3  18    3.69    2.71
   0   3 -17   36.35   14.30
   0  -3  17   29.32   11.59
   0   3 -16    6.68    4.86
   0   3 -16    2.48    1.52
   0  -3  16    1.33    3.82
   0   3 -15   25.88    8.05
   0   3 -15   23.12    8.71
   0  -3  15   33.07   13.24
   0   3 -14    5.92    4.50
   0   3 -14    9.10    3.06
   0  -3  14    7.86    4.26
   0   3 -13    1.58    4.96
   0   3 -13    8.93    2.66
   0  -3  13    2.32    3.27
   0   3 -12  549.04   12.07
   0   3 -12  545.84   11.22
   0  -3  12  575.75   15.71
   0   3 -11    8.42    4.62
   0   3 -11    1.38    3.10
   0  -3  11   -0.64    4.26
   0   3 -10  634.54   16.11
   0   3 -10  616.39   16.59
   0  -3  10  618.62   16.59
   0   3  -9   27.29    7.65
   0   3  -9   27.48    6.36
   0  -3   9   34.03    8.68
   0   3  -8   15.23    3.50
   0   3  -8   20.65    6.83
   0  -3   8   25.94    6.23
   0   3  -7  707.65   12.40
   0   3  -7  745.52   12.93
   0  -3   7  704.82   13.23
   0   3  -6  913.23   15.90
   0   3  -6  878.06   15.85
   0  -3   6  861.32   15.74
   0   3  -5 1170.71   18.82
   0   3  -5 1161.07   19.19
   0  -3   5 1159.17   19.31
   0   3  -4 1680.57   27.91
   0  -3   4 1610.57   27.42
   0   3  -4 1585.40   27.28
   0  -3   4 1581.82   27.75
   0   3  -3   38.25    2.65
   0  -3   3   37.75    5.02
   0   3  -3   44.84   11.36
   0  -3   3   46.22   11.31
   0   3  -2 1607.21   25.86
   0  -3   2 1651.09   27.02
   0   3  -2 1579.05   26.78
   0  -3   2 1609.03   27.21
   0   3  -2 1589.96   26.49
   0   3  -1    1.62    0.94
   0  -3   1    1.14    1.09
   0   3  -1   -0.18    2.87
   0  -3   1    0.62    1.47
   0  -3   1    2.22    2.15
   0  -3   1    2.18    3.91
   0   3   0   77.22    2.17
   0  -3   0   77.70    2.05
   0   3   0   83.08    3.44
   0  -3   0   76.49    3.23
   0  -3   0   77.99    3.45
   0  -3   0   70.61    3.98
   0   3   1    2.68    2.91
   0  -3  -1    1.89    0.95
   0   3   1    2.77    1.74
   0  -3  -1    4.26    2.21
   0  -3  -2  417.64    5.34
   0  -3  -2  420.16    5.32
   0   3   2  415.99    7.70
   0  -3  -2  409.68    9.89
   0   3   2  408.41   10.48
   0  -3  -2  417.22    7.69
   0  -3  -3  942.76   15.10
   0   3   3  902.89   15.58
   0  -3  -3  876.52   15.65
   0   3   3  904.18   18.14
   0  -3  -3  915.12   16.68
   0  -3  -4  146.76    4.55
   0   3   4  149.53    4.10
   0   3   4  147.01    4.45
   0  -3  -4  145.55    4.15
   0   3   4  145.24    5.50
   0  -3  -4  141.06    4.72
   0  -3  -5    2.77    1.77
   0   3   5    4.45    1.26
   0   3   5    5.58    1.96
   0  -3  -5    2.04    1.06
   0   3   5    2.97    1.79
   0  -3  -6 2300.29   37.41
   0   3   6 2362.93   37.91
   0   3   6 2277.41   35.86
   0  -3  -6 2316.93   36.48
   0   3   6 2239.23   37.42
   0  -3  -7 1175.49   18.51
   0   3   7 1190.26   18.44
   0   3   7 1183.90   16.99
   0  -3  -7 1200.80   17.08
   0   3   7 1179.36   19.71
   0  -3  -8  117.64    6.08
   0  -3  -8  113.84    2.32
   0   3   8  121.27    6.65
   0  -3  -9    5.22    3.01
   0   3   9    3.71    2.86
   0  -3 -10   23.89    6.40
   0   3  10   21.85    5.96
   0  -3 -11  114.28    9.47
   0   3  11  115.73    6.34
   0  -3 -12   27.19   11.23
   0   3  12   24.79    6.12
   0  -3 -13    3.95    1.95
   0   3  13    3.87    1.42
   0  -3 -14   62.06   16.42
   0   3  14   75.76   10.54
   0  -3 -15  139.16   16.23
   0   3  15  115.35    9.55
   0  -3 -16   92.63   10.75
   0   3  16   97.58   14.98
   0  -3 -17    0.96    1.78
   0   3  17    5.04    2.14
   0  -3 -18   43.29   21.32
   0   3  18   45.00   18.26
   0  -3 -19   32.30   15.53
   0   3  19   44.48   14.58
   0  -3 -20    2.50    2.78
   0   3  20    7.00    3.08
   0   4 -17   31.22   11.19
   0  -4  17   38.32   13.82
   0   4 -16  305.62   10.86
   0   4 -16  241.40   17.80
   0  -4  16  276.85   10.72
   0   4 -15    5.19    2.06
   0   4 -15    3.84    2.32
   0  -4  15    2.37    2.24
   0   4 -14   10.52    6.20
   0   4 -14   23.11    6.99
   0  -4  14   21.24    5.79
   0   4 -13  411.61   15.65
   0   4 -13  375.11   14.47
   0  -4  13  386.98   15.43
   0   4 -12   51.78   17.81
   0   4 -12   42.76   13.64
   0  -4  12   43.06   12.56
   0   4 -11  738.14   17.46
   0   4 -11  730.25   18.50
   0  -4  11  766.69   18.51
   0   4 -10    9.64    2.77
   0   4 -10    2.51    1.66
   0  -4  10    5.19    2.87
   0   4  -9  189.51    8.69
   0   4  -9  170.31   11.38
   0  -4   9  183.68    9.89
   0   4  -8  130.69    6.49
   0   4  -8  142.36    6.76
   0  -4   8  136.48   12.43
   0   4  -7   87.76    4.94
   0   4  -7   97.37    7.53
   0  -4   7   91.81    6.48
   0   4  -6  404.08   10.88
   0   4  -6  394.74   11.44
   0  -4   6  407.35   11.83
   0   4  -5 2109.96   27.75
   0   4  -5 2112.06   31.22
   0  -4   5 2092.37   29.05
   0   4  -4  859.05   17.58
   0  -4   4  853.32   12.53
   0   4  -4  848.87   23.42
   0  -4   4  881.54   15.19
   0   4  -3   92.19    3.49
   0  -4   3   98.58    2.72
   0   4  -3  105.08    7.90
   0  -4   3   97.89    7.77
   0   4  -2  153.22    5.83
   0  -4   2  148.47    5.37
   0   4  -2  154.86    9.01
   0  -4   2  161.48    5.81
   0   4  -1   39.01    2.36
   0  -4   1   40.39    1.85
   0   4  -1   46.60   10.55
   0  -4   1   46.41   11.81
   0   4   0 1099.60   17.33
   0  -4   0 1037.80   16.40
   0   4   0 1073.44   19.45
   0  -4   0 1056.42   19.48
   0   4   1  909.12   17.35
   0   4   1  896.24   22.05
   0   4   2   67.72    3.37
   0  -4  -2   59.51    3.33
   0   4   2   77.24    6.40
   0  -4  -3   43.19    1.03
   0   4   3   42.71    3.45
   0  -4  -3   39.75    2.46
   0   4   3   40.83    5.03
   0  -4  -4 1783.67   25.08
   0  -4  -4 1824.68   25.49
   0   4   4 1767.67   27.32
   0  -4  -4 1798.79   27.55
   0   4   4 1738.59   27.17
   0  -4  -5 2212.99   31.27
   0   4   5 2185.25   30.93
   0   4   5 2207.53   32.19
   0  -4  -5 2227.47   32.21
   0   4   5 2224.23   35.58
   0   4   6 2181.79   32.21
   0   4   6 2302.68   33.14
   0  -4  -6 2198.81   31.62
   0   4   6 2170.88   34.55
   0  -4  -7 1230.75   19.47
   0   4   7 1225.92   17.07
   0   4   7 1201.98   17.38
   0  -4  -7 1223.21   16.04
   0   4   7 1212.98   18.86
   0  -4  -8   13.27    4.42
   0   4   8    7.67    2.65
   0   4   8   11.51    1.77
   0  -4  -8   13.64    2.23
   0   4   8    7.54    3.39
   0  -4  -9  188.73    6.95
   0   4   9  187.55    4.61
   0  -4  -9  184.20    4.51
   0   4   9  190.13   10.30
   0  -4 -10  145.13    9.49
   0   4  10  134.51   14.11
   0  -4 -11  399.72   10.79
   0   4  11  403.80   12.02
   0  -4 -12 1204.88   19.98
   0   4  12 1261.80   26.77
   0  -4 -13   93.79    9.91
   0   4  13   88.01   15.53
   0  -4 -14   10.94    3.48
   0   4  14    8.81    6.05
   0  -4 -15   93.36    7.62
   0   4  15   98.86    7.28
   0  -4 -16  251.58   25.36
   0   4  16  215.24   10.85
   0  -4 -17  243.30   19.24
   0   4  17  258.59   15.72
   0  -4 -18  135.84   14.08
   0   4  18  144.88   17.80
   0  -4 -19    4.44    1.47
   0   4  19    3.54    2.18
   0   5 -16   -0.94    3.12
   0   5 -16   -0.16    1.69
   0  -5  16    3.44    2.15
   0   5 -15   64.67   20.46
   0   5 -15   74.64    8.82
   0  -5  15   75.48   20.26
   0   5 -14   18.27    4.60
   0   5 -14   32.12    6.87
   0  -5  14   12.56    6.14
   0   5 -13    9.84    4.88
   0   5 -13   20.18    4.52
   0  -5  13   14.52    5.00
   0   5 -12  187.50    7.48
   0   5 -12  169.04   11.70
   0  -5  12  180.24   19.14
   0   5 -11    9.16    4.85
   0   5 -11   13.09    3.95
   0  -5  11   12.24    8.08
   0   5 -10    1.34    2.77
   0   5 -10    4.37    2.62
   0  -5  10    6.50    4.56
   0   5  -9  256.23    8.99
   0   5  -9  267.38   17.56
   0  -5   9  272.98   11.87
   0   5  -8   86.58    4.67
   0   5  -8   63.83   14.51
   0  -5   8   72.88   10.28
   0   5  -7   30.27    8.56
   0   5  -7   46.17   11.90
   0  -5   7   40.79   12.70
   0   5  -6    1.49    2.81
   0   5  -6    2.20    2.49
   0  -5   6   -0.36    3.92
   0   5  -5   23.66    7.18
   0   5  -5   31.72   10.05
   0  -5   5   31.51    9.69
   0   5  -4   19.96    4.92
   0  -5   4   19.30    2.47
   0   5  -4   27.16    9.21
   0  -5   4   29.16    8.47
   0   5  -3 1801.57   24.27
   0  -5   3 1790.36   23.57
   0   5  -3 1758.78   30.72
   0  -5   3 1832.22   29.80
   0   5  -2   17.59    4.41
   0  -5   2    9.46    2.87
   0   5  -2   14.27    3.50
   0  -5   2    4.75    3.98
   0   5  -1   65.53    2.37
   0  -5   1   70.86    2.80
   0   5  -1   70.95    5.00
   0  -5   1   72.42    9.01
   0  -5   0    7.22    1.30
   0   5   0    6.53    6.53
   0  -5   0    8.18    3.60
   0   5   1   80.76    5.94
   0  -5  -1   67.32    4.75
   0   5   2   15.30    5.50
   0   5   2   17.61    6.67
   0   5   3  456.95   10.41
   0   5   3  448.52   16.19
   0   5   4  730.93   15.17
   0   5   4  727.73   16.19
   0  -5  -5  762.68    9.89
   0   5   5  764.57   13.48
   0  -5  -6  152.58    4.18
   0   5   6  148.17    7.74
   0  -5  -6  144.01    4.81
   0   5   6  170.20    7.49
   0  -5  -7    2.10    0.99
   0   5   7    0.77    1.63
   0   5   7    1.33    1.13
   0  -5  -7    0.51    2.04
   0   5   7    7.53    4.01
   0  -5  -8   57.37    6.27
   0   5   8   55.16    5.01
   0   5   8   67.63    3.11
   0  -5  -8   58.17    2.43
   0   5   8   67.19   11.14
   0  -5  -9   24.70    8.31
   0   5   9   26.05    3.19
   0  -5  -9   16.92    5.16
   0   5   9   13.95    9.17
   0  -5 -10   98.05    9.27
   0   5  10   98.83    3.52
   0  -5 -10   92.08    2.95
   0   5  10   95.30    6.86
   0  -5 -11    7.18    3.49
   0   5  11    2.82    1.02
   0   5  11    5.34    2.49
   0  -5 -12    5.63    3.57
   0   5  12    6.21    3.47
   0  -5 -13    9.05    4.85
   0   5  13    8.33    5.30
   0  -5 -14    4.29    2.99
   0   5  14    5.31    3.63
   0  -5 -15   65.71    6.99
   0   5  15   62.47   14.79
   0  -5 -16    4.63    2.22
   0   5  16    7.05    4.44
   0  -5 -17   10.54    3.87
   0   5  17   11.78    7.27
   0  -5 -18    6.69    3.18
   0   5  18    1.85    4.55
   0  -5 -19   16.34   11.19
   0   5  19    5.41    3.91
   0   6 -15   71.40   18.31
   0   6 -15   67.60   13.50
   0  -6  15   50.49   23.99
   0   6 -14   42.00   17.23
   0   6 -14   63.18   20.73
   0  -6  14   75.37   11.85
   0   6 -13   78.63    6.94
   0   6 -13   69.06   18.30
   0  -6  13   62.09   18.18
   0   6 -12    5.45    3.00
   0   6 -12   11.45    2.66
   0  -6  12    7.60    4.48
   0   6 -11   30.87   10.29
   0   6 -11   36.38   13.69
   0  -6  11   30.17   11.82
   0   6 -10   74.72   16.26
   0   6 -10   86.12   14.01
   0  -6  10   90.14   13.39
   0   6  -9  265.91   17.99
   0   6  -9  316.53   10.17
   0  -6   9  333.99   11.92
   0   6  -8   31.00    9.11
   0   6  -8   38.43   12.48
   0  -6   8   45.37   14.02
   0   6  -7  239.23   14.57
   0   6  -7  281.22   13.87
   0  -6   7  270.90   12.13
   0   6  -6    7.61    3.28
   0   6  -6    7.91    4.36
   0  -6   6   10.05    4.53
   0   6  -5  829.48   13.40
   0   6  -5  816.24   16.56
   0  -6   5  857.01   17.29
   0   6  -4  979.71   20.61
   0   6  -4  967.86   23.27
   0  -6   4 1006.66   23.86
   0   6  -3 2057.67   41.10
   0  -6   3 1994.72   39.17
   0   6  -3 1988.39   42.01
   0  -6   3 2076.20   46.88
   0   6  -2  735.30    7.70
   0  -6   2  731.47    8.64
   0   6  -2  709.96   14.23
   0  -6   2  726.79   23.05
   0   6  -1  259.67    6.96
   0  -6   1  242.83    6.27
   0   6  -1  251.22   10.60
   0  -6   1  245.24    9.62
   0   6   0   13.18    6.12
   0  -6   0   10.69    3.77
   0   6   1  137.83   12.97
   0  -6  -1  122.22    6.71
   0   6   2    7.10    4.97
   0   6   3  160.82    6.20
   0   6   3  156.99    7.77
   0   6   4  734.30   14.90
   0   6   4  756.61   13.93
   0   6   5   79.83    4.26
   0   6   5   59.67    4.44
   0  -6  -6   32.87    1.19
   0  -6  -6   28.45    2.04
   0   6   6   32.82    7.42
   0   6   6   42.56   14.15
   0  -6  -7  459.24   10.08
   0   6   7  467.23   14.68
   0   6   7  457.73   13.63
   0  -6  -8 1301.63   19.46
   0   6   8 1298.61   24.86
   0   6   8 1282.55   22.62
   0  -6  -9 1551.95   18.11
   0   6   9 1499.04   18.23
   0   6   9 1466.46   30.98
   0  -6 -10  240.57    7.17
   0   6  10  236.44    6.65
   0   6  10  268.12   12.52
   0  -6 -11  120.99    5.97
   0   6  11  119.49    2.99
   0   6  11  120.63    9.38
   0  -6 -12  190.53    7.23
   0   6  12  189.69    9.40
   0  -6 -13  444.73   14.47
   0   6  13  430.09   18.12
   0  -6 -14   48.98    5.75
   0   6  14   52.37   17.04
   0  -6 -15  260.23   12.23
   0   6  15  288.29   13.38
   0  -6 -16    3.81    3.27
   0   6  16    6.30    3.75
   0  -6 -17    6.01    2.95
   0   6  17    5.85    6.03
   0   6  18   44.40   16.63
   0   7 -13   -1.60    2.68
   0   7 -13    4.54    1.97
   0  -7  13    7.01    4.31
   0   7 -12   11.59    4.46
   0   7 -12    6.11    2.76
   0  -7  12    9.21    8.57
   0   7 -11   58.30   12.19
   0   7 -11   58.84    9.96
   0  -7  11   50.50   22.70
   0   7 -10   37.64   11.35
   0   7 -10   45.12   13.81
   0  -7  10   41.83   16.10
   0   7  -9   60.96    7.77
   0   7  -9   76.46    9.34
   0  -7   9   63.46   21.53
   0   7  -8   27.92   10.91
   0   7  -8   39.94   13.56
   0  -7   8   31.40    8.34
   0   7  -7   15.26    4.89
   0   7  -7   20.29    5.27
   0  -7   7   17.17    5.55
   0   7  -6  204.71    8.55
   0   7  -6  227.26   21.29
   0  -7   6  211.78    9.47
   0   7  -5   22.73    8.00
   0   7  -5   29.26    9.01
   0  -7   5   25.03    5.98
   0   7  -4   32.94    6.12
   0   7  -4   46.54   14.62
   0  -7   4   47.25   14.83
   0   7  -3   11.91    3.34
   0   7  -3   14.82    3.70
   0  -7   3   15.73    4.09
   0   7  -2    9.82    2.58
   0   7  -2   18.64    4.44
   0  -7   2   10.24    5.40
   0   7  -1    4.40    5.07
   0  -7   1    9.62    5.57
   0   7   0    1.85    3.99
   0  -7   0    2.09    1.88
   0   7   1    2.11    3.08
   0  -7  -1    1.54    3.46
   0   7   2   69.05    4.49
   0  -7  -2   65.15    6.78
   0   7   3   77.29   12.79
   0   7   4   -1.59    2.80
   0   7   4    2.66    2.73
   0   7   5  192.63    7.81
   0   7   5  174.56   17.26
   0   7   6   18.34    6.58
   0   7   6    9.51    3.71
   0   7   7  106.20    7.59
   0   7   7  119.77    8.14
   0   7   8   13.46    3.92
   0   7   8   17.52    4.15
   0   7   9    2.52    2.48
   0   7   9    6.67    3.48
   0   7  10    1.38    2.02
   0   7  10    3.24    2.85
   0   7  11    3.88    3.94
   0   7  12    9.48    4.35
   0   7  13    5.93    4.46
   0   7  14   96.17    8.72
   0   7  15    2.13    3.24
   0   7  16    1.40    2.87
   0   7  17    7.55    2.90
   0   8 -11  268.02   36.36
   0  -8  11  313.87   18.74
   0   8 -10   26.17   10.43
   0  -8  10   24.42   11.81
   0   8  -9    6.41    3.79
   0  -8   9    8.16    5.59
   0   8  -8   27.35    8.49
   0  -8   8   35.68   13.65
   0   8  -7  112.32   26.25
   0  -8   7   99.61   11.10
   0   8  -6  348.13   15.82
   0  -8   6  309.00   18.02
   0   8  -5   80.25   10.35
   0  -8   5   83.03    8.92
   0   8  -4  154.04   10.76
   0  -8   4  152.30    7.95
   0   8  -3   45.62   14.48
   0  -8   3   51.40   18.76
   0   8  -2  119.12    7.97
   0  -8   2  123.62   10.23
   0   8  -1  269.63   10.73
   0  -8   1  240.24   19.59
   0   8   0  829.60   17.37
   0  -8   0  857.89   17.85
   0   8   1  232.62    9.84
   0  -8  -1  203.09    9.84
   0   8   2   46.89   15.38
   0  -8  -2   30.92   12.90
   0   8   3    5.02    3.19
   0  -8  -3    3.96    2.90
   0   8   4   69.39   13.60
   0  -8  -4   86.17    7.23
   0   8   5  249.95    9.67
   0   8   5  249.26   10.39
   0   8   6  304.14    8.49
   0   8   6  306.88   10.77
   0   8   7   97.42   12.52
   0   8   7  100.17    9.58
   0   8   8   35.39    7.50
   0   8   8   33.42   11.90
   0   8   9  136.35    6.67
   0   8   9  143.59   11.37
   0   8  10  346.11   14.49
   0   8  11    1.84    3.43
   0   8  12   95.29   20.62
   0   8  13   38.94   11.99
   0   8  14   21.19    9.45
   0   8  15    6.89    4.29
   0   9  -8    3.37    2.90
   0  -9   8    6.91    6.79
   0   9  -7    6.26    2.87
   0  -9   7    5.67    2.81
   0   9  -6    5.73    4.85
   0  -9   6   -0.14    3.31
   0   9  -5   46.51   19.22
   0  -9   5   35.62   15.34
   0   9  -4    3.42    4.74
   0  -9   4   -2.67    4.17
   0   9  -3    7.62    5.56
   0  -9   3    4.49    4.14
   0   9  -2  187.75   10.84
   0  -9   2  173.41   10.64
   0   9  -1   62.07   19.56
   0  -9   1   46.04   15.94
   0   9   0   20.55    7.92
   0  -9   0   28.60    9.76
   0   9   1   80.23   19.84
   0  -9  -1   64.85   20.21
   0   9   2   34.88   13.33
   0  -9  -2   40.67    7.53
   0   9   3  245.87   16.49
   0  -9  -3  254.29   16.13
   0   9   4   57.24    9.27
   0  -9  -4   63.06    8.23
   0   9   5    5.32    3.46
   0  -9  -5    2.98    4.45
   0   9   6    8.44    2.67
   0   9   6    2.76    5.01
   0   9   7   23.01    6.60
   0   9   7   24.66    6.35
   0   9   8   20.09    6.54
   0   9   8   26.96   11.46
   0   9   9   -2.31    1.84
   0   9   9    4.53    2.43
   0   9  10   25.87    9.25
   0   9  11   -3.49    3.62
   0   9  12   17.72    9.21
   0   9  13   -0.27    3.71
   0  10  -5   25.94   10.82
   0 -10   5   22.72    7.65
   0  10  -4   51.55   13.69
   0 -10   4   50.76   16.74
   0  10  -3   16.66    6.67
   0  10  -2  145.20   13.92
   0 -10   2  126.07    9.63
   0  10  -1   45.13   19.18
   0 -10   1   63.14    7.48
   0  10   0  128.16    8.64
   0 -10   0  111.64   11.41
   0  10   1    9.53    4.74
   0 -10  -1   14.52    5.15
   0  10   2  666.85   14.49
   0 -10  -2  656.21   15.77
   0  10   3    2.98    1.98
   0 -10  -3    4.50    3.72
   0  10   4   75.62    6.65
   0 -10  -4   86.82   24.12
   0  10   5   22.13    8.93
   0 -10  -5   26.75    9.75
   0  10   6   19.44    6.32
   0 -10  -6   10.96    5.51
   0  10   7  201.97    7.74
   0 -10  -7  172.20   11.25
   0  10   8    3.19    2.02
   0  10   8    5.30    3.91
   0  10   9  126.85   11.78
   0  10  10    1.28    3.98
  -1  10   8    7.03    5.07
  -1  10   7    5.29    3.74
  -1  10   6    4.62    3.24
   1 -10  -6    9.95    3.98
  -1  10   5    6.46    4.37
   1 -10  -5    9.96    4.54
  -1  10   4   25.61    7.29
   1 -10  -4   26.06    8.62
  -1  10   3    4.39    3.53
   1 -10  -3    6.25    4.47
  -1  10   2   41.92   14.52
   1 -10  -2   37.31   13.53
  -1  10   1   81.64   19.37
   1 -10  -1   69.29   20.66
  -1  10   0   29.92    9.89
   1 -10   0    9.73    4.41
  -1  10  -1   59.94   17.91
   1 -10   1   64.90   11.74
  -1  10  -2   65.15   17.51
   1 -10   2   37.93   17.18
  -1  10  -3    4.86    5.05
   1 -10   3    9.86    4.43
  -1   9  12   22.20    5.53
  -1   9  11   38.55   13.29
  -1   9  10  111.43   17.84
  -1   9   9    7.73    4.19
  -1   9   8   19.84    5.28
  -1   9   8   10.33    6.90
  -1   9   7  190.90    9.61
  -1   9   7  191.03    9.52
  -1   9   6   42.61   13.97
  -1   9   6   48.53   11.60
  -1   9   5  126.68    8.08
   1  -9  -5  108.36    7.96
  -1   9   4    6.79    3.42
   1  -9  -4    9.05    5.21
  -1   9   3   56.97   20.73
   1  -9  -3   76.43    9.62
  -1   9   2  218.82   20.35
   1  -9  -2  222.13   18.82
  -1   9   1  147.80   13.82
   1  -9  -1  148.16   19.52
  -1   9   0  246.87   13.33
   1  -9   0  284.35   15.46
  -1   9  -1   40.72   10.83
   1  -9   1   44.35   11.66
  -1   9  -2   34.31   13.23
   1  -9   2   22.04    8.54
  -1   9  -3   35.60   10.01
   1  -9   3   43.60   13.80
  -1   9  -4   32.71    7.27
   1  -9   4   33.02   11.31
  -1   9  -5  124.20   21.15
   1  -9   5  108.48   17.21
  -1   9  -6    9.64    8.26
   1  -9   6    7.69    5.01
  -1   9  -7    3.79    2.57
   1  -9   7    8.46    4.58
  -1   8  14   51.96   20.91
  -1   8  13    6.29    2.80
  -1   8  12    4.32    3.22
  -1   8  11   22.56    8.29
  -1   8  10    9.15    3.31
  -1   8   9    8.97    2.69
  -1   8   9    3.23    3.63
  -1   8   8    0.26    2.47
  -1   8   8    3.87    3.00
  -1   8   7   -1.32    2.71
  -1   8   7    8.47    3.49
  -1   8   6   69.38    6.60
  -1   8   6   89.07   19.53
  -1   8   5   48.49    3.79
  -1   8   5   52.00   12.59
  -1   8   4   19.41    6.49
  -1   8   4   15.64    5.79
  -1   8   3    6.05    3.44
   1  -8  -3   -0.27    4.45
  -1   8   2   94.37    7.35
   1  -8  -2  122.33    9.43
  -1   8   1   98.76    6.40
   1  -8  -1  111.23    7.65
  -1   8   0   44.94   16.93
   1  -8   0   63.74   11.16
  -1   8  -1    3.84    2.48
   1  -8   1    7.65    4.24
  -1   8  -2    3.33    3.68
   1  -8   2    3.70    3.99
  -1   8  -3   11.07    5.77
   1  -8   3   16.27    3.91
  -1   8  -4    0.37    2.88
   1  -8   4    3.11    3.89
  -1   8  -5    8.55    4.68
   1  -8   5    2.88    4.04
  -1   8  -6    8.05    5.82
   1  -8   6    2.41    2.77
  -1   8  -7   23.07    6.21
   1  -8   7   17.12    5.72
  -1   8  -8   31.59   11.08
   1  -8   8   20.82    8.40
  -1   8  -9   30.30   10.96
   1  -8   9   25.91   18.59
  -1   8 -10    6.32    3.66
   1  -8  10    0.78    2.94
  -1   7  16  127.91   10.24
  -1   7  15   98.80   11.82
  -1   7  14  198.53   14.72
  -1   7  13    3.98    4.82
  -1   7  12  101.76   18.29
  -1   7  11  254.70   19.65
  -1   7  10  100.62    8.18
  -1   7  10  129.56    7.84
  -1   7   9  217.30    7.72
  -1   7   9  224.37   12.37
  -1   7   8  350.16   12.01
  -1   7   8  386.66   11.40
  -1   7   7  175.33    6.76
  -1   7   7  174.30   12.08
  -1   7   6  186.10   15.43
  -1   7   6  219.77   13.86
  -1   7   5  192.65   16.50
  -1   7   5  232.42   15.06
  -1   7   4  750.98   20.10
  -1   7   4  744.27   18.26
  -1   7   3  844.73   18.48
  -1   7   3  792.25   15.58
  -1   7   2   32.82   10.50
   1  -7  -2   45.50   15.00
  -1   7   1    6.65    4.13
   1  -7  -1   10.02    4.04
  -1   7   0   84.63    8.20
   1  -7   0   98.64   12.57
  -1   7  -1  200.35   17.46
   1  -7   1  195.10   12.61
  -1   7  -2  819.64   19.86
   1  -7   2  823.75   19.69
  -1   7  -3  493.46   14.25
   1  -7   3  489.81   14.03
  -1   7  -4   61.38    2.58
  -1   7  -4   82.89    8.23
   1  -7   4   72.45   17.22
  -1   7  -5   20.22    4.36
  -1   7  -5   14.84    5.74
   1  -7   5   19.92    6.11
  -1   7  -6   75.47    4.54
  -1   7  -6   76.98   18.85
   1  -7   6   77.94   15.52
  -1   7  -7   54.58    5.88
  -1   7  -7   64.89   18.17
   1  -7   7   46.04   17.12
  -1   7  -8  341.00   12.35
  -1   7  -8  346.16   14.87
   1  -7   8  317.60   24.31
  -1   7  -9  286.07   13.54
  -1   7  -9  316.48   16.54
   1  -7   9  278.99   15.99
  -1   7 -10   21.57    8.48
  -1   7 -10   32.49    9.92
   1  -7  10   35.48   13.01
  -1   7 -11    1.84    2.43
  -1   7 -11    3.22    3.28
   1  -7  11   -0.06    3.43
  -1   7 -12   58.13   14.27
  -1   7 -12   66.28   21.31
   1  -7  12   68.33   15.91
  -1   6  17    2.80    2.55
  -1   6  16   11.83    3.52
  -1   6  15   16.40    7.84
   1  -6 -14   10.20    3.09
  -1   6  14   13.71    4.44
   1  -6 -13   28.99    8.81
  -1   6  13   27.21    6.25
   1  -6 -12  618.38   18.53
  -1   6  12  598.69   20.61
   1  -6 -11  230.03    7.80
  -1   6  11  244.45   11.20
   1  -6 -10  125.36    3.99
  -1   6  10  111.42    4.50
  -1   6  10  125.09   16.60
   1  -6  -9   74.34    3.09
  -1   6   9   71.52    3.73
  -1   6   9   62.87   17.66
   1  -6  -8    9.73    2.90
  -1   6   8    7.06    3.29
  -1   6   8    7.56    5.35
   1  -6  -7    0.08    0.55
  -1   6   7    4.08    2.09
  -1   6   7   -1.22    4.05
   1  -6  -6    0.02    0.09
  -1   6   6    1.65    1.35
  -1   6   6    0.44    2.76
  -1   6   5   95.59    4.54
  -1   6   5  105.64   10.05
  -1   6   4    6.73    2.52
  -1   6   4   10.94    5.11
  -1   6   3  102.53    9.96
  -1   6   3  108.63    6.55
  -1   6   2   47.28   13.63
  -1   6   2   57.96    4.77
  -1   6   1   67.31   10.30
   1  -6  -1   62.77    4.24
  -1   6   0   61.80   15.74
   1  -6   0   60.34   10.74
  -1   6  -1   20.80    4.77
   1  -6   1    6.68    3.74
  -1   6  -2  486.12   10.05
  -1   6  -2  505.36   11.44
  -1   6  -2  508.92   14.56
   1  -6   2  530.29   14.76
  -1   6  -3   10.35    3.59
  -1   6  -3   12.13    3.45
   1  -6   3   14.79    8.42
  -1   6  -4    6.20    2.43
  -1   6  -4    7.26    4.40
   1  -6   4    2.97    4.64
  -1   6  -5  101.59    4.96
  -1   6  -5  125.92   16.20
   1  -6   5  103.80    9.22
  -1   6  -6    0.49    2.57
  -1   6  -6    2.85    3.20
   1  -6   6    5.14    3.83
  -1   6  -7   22.86    6.50
  -1   6  -7   16.34    6.08
   1  -6   7   16.62    4.38
  -1   6  -8   42.93   12.81
  -1   6  -8   39.25   21.49
   1  -6   8   44.18   11.20
  -1   6  -9    1.88    1.99
  -1   6  -9    4.36    3.97
   1  -6   9    3.68    3.27
  -1   6 -10    2.31    2.60
  -1   6 -10    4.19    3.24
   1  -6  10    0.88    3.57
  -1   6 -11    2.68    2.22
  -1   6 -11   10.80    5.49
   1  -6  11   11.26    3.76
  -1   6 -12    2.72    2.85
  -1   6 -12    4.13    5.43
   1  -6  12    1.61    4.50
  -1   6 -13   29.19   17.79
  -1   6 -13   48.89   15.43
   1  -6  13   58.43    7.05
  -1   6 -14    3.22    2.56
   1  -6  14    6.06    4.52
   1  -5 -18   81.85    9.45
  -1   5  18  104.74   10.23
   1  -5 -17   88.50   12.42
  -1   5  17   97.51   15.25
   1  -5 -16    2.49    2.26
  -1   5  16    3.90    2.34
   1  -5 -15   52.80   14.77
  -1   5  15   62.96   16.45
   1  -5 -14    1.84    1.72
  -1   5  14    7.84    6.90
   1  -5 -13 1418.89   25.25
  -1   5  13 1418.98   25.32
   1  -5 -12  617.48   12.32
  -1   5  12  565.78   26.36
   1  -5 -11  662.09   17.40
  -1   5  11  646.44   12.01
  -1   5  11  661.34   19.00
   1  -5 -10  195.23    7.73
  -1   5  10  206.59    6.20
  -1   5  10  196.65   15.14
   1  -5  -9   28.04    6.93
  -1   5   9   25.09    7.47
   1  -5  -9   16.07    3.72
  -1   5   9   28.85    9.57
   1  -5  -8  357.96    6.96
  -1   5   8  372.82    9.19
  -1   5   8  355.91    7.72
  -1   5   8  385.20   20.02
   1  -5  -7 1094.02   11.41
  -1   5   7 1077.30   10.98
  -1   5   7 1115.14   14.09
  -1   5   7 1091.90   25.92
   1  -5  -6  921.52    8.71
  -1   5   6  933.45    8.70
  -1   5   6  917.78   11.55
  -1   5   6  907.78   14.07
   1  -5  -5    7.59    1.86
  -1   5   5    9.19    3.77
  -1   5   5    6.61    2.18
  -1   5   4  153.44    5.69
  -1   5   4  142.36    6.56
  -1   5   3    3.74    1.81
  -1   5   3    3.80    3.20
  -1   5   2  365.29   10.35
  -1   5   2  377.17   14.98
  -1   5   1  627.03   12.18
  -1   5   1  676.40   13.19
  -1   5   0  507.96   16.71
   1  -5   0  524.21   11.06
  -1   5  -1 1305.26   15.89
  -1   5  -1 1365.47   16.70
  -1   5  -1 1398.15   24.77
   1  -5   1 1379.82   26.55
  -1   5  -2   45.79    2.61
  -1   5  -2   39.14    3.72
   1  -5   2   39.59   10.88
  -1   5  -3    2.67    2.59
   1  -5   3    0.85    1.29
  -1   5  -3    6.79    5.51
   1  -5   3    2.62    5.02
  -1   5  -4 2186.72   19.55
   1  -5   4 2114.82   20.20
  -1   5  -4 2129.68   30.00
   1  -5   4 2180.89   24.08
  -1   5  -5 1858.32   18.16
  -1   5  -5 1848.85   27.14
   1  -5   5 1829.61   27.62
  -1   5  -6  574.85   13.67
  -1   5  -6  588.05   16.00
   1  -5   6  541.52   18.55
  -1   5  -7   24.31    7.02
  -1   5  -7   28.53    8.90
   1  -5   7   21.19    7.34
  -1   5  -8  148.27    9.99
  -1   5  -8  130.30   11.04
   1  -5   8  160.34    7.63
  -1   5  -9  656.34   15.17
  -1   5  -9  669.68   16.96
   1  -5   9  645.28   16.32
  -1   5 -10   87.06   13.00
  -1   5 -10   93.95   20.45
   1  -5  10   95.56    8.64
  -1   5 -11  143.37   10.09
  -1   5 -11  138.10    7.16
   1  -5  11  146.22    7.49
  -1   5 -12   27.13   10.13
  -1   5 -12   23.46    9.06
   1  -5  12   26.13   20.99
  -1   5 -13    7.17    2.20
  -1   5 -13    7.78    3.47
   1  -5  13    5.44    2.78
  -1   5 -14    8.63    5.83
  -1   5 -14   21.13    4.54
   1  -5  14    7.43    4.86
  -1   5 -15  119.23    7.25
  -1   5 -15   99.39   10.08
   1  -5  15  106.07   12.76
  -1   5 -16  155.14   11.11
  -1   5 -16  139.89   13.02
   1  -5  16  167.75   11.46
   1  -4 -19    2.57    2.55
  -1   4  19    6.16    4.12
   1  -4 -18   16.09    7.11
  -1   4  18   13.11    8.84
   1  -4 -17    2.62    2.23
  -1   4  17    4.15    2.94
   1  -4 -16  162.99    9.13
  -1   4  16  150.13    8.95
   1  -4 -15   10.28    3.26
  -1   4  15   12.96    5.87
   1  -4 -14  181.92   12.12
  -1   4  14  190.02   10.57
   1  -4 -13  101.72    8.65
  -1   4  13  115.30   18.27
   1  -4 -12  237.34   13.99
  -1   4  12  244.14   10.69
   1  -4 -11    8.68    3.77
  -1   4  11    7.53    2.02
  -1   4  11    5.30    4.96
   1  -4 -10  254.19   10.83
  -1   4  10  252.38    8.73
   1  -4 -10  249.85    8.26
  -1   4  10  232.52   21.23
   1  -4  -9   67.26    5.51
  -1   4   9   66.58    2.80
   1  -4  -9   65.69    3.30
  -1   4   9   73.19    8.44
   1  -4  -8  251.10    7.86
  -1   4   8  261.99    7.14
  -1   4   8  264.57    6.85
   1  -4  -8  265.60    7.46
  -1   4   8  262.46    9.89
   1  -4  -7  124.46    4.50
  -1   4   7  120.31    3.87
  -1   4   7  112.42    6.95
   1  -4  -7  112.30    3.87
  -1   4   7  113.88    6.59
   1  -4  -6  423.41    9.42
  -1   4   6  447.16    8.65
  -1   4   6  444.93    9.44
   1  -4  -6  443.19   11.25
  -1   4   6  448.60   12.90
   1  -4  -5    0.05    0.82
  -1   4   5    0.25    0.65
  -1   4   5   -1.02    2.03
   1  -4  -5    1.64    1.44
  -1   4   5   -0.39    3.59
   1  -4  -4   91.58    2.16
  -1   4   4   94.14    1.81
  -1   4   4   95.68    6.04
   1  -4  -4   88.04    4.52
  -1   4   4   88.77   11.46
  -1   4   3    1.11    2.56
  -1   4   3   10.70    4.77
  -1   4   2 1032.64   17.36
  -1   4   2 1012.55   17.63
  -1   4   1   37.78   10.69
  -1   4   1   32.10    7.58
  -1   4   0   10.18    1.36
  -1   4   0   12.34    1.56
  -1   4   0   17.74    3.46
  -1   4   0    9.11    3.81
  -1   4  -1   20.33    3.13
  -1   4  -1   25.46    2.32
  -1   4  -1   28.54    6.88
   1  -4   1   34.72    8.35
  -1   4  -2    3.03    0.96
  -1   4  -2    5.56    3.77
   1  -4   2    2.04    2.78
  -1   4  -3  491.37    7.97
   1  -4   3  480.03    5.20
  -1   4  -3  487.17    8.78
   1  -4   3  497.73   16.28
  -1   4  -4    1.76    1.46
   1  -4   4    5.38    1.93
  -1   4  -4    6.05    3.26
   1  -4   4    1.49    4.95
  -1   4  -5  533.41   12.12
  -1   4  -5  558.43   18.92
   1  -4   5  505.57   13.57
  -1   4  -6  127.54    5.32
  -1   4  -6  113.14    6.93
   1  -4   6  125.40    5.78
  -1   4  -7   11.73    2.16
  -1   4  -7   21.15    4.91
   1  -4   7    8.78    4.09
  -1   4  -8   60.34    7.58
  -1   4  -8   65.03   12.03
   1  -4   8   51.54   13.50
  -1   4  -9   17.93    5.68
  -1   4  -9   18.44    4.43
   1  -4   9   25.68   10.24
  -1   4 -10  328.91    8.98
  -1   4 -10  338.21    8.97
   1  -4  10  324.87    9.05
  -1   4 -11   21.45    5.83
  -1   4 -11   31.99    8.56
   1  -4  11   20.50   11.17
  -1   4 -12   62.59   16.35
  -1   4 -12   56.35    6.19
   1  -4  12   51.05   16.92
  -1   4 -13    8.11    6.19
  -1   4 -13    3.60    2.55
   1  -4  13    3.60    3.62
  -1   4 -14   32.70   12.18
  -1   4 -14   37.52    7.88
   1  -4  14   36.87   14.20
  -1   4 -15  140.88    9.19
  -1   4 -15  121.68   12.84
   1  -4  15  134.82   15.15
  -1   4 -16   -0.53    4.05
  -1   4 -16    1.86    1.54
   1  -4  16    2.93    3.82
  -1   4 -17    0.28    2.64
   1  -4  17    0.80    3.79
   1  -3 -19   10.54    9.91
  -1   3  19    9.45    3.94
   1  -3 -18  105.63   25.92
  -1   3  18   99.78   16.72
   1  -3 -17   28.77    8.91
  -1   3  17   23.69    6.24
   1  -3 -16   10.12    3.22
  -1   3  16   10.06    3.65
   1  -3 -15  157.80   18.48
  -1   3  15  138.32   14.50
   1  -3 -14  518.45   20.65
  -1   3  14  566.63   14.60
   1  -3 -13  171.70    7.72
  -1   3  13  181.66   13.24
   1  -3 -12   14.65    8.52
  -1   3  12   11.31    4.83
   1  -3 -11   56.71    6.87
  -1   3  11   70.95    7.90
   1  -3 -10  505.63    9.35
  -1   3  10  517.97    4.69
  -1   3  10  494.56    4.50
  -1   3  10  508.04   10.86
   1  -3  -9 1736.05   24.55
  -1   3   9 1684.86   20.59
   1  -3  -9 1657.82   20.24
  -1   3   9 1727.88   26.10
   1  -3  -8  508.20   10.33
  -1   3   8  492.53    7.23
   1  -3  -8  478.51    6.13
  -1   3   8  521.01   11.42
   1  -3  -7  120.32    4.83
  -1   3   7  123.63    3.90
  -1   3   7  123.61    3.83
   1  -3  -7  126.01    3.44
  -1   3   7  125.27    6.45
   1  -3  -6  250.70    6.40
  -1   3   6  261.11    6.15
  -1   3   6  251.77    7.14
   1  -3  -6  242.02    6.08
  -1   3   6  266.88    8.14
   1  -3  -5 1159.77   18.82
  -1   3   5 1206.87   18.13
  -1   3   5 1170.85   17.88
   1  -3  -5 1166.61   18.52
  -1   3   5 1178.40   19.61
   1  -3  -4 2852.67   44.76
  -1   3   4 3029.61   47.46
  -1   3   4 2970.37   47.34
   1  -3  -4 2974.84   47.56
  -1   3   4 2859.08   48.15
   1  -3  -3 2036.74   31.94
  -1   3   3 2129.64   33.32
  -1   3   3 2020.35   33.02
   1  -3  -3 2073.59   33.95
  -1   3   3 2042.84   35.78
   1  -3  -2 1115.05   17.55
  -1   3   2 1162.40   18.19
  -1   3   2 1126.23   19.56
   1  -3  -2 1115.07   19.26
  -1   3   2 1101.71   19.80
  -1   3   1   26.05    1.01
  -1   3   1   28.14    8.57
   1  -3  -1   27.92    2.48
  -1   3   1   28.10    6.43
   1  -3  -1   24.95    7.87
  -1   3   0  112.61    2.98
  -1   3   0  104.44    2.83
  -1   3   0   98.60    4.47
   1  -3   0  108.65    4.37
  -1   3   0  113.50    4.89
   1  -3   0   99.42    7.85
  -1   3  -1  258.20    6.06
  -1   3  -1  266.40    6.39
  -1   3  -1  280.72    8.20
   1  -3   1  294.47    8.12
   1  -3   1  287.97    8.10
  -1   3  -2   20.16    5.28
   1  -3   2   19.83    3.15
  -1   3  -2   18.25    7.22
   1  -3   2   18.90    4.65
  -1   3  -3  222.34    6.34
   1  -3   3  240.74    6.55
  -1   3  -3  222.70    7.26
   1  -3   3  242.87    7.67
  -1   3  -4  121.35    4.65
   1  -3   4  110.29    3.04
  -1   3  -4  129.70   12.76
   1  -3   4  122.59    5.07
  -1   3  -5    7.39    3.33
   1  -3   5    7.76    2.12
  -1   3  -5    4.40    2.72
   1  -3   5    5.08    5.29
  -1   3  -6 2281.39   30.21
  -1   3  -6 2304.32   30.98
   1  -3   6 2295.97   33.76
  -1   3  -7 1289.82   19.33
  -1   3  -7 1320.74   20.28
   1  -3   7 1288.81   23.79
  -1   3  -8 1217.70   18.95
  -1   3  -8 1214.52   20.59
   1  -3   8 1200.07   19.14
  -1   3  -9 1337.89   17.03
  -1   3  -9 1366.65   21.60
   1  -3   9 1367.76   20.61
  -1   3 -10   42.54   11.55
  -1   3 -10   42.23    4.75
   1  -3  10   49.30   11.02
  -1   3 -11  327.74    9.56
  -1   3 -11  319.73    9.99
   1  -3  11  347.42    9.34
  -1   3 -12   13.29    6.56
  -1   3 -12   13.82    5.43
   1  -3  12   20.09    5.92
  -1   3 -13  144.19    8.75
  -1   3 -13  145.04   11.79
   1  -3  13  146.25   13.10
  -1   3 -14  429.68   16.03
  -1   3 -14  379.79   13.02
   1  -3  14  390.69   14.38
  -1   3 -15   20.77    7.92
  -1   3 -15   24.61    9.25
   1  -3  15   10.62    8.25
  -1   3 -16    6.64    3.56
  -1   3 -16    0.79    1.00
   1  -3  16   10.92    4.07
  -1   3 -17   18.05   13.69
   1  -3  17   29.76   14.60
  -1   3 -18  251.71   19.48
   1  -3  18  280.95   16.34
   1  -2 -20   11.92    5.72
  -1   2  20    3.42    3.09
   1  -2 -19  102.86    6.83
  -1   2  19   92.94   14.63
   1  -2 -18   -0.08    4.13
  -1   2  18    6.78    3.23
   1  -2 -17   10.85    5.99
  -1   2  17   14.37    7.47
   1  -2 -16    6.72    4.49
  -1   2  16   13.73    4.74
   1  -2 -15   13.93    5.81
  -1   2  15   14.27    4.75
   1  -2 -14  133.80   11.00
  -1   2  14  140.19   22.64
   1  -2 -13  109.21   12.04
  -1   2  13   91.69    8.16
   1  -2 -12   56.01    4.56
  -1   2  12   54.04   17.06
   1  -2 -11  161.56   10.05
  -1   2  11  147.24    6.84
   1  -2 -10   81.04   11.17
  -1   2  10   65.16    1.50
  -1   2  10   64.68    1.63
  -1   2  10   77.46   11.63
   1  -2  -9  223.47    7.36
  -1   2   9  204.11    4.24
  -1   2   9  207.17    4.69
  -1   2   9  194.00    7.57
   1  -2  -8  404.76    9.88
  -1   2   8  378.64    7.30
  -1   2   8  379.60    7.26
  -1   2   8  370.95   10.29
   1  -2  -7   82.26    4.45
  -1   2   7   82.87    3.55
  -1   2   7   76.53    2.71
   1  -2  -7   86.85    2.06
  -1   2   7   85.64    5.06
   1  -2  -6  843.33   16.84
  -1   2   6  812.07   14.54
  -1   2   6  832.58   14.34
   1  -2  -6  797.70   13.31
  -1   2   6  830.21   16.05
   1  -2  -5 1081.96   18.53
  -1   2   5 1101.39   18.55
  -1   2   5 1104.31   18.10
   1  -2  -5 1112.66   18.18
  -1   2   5 1054.86   20.73
   1  -2  -4    2.93    1.53
  -1   2   4    0.73    1.69
  -1   2   4    1.61    1.34
   1  -2  -4   -0.19    1.58
  -1   2   4    1.39    2.40
   1  -2  -4   -0.14    2.18
   1  -2  -3  181.72    5.30
  -1   2   3  181.96    4.34
  -1   2   3  187.48    4.76
   1  -2  -3  187.42    6.53
  -1   2   3  186.93    6.31
   1  -2  -3  173.65    5.16
   1  -2  -2 2695.66   33.20
  -1   2   2 2676.47   32.88
  -1   2   2 2666.65   34.07
   1  -2  -2 2672.99   33.86
  -1   2   2 2644.70   34.33
   1  -2  -2 2676.18   34.70
  -1   2   1 3929.08   49.12
   1  -2  -1 4023.52   50.40
  -1   2   1 3862.06   48.53
   1  -2  -1 4085.56   51.84
  -1   2   0   71.85    2.01
  -1   2   0   73.84    2.23
  -1   2   0   73.08    3.58
   1  -2   0   70.91    3.34
  -1   2   0   76.53    8.61
   1  -2   1 8842.80  108.18
   1  -2   1 8882.14  186.11
  -1   2  -2  174.56    4.95
   1  -2   2  175.59    4.22
  -1   2  -2  192.46    6.10
   1  -2   2  182.39    5.41
   1  -2   2  177.74    4.80
   1  -2   2  187.67    5.45
  -1   2  -3   44.26    3.34
   1  -2   3   43.35    2.93
  -1   2  -3   42.95    3.29
   1  -2   3   53.15    6.78
   1  -2   3   48.98    2.75
  -1   2  -3   54.94    3.53
  -1   2  -4   40.60    2.91
   1  -2   4   33.26    2.35
  -1   2  -4   36.32    3.16
   1  -2   4   30.40    2.62
   1  -2   4   37.87    9.94
  -1   2  -4   35.36    6.18
  -1   2  -5  334.21    9.06
   1  -2   5  366.34    9.44
  -1   2  -5  347.17    9.67
   1  -2   5  354.39    9.52
  -1   2  -5  347.23    9.09
  -1   2  -6 1589.06   25.51
  -1   2  -6 1575.50   24.46
   1  -2   6 1595.74   25.58
  -1   2  -7  490.88   17.78
  -1   2  -7  497.30   11.22
   1  -2   7  458.50   15.29
  -1   2  -8 1400.62   26.97
  -1   2  -8 1411.28   20.39
   1  -2   8 1412.47   25.43
  -1   2  -9  222.58    8.20
  -1   2  -9  231.09   13.72
   1  -2   9  230.80    8.01
  -1   2 -10    3.22    2.83
  -1   2 -10    2.21    1.34
   1  -2  10    4.71    2.86
  -1   2 -11  461.74   21.96
  -1   2 -11  469.88   13.24
   1  -2  11  464.93   15.62
  -1   2 -12   19.19    6.73
  -1   2 -12   21.03    4.94
   1  -2  12   20.87    4.57
  -1   2 -13  341.64   11.38
  -1   2 -13  345.34   15.37
   1  -2  13  323.15   10.09
  -1   2 -14   31.87    5.43
  -1   2 -14   27.36    7.18
   1  -2  14   25.55   12.94
  -1   2 -15    9.85    5.26
  -1   2 -15    9.02    2.29
   1  -2  15    2.58    3.50
  -1   2 -16    1.38    3.07
  -1   2 -16    1.41    1.82
   1  -2  16    6.63    5.36
  -1   2 -17    6.97    4.56
   1  -2  17    1.14    2.19
  -1   2 -18    4.36    3.32
   1  -2  18    2.44    3.31
  -1   2 -19   20.31    7.13
   1  -2  19   12.68    7.10
   1  -1 -20   32.29   19.01
  -1   1  20   35.58   19.64
   1  -1 -19   63.43    7.38
  -1   1  19   48.65   22.32
   1  -1 -18    7.57    2.80
  -1   1  18   16.62    7.86
   1  -1 -17  222.82   11.61
  -1   1  17  214.30   11.16
   1  -1 -16   80.84   10.57
  -1   1  16   75.00   22.14
   1  -1 -15    9.00    3.81
  -1   1  15    5.05    4.14
   1  -1 -14  147.76   16.39
  -1   1  14  138.17   14.51
   1  -1 -13  312.96   15.62
  -1   1  13  313.49    5.51
  -1   1  13  307.84   12.98
   1  -1 -12 1021.94   24.23
  -1   1  12  978.86   19.31
  -1   1  12  986.12   19.92
  -1   1  12  970.88   23.14
   1  -1 -11  424.76   13.99
  -1   1  11  424.41    4.79
  -1   1  11  414.71    5.89
  -1   1  11  417.45   11.50
   1  -1 -10  449.63   10.31
  -1   1  10  463.81    7.42
  -1   1  10  464.97    7.16
  -1   1  10  465.75   10.96
   1  -1  -9  853.73   14.53
  -1   1   9  842.48   10.91
  -1   1   9  844.54   11.10
  -1   1   9  802.50   20.75
   1  -1  -8  417.62   10.88
  -1   1   8  418.25    7.92
  -1   1   8  426.74    8.68
  -1   1   8  458.82   11.35
   1  -1  -7 7261.27  114.11
  -1   1   7 7579.10   33.37
   1  -1  -6   69.44    3.64
  -1   1   6   62.33    3.38
  -1   1   6   70.43    2.34
  -1   1   6   68.84    2.35
  -1   1   6   59.71    9.15
   1  -1  -5 1172.70   17.85
  -1   1   5 1161.58   16.19
  -1   1   5 1168.67   15.35
   1  -1  -5 1160.72   15.27
  -1   1   5 1183.85   17.34
   1  -1  -5 1141.62   16.47
   1  -1  -4  100.98    4.87
  -1   1   4  107.82    6.43
  -1   1   4  105.45    3.15
   1  -1  -4  105.19    3.05
  -1   1   4  102.44    4.59
   1  -1  -4   96.07    4.05
   1  -1  -3   71.49    3.71
  -1   1   3   60.19    2.31
  -1   1   3   63.01    3.02
   1  -1  -3   61.45    2.29
  -1   1   3   56.87    7.34
   1  -1  -3   68.08    7.53
   1  -1  -2  959.47   13.35
  -1   1   2  990.97   13.16
  -1   1   2 1016.36   13.72
   1  -1  -2  988.16   13.25
  -1   1   2  969.85   13.68
   1  -1  -2  994.20   14.56
   1  -1  -1 4720.70   57.96
   1  -1   0 5303.03   65.07
  -1   1  -1  275.71    5.68
  -1   1  -1  271.40    5.56
  -1   1  -1  270.40    6.20
   1  -1   1  275.60    6.24
  -1   1  -1  278.54    6.05
   1  -1   1  277.38    6.01
  -1   1  -2  410.08    9.57
   1  -1   2  417.36    6.80
  -1   1  -2  401.13    9.03
   1  -1   2  422.09    7.20
   1  -1   2  408.39   10.21
  -1   1  -2  405.42    8.20
  -1   1  -3  223.36    5.57
   1  -1   3  233.11    5.90
  -1   1  -3  233.44    6.03
   1  -1   3  233.69    5.80
   1  -1   3  241.92    5.67
  -1   1  -3  226.07    5.27
  -1   1  -4 2395.68   31.13
   1  -1   4 2407.02   30.94
  -1   1  -4 2412.23   32.43
   1  -1   4 2449.33   31.35
   1  -1   4 2440.36   31.44
  -1   1  -4 2464.85   32.17
  -1   1  -5 3717.69   47.25
   1  -1   5 3601.28   45.67
  -1   1  -5 3803.03   48.40
   1  -1   5 3581.57   45.12
   1  -1   5 3690.37   47.17
  -1   1  -5 3663.46   46.26
  -1   1  -6  171.91    6.11
  -1   1  -6  169.70    5.45
   1  -1   6  169.48    9.97
   1  -1   6  181.27    5.95
  -1   1  -6  166.33    5.60
  -1   1  -7    1.40    2.72
  -1   1  -7    2.36    2.14
   1  -1   7    2.17    2.07
   1  -1   7    4.34    3.02
  -1   1  -7   -0.46    1.75
  -1   1  -8   61.77   11.94
  -1   1  -8   63.57    3.14
   1  -1   8   57.54    8.58
   1  -1   8   67.15    4.92
  -1   1  -9  983.40   24.93
  -1   1  -9 1059.70   15.48
   1  -1   9 1026.70   17.85
  -1   1 -10 1396.33   21.91
  -1   1 -10 1400.37   20.73
   1  -1  10 1404.85   25.44
  -1   1 -11  736.41   13.01
  -1   1 -11  744.50   10.07
   1  -1  11  757.29   12.26
  -1   1 -12  733.90   24.71
  -1   1 -12  800.46   18.80
   1  -1  12  819.77   22.95
  -1   1 -13   20.30    8.76
  -1   1 -13   24.40    5.77
   1  -1  13   24.74    6.96
  -1   1 -14   23.37    6.03
  -1   1 -14   18.93    4.49
   1  -1  14   23.08    7.26
  -1   1 -15   10.11    5.76
  -1   1 -15    6.42    4.04
  -1   1 -16  280.82   15.20
   1  -1  16  305.09   14.57
  -1   1 -17  143.38   17.93
   1  -1  17  123.34   11.26
  -1   1 -18  115.86    7.63
   1  -1  18  133.44    7.60
  -1   1 -19    4.18    3.00
   1  -1  19    4.16    3.74
   1   0 -19   83.71    8.64
  -1   0  19   76.09   18.61
   1   0 -18   34.91   13.67
  -1   0  18   26.31   11.89
   1   0 -17   34.99   10.66
  -1   0  17   27.68    9.43
   1   0 -16   32.21   14.81
  -1   0  16   38.29   10.29
   1   0 -15  283.08   10.70
  -1   0  15  271.60   20.88
   1   0 -14    1.15    2.53
  -1   0  14    0.89    1.13
  -1   0  14    4.80    2.90
   1   0 -13   94.41    5.29
  -1   0  13   91.82    2.98
  -1   0  13  100.56    6.36
   1   0 -12   20.46    8.94
  -1   0  12   14.06    3.83
  -1   0  12   22.37    5.18
  -1   0  12   20.88    5.99
   1   0 -11    7.82    8.32
  -1   0  11    5.45    2.03
  -1   0  11    6.06    1.36
  -1   0  11    7.28    7.38
   1   0 -10   20.73    6.80
  -1   0  10   18.80    2.52
  -1   0  10   15.43    4.33
  -1   0  10   20.05    8.31
   1   0  -9    2.29    4.09
  -1   0   9    1.37    1.43
  -1   0   9    4.29    3.15
   1   0  -8  309.72    8.88
   1   0  -8  294.18    6.58
  -1   0   8  272.47    6.77
  -1   0   8  288.65    8.45
   1   0  -7   24.27    9.17
  -1   0   7   21.66    1.86
  -1   0   7   31.92    9.00
   1   0  -6   42.87   10.89
  -1   0   6   33.10    2.56
  -1   0   6   41.40    2.90
  -1   0   6   37.94    1.95
  -1   0   6   41.22   12.58
   1   0  -6   38.07    6.51
   1   0  -5   34.29    8.94
  -1   0   5   32.13    2.81
  -1   0   5   26.63    3.37
  -1   0   5   29.24    1.84
  -1   0   5   44.19   11.00
   1   0  -5   29.76    8.67
   1   0  -4  120.89    7.90
  -1   0   4  110.83    3.79
  -1   0   4  107.67    4.94
  -1   0   4  119.00    4.09
  -1   0   4  113.75    6.03
   1   0  -4  108.05    4.43
   1   0  -3  234.71    5.81
  -1   0   3  228.91    5.60
  -1   0   3  231.24    5.07
  -1   0   3  228.74    5.30
  -1   0   3  230.17    6.03
   1   0  -3  230.92    5.83
   1   0  -2  292.10    6.29
  -1   0   2  294.95    6.22
  -1   0   2  292.74    6.00
   1   0  -2  296.94    6.03
  -1   0   2  298.92    6.46
   1   0  -2  288.09    6.47
  -1   0  -2  163.00    3.86
  -1   0  -2  161.62    4.15
   1   0   2  173.26    3.97
   1   0   2  162.27    3.37
  -1   0  -2  167.60    3.39
  -1   0  -3 1436.29   18.94
   1   0   3 1408.07   18.53
  -1   0  -3 1374.75   18.45
   1   0   3 1389.19   17.87
   1   0   3 1426.24   18.22
  -1   0  -3 1410.49   17.87
  -1   0  -4  624.75   10.63
   1   0   4  630.25    9.77
  -1   0  -4  632.47   10.59
   1   0   4  633.02    9.17
   1   0   4  651.44    9.47
  -1   0  -4  629.27    9.35
  -1   0  -5   25.31    7.61
   1   0   5   21.81    6.85
  -1   0  -5   20.94    2.17
   1   0   5   24.66    2.03
   1   0   5   22.66    6.53
  -1   0  -5   19.76    3.33
  -1   0  -6 1279.75   23.31
   1   0   6 1332.69   22.77
  -1   0  -6 1324.27   21.64
   1   0   6 1317.35   21.46
   1   0   6 1306.97   22.04
  -1   0  -6 1327.51   22.63
  -1   0  -7 1600.81   27.46
  -1   0  -7 1569.60   26.03
   1   0   7 1642.85   26.59
   1   0   7 1601.52   26.91
  -1   0  -7 1557.38   27.40
  -1   0  -8 1136.02   19.51
  -1   0  -8 1125.65   18.09
   1   0   8 1126.00   17.03
   1   0   8 1161.75   18.95
  -1   0  -9   48.34    3.65
  -1   0  -9   56.18    3.66
   1   0   9   48.16    3.01
   1   0   9   57.73    3.90
  -1   0 -10  963.55   14.63
   1   0  10  968.00   13.50
   1   0  10  954.69   15.22
  -1   0 -11   19.58   10.11
  -1   0 -11   26.37    2.41
   1   0  11   24.97    6.36
   1   0  11   28.56    4.76
  -1   0 -12   58.55    5.82
  -1   0 -12   57.45    6.41
   1   0  12   59.93    3.05
   1   0  12   66.44    4.54
  -1   0 -13   15.35    4.17
  -1   0 -13   11.66    3.48
   1   0  13    9.54    3.15
   1   0  13   13.28    6.39
  -1   0 -14  177.60   10.96
  -1   0 -14  162.76    5.48
   1   0  14  167.38    7.36
  -1   0 -15    8.39    4.27
  -1   0 -15    2.74    0.97
   1   0  15    1.62    3.36
  -1   0 -16    3.85    3.50
   1   0  16   10.31    3.69
  -1   0 -17    4.47    6.88
   1   0  17    4.69    2.69
  -1   0 -18   10.51    3.28
   1   0  18    3.49    3.01
  -1   0 -19    6.08    4.77
   1   0  19    0.78    2.40
  -1   0 -20    0.43    4.83
   1   0  20    5.38    4.01
   1   1 -19   19.65   10.21
  -1  -1  19    9.45    7.85
   1   1 -18    3.75    3.85
  -1  -1  18    9.82    5.61
   1   1 -17  170.65   11.32
  -1  -1  17  171.70   10.74
   1   1 -16  411.36   26.37
  -1  -1  16  411.61   21.58
   1   1 -15  375.44   21.46
  -1  -1  15  377.18   11.98
   1   1 -14  648.93   18.07
   1   1 -14  644.15   14.90
  -1  -1  14  625.43   27.37
   1   1 -13   23.28    7.91
   1   1 -13   15.65    5.26
  -1  -1  13   22.15    8.83
   1   1 -12    8.38    3.21
   1   1 -12    2.49    2.73
  -1  -1  12    7.91    3.77
   1   1 -11    1.28    3.15
   1   1 -11    0.81    1.40
  -1  -1  11   -1.06    3.79
   1   1 -10  361.66   10.64
  -1  -1  10  347.16   17.96
  -1  -1  10  350.83   16.16
   1   1  -9  752.60   20.67
   1   1  -9  763.83   13.41
  -1  -1   9  753.22   13.03
  -1  -1   9  745.92   14.10
   1   1  -8 1104.49   25.35
   1   1  -8 1081.64   18.04
  -1  -1   8 1095.09   16.95
  -1  -1   8 1097.46   19.03
   1   1  -7  194.63    7.37
   1   1  -7  187.00    6.13
  -1  -1   7  172.47    4.89
  -1  -1   7  184.35    7.78
   1   1  -6  218.70    7.45
   1   1  -6  208.97    7.44
  -1  -1   6  217.07    5.79
  -1  -1   6  213.36    7.45
   1   1  -5 2121.91   28.60
  -1  -1   5 2079.27   27.56
   1   1  -5 2070.26   26.77
  -1  -1   5 2097.99   27.15
   1   1  -5 2074.45   27.85
   1   1  -4 4669.06   58.41
   1   1  -4 4715.99   58.38
  -1  -1   4 4642.47   58.21
   1   1  -4 4765.73   59.44
  -1  -1   3 4586.31   56.78
   1   1  -3 4786.15   59.01
  -1  -1   3 4571.08   56.34
  -1  -1   3 4737.84   59.03
   1   1  -3 4608.14   57.15
   1   1  -2 4776.85   58.75
  -1  -1   2 4976.54   61.06
  -1  -1   2 5044.98   62.21
   1   1  -2 4958.91   61.18
   1   1  -1 1895.58   23.85
  -1  -1   1 1816.68   22.84
   1   1  -1 1860.55   23.50
  -1  -1   1 1927.54   24.24
  -1  -1   1 1846.47   23.27
   1   1  -1 1864.24   23.59
  -1  -1  -3 2076.06   26.50
   1   1   3 2048.43   26.00
   1   1   3 2144.17   26.53
   1   1   3 2042.55   25.48
  -1  -1  -4    5.81    2.59
   1   1   4    1.18    1.99
  -1  -1  -4    2.67    1.99
   1   1   4    1.23    0.89
   1   1   4    0.81    1.24
  -1  -1  -4    2.42    1.81
  -1  -1  -5   29.50    9.06
   1   1   5   23.62    6.56
  -1  -1  -5   27.69    3.11
   1   1   5   31.82    3.44
   1   1   5   24.48    7.07
  -1  -1  -5   23.56    1.61
  -1  -1  -6   47.99   10.69
   1   1   6   54.60    3.30
  -1  -1  -6   45.41    1.71
   1   1   6   46.48    2.34
   1   1   6   49.59    7.52
  -1  -1  -6   37.84    3.02
  -1  -1  -7  308.42    9.60
  -1  -1  -7  295.65    7.03
   1   1   7  308.05    7.84
   1   1   7  315.55    8.98
  -1  -1  -7  307.16    8.20
  -1  -1  -8  370.36    9.73
  -1  -1  -8  372.61    7.07
   1   1   8  382.73    7.83
   1   1   8  355.54    8.86
  -1  -1  -8  369.90    8.68
  -1  -1  -9  779.70   14.75
  -1  -1  -9  822.34   12.46
   1   1   9  814.43   12.07
   1   1   9  805.29   14.36
  -1  -1 -10   45.92   13.17
  -1  -1 -10   46.87    3.28
   1   1  10   48.72    2.21
   1   1  10   48.14    7.26
  -1  -1 -11    4.97    3.69
  -1  -1 -11   -0.09    0.73
   1   1  11    0.43    0.96
   1   1  11    3.35    3.25
  -1  -1 -12  537.12   11.54
  -1  -1 -12  549.72    6.75
   1   1  12  563.94    5.98
  -1  -1 -13  977.37   21.47
  -1  -1 -13  978.12   14.59
   1   1  13 1008.06   13.70
   1   1  13  957.98   19.92
  -1  -1 -14  540.96   12.84
  -1  -1 -14  508.70    5.77
   1   1  14  507.97   10.77
  -1  -1 -15  659.38   15.11
   1   1  15  599.32   13.33
  -1  -1 -16    1.50    2.42
   1   1  16    3.73    5.49
  -1  -1 -17   41.08   14.45
   1   1  17   44.44   16.84
  -1  -1 -18  222.81   12.93
   1   1  18  253.18   14.63
  -1  -1 -19    4.65    4.96
   1   1  19    5.01    5.54
  -1  -1 -20   10.35    4.35
   1   1  20    9.30    3.15
   1   2 -19  143.23   10.76
  -1  -2  19  149.28   11.81
   1   2 -18   36.22   14.89
  -1  -2  18   43.14   15.47
   1   2 -17   41.85   16.68
  -1  -2  17   41.79   13.16
   1   2 -16   22.06    6.85
  -1  -2  16   10.46    5.05
   1   2 -15    3.29    6.07
   1   2 -15    1.20    1.98
  -1  -2  15    7.59    3.98
   1   2 -14    6.73    4.72
   1   2 -14    9.22    5.38
  -1  -2  14   16.88    7.22
   1   2 -13   32.15    7.62
   1   2 -13   26.55    6.78
  -1  -2  13   42.35    8.23
   1   2 -12   51.91    7.54
   1   2 -12   44.09    5.10
  -1  -2  12   53.46   14.29
   1   2 -11  385.00   12.02
   1   2 -11  349.03   12.91
  -1  -2  11  371.80   12.49
   1   2 -10    5.85    4.14
   1   2 -10    6.68    2.71
  -1  -2  10    7.68    5.35
   1   2  -9   -2.35    3.85
   1   2  -9    3.46    2.53
  -1  -2   9    2.68    4.38
   1   2  -8   90.39    5.41
   1   2  -8   92.70    6.65
  -1  -2   8   90.36    9.91
   1   2  -7  460.59   11.43
   1   2  -7  433.53   10.41
  -1  -2   7  453.13   14.92
   1   2  -6  773.71   18.14
   1   2  -6  777.08   16.03
  -1  -2   6  770.20   14.13
  -1  -2   6  786.43   15.56
   1   2  -5 1878.29   31.30
   1   2  -5 1998.95   32.96
  -1  -2   5 1973.41   32.25
  -1  -2   5 1891.17   33.38
   1   2  -4    2.30    1.80
  -1  -2   4    2.39    1.54
   1   2  -4    3.06    3.80
  -1  -2   4    3.22    2.26
  -1  -2   4    2.12    1.88
   1   2  -4    2.12    1.83
   1   2  -3   13.65    4.93
  -1  -2   3   12.31    3.00
   1   2  -3   10.97    5.36
  -1  -2   3   14.70    3.37
  -1  -2   3   10.42    4.86
   1   2  -3   11.26    3.60
   1   2  -2 2074.39   26.57
  -1  -2   2 2141.14   27.73
   1   2  -2 2163.39   28.03
  -1  -2   2 2120.43   27.71
  -1  -2   2 2162.81   28.13
   1   2  -2 2101.05   27.28
   1   2  -1  267.32    6.42
  -1  -2   1  267.40    5.79
   1   2  -1  255.96    6.36
  -1  -2   1  274.27    6.69
  -1  -2   1  251.04    8.11
   1   2  -1  263.47    6.11
   1   2   0   61.72    2.87
  -1  -2   0   62.48    2.21
   1   2   0   62.53    3.63
  -1  -2   0   55.55    3.09
  -1  -2   0   58.86    3.37
   1   2   0   55.42    3.12
   1   2   1   26.21    2.10
  -1  -2  -1   18.35    2.37
   1   2   1   24.61    2.10
  -1  -2  -1   21.72    1.61
  -1  -2  -1   18.97    1.78
  -1  -2  -1   24.57    6.32
   1   2   2 1203.70   15.99
  -1  -2  -2 1196.13   15.59
   1   2   2 1214.17   16.15
  -1  -2  -2 1211.31   15.84
   1   2   2 1171.33   15.90
  -1  -2  -2 1209.63   16.29
  -1  -2  -3   21.71    5.21
  -1  -2  -3   17.17    3.47
   1   2   3   14.47    4.45
  -1  -2  -3   16.55    1.36
   1   2   3   20.96    5.41
  -1  -2  -3   13.98    3.26
  -1  -2  -4   55.95    2.79
   1   2   4   63.01    3.08
   1   2   4   55.50    2.37
  -1  -2  -4   56.30    3.05
   1   2   4   54.42    5.82
  -1  -2  -4   57.49    2.62
  -1  -2  -5   78.83    3.48
   1   2   5   80.00    6.05
  -1  -2  -5   73.85    1.94
  -1  -2  -5   75.42    2.45
   1   2   5   72.84    6.10
  -1  -2  -5   75.89    2.72
  -1  -2  -6 1110.44   20.34
   1   2   6 1124.48   20.05
  -1  -2  -6 1109.84   17.26
  -1  -2  -6 1134.43   17.72
   1   2   6 1125.80   19.29
  -1  -2  -6 1118.68   19.88
  -1  -2  -7  687.86   14.96
   1   2   7  699.17   14.07
  -1  -2  -7  682.91   12.94
  -1  -2  -8   97.47    3.93
   1   2   8  101.22    4.43
  -1  -2  -8   94.76    3.93
  -1  -2  -9   78.27    3.91
   1   2   9   80.00    5.80
  -1  -2 -10  194.91   14.11
   1   2  10  173.30    6.37
  -1  -2 -11 1027.39   21.19
   1   2  11 1017.00   21.10
  -1  -2 -12  263.47   10.72
   1   2  12  266.48   10.23
  -1  -2 -13   34.41   11.70
   1   2  13   32.48    9.19
  -1  -2 -14  283.26   13.68
   1   2  14  263.25   12.58
  -1  -2 -15   27.06    6.25
   1   2  15   32.35    8.50
  -1  -2 -16   37.09   12.61
   1   2  16   49.08    8.02
  -1  -2 -17    8.69    4.40
   1   2  17   13.71    7.43
  -1  -2 -18   94.30    5.87
   1   2  18   74.42   20.53
  -1  -2 -19    4.06    2.83
   1   2  19    4.93    5.17
  -1  -2 -20    2.71    5.30
   1   2  20    7.67    2.69
   1   3 -18  105.50   21.78
  -1  -3  18  104.60   20.54
   1   3 -17   77.52   25.52
  -1  -3  17   92.31    6.77
   1   3 -16    5.14    5.82
   1   3 -16    7.38    3.27
  -1  -3  16    1.93    2.91
   1   3 -15   15.20    4.19
   1   3 -15   16.69    4.44
  -1  -3  15   31.40   10.24
   1   3 -14   93.53   13.43
   1   3 -14  105.13   12.58
  -1  -3  14   90.66   15.86
   1   3 -13  693.07   23.98
   1   3 -13  708.63   16.02
  -1  -3  13  742.20   16.58
   1   3 -12 1123.91   21.55
   1   3 -12 1095.79   15.38
  -1  -3  12 1089.72   17.55
   1   3 -11    9.58    3.82
   1   3 -11    2.16    1.97
  -1  -3  11   -5.88    5.31
   1   3 -10  495.66   13.95
   1   3 -10  490.16   14.65
  -1  -3  10  508.62   18.97
   1   3  -9  430.45   10.12
   1   3  -9  398.69    8.02
  -1  -3   9  404.73   10.91
   1   3  -8  307.01   10.28
   1   3  -8  275.58    8.92
  -1  -3   8  277.24    9.83
   1   3  -7  291.10    8.43
   1   3  -7  302.76    8.41
  -1  -3   7  282.00   11.20
   1   3  -6  753.21   16.71
   1   3  -6  705.66    9.40
  -1  -3   6  697.35    9.69
   1   3  -5 2861.45   41.79
   1   3  -5 2819.08   41.44
  -1  -3   5 2783.30   41.18
   1   3  -4   56.16    4.08
  -1  -3   4   59.75    5.54
   1   3  -4   60.15    9.61
  -1  -3   4   60.28    3.98
   1   3  -3    3.02    2.19
  -1  -3   3    3.89    1.97
   1   3  -3    0.54    1.97
  -1  -3   3    2.05    1.81
  -1  -3   3    7.28    3.75
   1   3  -2   58.50    2.62
  -1  -3   2   67.03    3.40
  -1  -3   2   61.80    4.58
  -1  -3   2   69.09    5.38
   1   3  -2   62.53    4.41
   1   3  -1  563.39    9.06
  -1  -3   1  572.89    8.89
   1   3  -1  593.01   11.06
  -1  -3   1  558.22    9.38
  -1  -3   1  591.10    9.85
   1   3  -1  567.26    9.37
   1   3   0 1533.73   19.80
  -1  -3   0 1512.82   19.29
   1   3   0 1516.59   20.82
  -1  -3   0 1561.01   21.07
  -1  -3   0 1541.74   21.19
  -1  -3   0 1563.18   21.30
   1   3   1  392.78    7.69
  -1  -3  -1  394.96    7.68
   1   3   1  410.72   10.26
  -1  -3  -1  375.17    8.04
  -1  -3  -1  392.87    8.61
  -1  -3  -1  388.91    8.71
   1   3   2  382.18    7.78
  -1  -3  -2  377.99    7.65
   1   3   2  362.76   10.02
  -1  -3  -2  374.54    8.04
   1   3   2  368.59    8.43
  -1  -3  -2  392.22    8.63
  -1  -3  -3 4148.93   51.07
  -1  -3  -3 4125.25   50.71
   1   3   3 4282.72   53.17
  -1  -3  -3 4311.11   53.79
  -1  -3  -3 4124.12   51.67
  -1  -3  -4 3375.24   52.90
  -1  -3  -4 3159.25   49.78
   1   3   4 3359.29   52.59
  -1  -3  -4 3212.69   50.41
   1   3   4 3185.00   50.73
  -1  -3  -4 3272.48   52.19
  -1  -3  -5 4411.70   69.66
   1   3   5 4612.22   71.56
  -1  -3  -5 4526.00   70.45
   1   3   5 4436.41   70.74
  -1  -3  -5 4455.57   71.86
  -1  -3  -6  227.41    6.70
   1   3   6  217.92    6.36
   1   3   6  216.29    6.19
  -1  -3  -6  218.05    5.29
   1   3   6  211.20   11.12
  -1  -3  -6  224.07    6.67
  -1  -3  -7  886.34   14.68
   1   3   7  880.03   14.43
  -1  -3  -7  900.91   12.84
  -1  -3  -7  936.46   13.31
   1   3   7  890.94   16.99
  -1  -3  -8  258.99    7.46
   1   3   8  236.01    9.33
  -1  -3  -9  661.02   12.76
   1   3   9  638.04   14.43
  -1  -3 -10    3.71    3.38
   1   3  10    3.78    4.57
  -1  -3 -11  168.24    8.57
   1   3  11  196.24   11.39
  -1  -3 -12   51.89   14.93
   1   3  12   56.01   12.99
  -1  -3 -13   16.95    4.39
   1   3  13   24.43    7.39
  -1  -3 -14  142.12   27.25
   1   3  14  133.49    6.76
  -1  -3 -15  438.91   11.59
   1   3  15  448.94   14.26
  -1  -3 -16   78.05    9.71
   1   3  16   84.11   14.83
  -1  -3 -17  313.45   15.83
   1   3  17  320.42   23.03
  -1  -3 -18    2.97    5.66
   1   3  18    5.46    2.14
  -1  -3 -19   -0.27    3.77
   1   3  19    1.19    2.42
  -1  -3 -20    7.30    4.96
   1   3  20    1.58    2.41
   1   4 -17    8.86    4.08
  -1  -4  17   10.67    5.66
   1   4 -16   22.55   10.12
   1   4 -16   16.60    8.44
  -1  -4  16   15.06    5.95
   1   4 -15   60.45   16.82
   1   4 -15   68.84    7.27
  -1  -4  15   78.32   13.61
   1   4 -14   83.85   15.70
   1   4 -14   96.71   11.64
  -1  -4  14  107.22    7.40
   1   4 -13   43.43   12.64
   1   4 -13   31.24    6.76
  -1  -4  13   41.47   14.97
   1   4 -12   -0.05    4.43
   1   4 -12    3.08    1.91
  -1  -4  12    2.16    3.38
   1   4 -11   34.86   10.31
   1   4 -11   32.50    9.25
  -1  -4  11   31.82    8.73
   1   4 -10 1411.46   27.37
   1   4 -10 1403.64   29.57
  -1  -4  10 1380.73   24.25
   1   4  -9  174.99    8.65
   1   4  -9  168.21   14.14
  -1  -4   9  179.42    9.98
   1   4  -8  484.32   12.68
   1   4  -8  478.60   18.05
  -1  -4   8  488.69   11.24
   1   4  -7   16.48    5.73
   1   4  -7   15.20    5.53
  -1  -4   7   10.76    6.20
   1   4  -6  106.99    4.53
   1   4  -6  126.15    5.82
  -1  -4   6  106.74    5.65
   1   4  -5   46.72    9.20
   1   4  -5   42.95   11.08
  -1  -4   5   52.35   13.92
   1   4  -4  374.12    8.68
  -1  -4   4  388.93    8.72
   1   4  -4  372.89    9.84
  -1  -4   4  368.71    9.70
   1   4  -3  353.85    8.07
  -1  -4   3  353.29    7.80
   1   4  -3  367.70    9.60
  -1  -4   3  342.52    9.16
   1   4  -2  152.73    7.63
  -1  -4   2  164.42    5.65
   1   4  -2  177.18    6.61
  -1  -4   2  181.04    8.50
   1   4  -1  242.97    6.98
  -1  -4   1  236.65    6.03
   1   4  -1  242.22   10.42
  -1  -4   1  234.60    9.31
   1   4   0   10.98    3.08
  -1  -4   0    9.83    2.93
   1   4   0    8.01    5.97
  -1  -4   0   14.21    3.09
   1   4   1  438.85    3.80
  -1  -4  -1  430.88    9.64
   1   4   1  445.30    6.61
  -1  -4  -1  428.85   10.83
  -1  -4  -1  430.95   11.27
   1   4   2  213.43    5.13
  -1  -4  -2  208.37    4.98
   1   4   2  210.71    6.59
  -1  -4  -2  198.19    5.91
   1   4   2  205.03    9.46
  -1  -4  -3 3660.03   56.91
  -1  -4  -3 3723.29   57.87
   1   4   3 3596.64   57.27
  -1  -4  -3 3483.78   55.32
   1   4   3 3651.12   59.80
  -1  -4  -4 2327.67   36.88
  -1  -4  -4 2299.91   36.39
   1   4   4 2268.65   37.05
  -1  -4  -4 2208.10   36.37
   1   4   4 2203.46   36.56
  -1  -4  -5  248.03    6.14
  -1  -4  -5  248.98    6.88
   1   4   5  270.94    6.39
  -1  -4  -5  253.53    6.99
   1   4   5  257.00    7.78
  -1  -4  -6  965.00   15.20
  -1  -4  -6  961.84   15.13
   1   4   6  940.66   14.49
  -1  -4  -6  952.09   14.51
   1   4   6  938.52   18.49
  -1  -4  -7    3.17    1.33
   1   4   7    4.16    0.76
   1   4   7    2.13    1.12
  -1  -4  -7    3.65    1.23
   1   4   7    3.38    2.88
  -1  -4  -8   19.37    4.46
   1   4   8   17.77    2.04
  -1  -4  -8   14.62    1.97
   1   4   8   16.96    6.75
  -1  -4  -9    2.46    2.32
  -1  -4  -9    0.22    0.47
  -1  -4  -9    1.46    0.76
   1   4   9    3.97    1.32
  -1  -4 -10    5.58    2.46
   1   4  10    5.53    5.66
  -1  -4 -11   12.06    3.44
   1   4  11    4.69    1.68
  -1  -4 -12   59.52    7.35
   1   4  12   79.30    5.64
  -1  -4 -13  351.78    9.17
   1   4  13  347.88   12.70
  -1  -4 -14   75.59    5.84
   1   4  14   90.09    9.19
  -1  -4 -15  365.03   18.71
   1   4  15  345.02   18.37
  -1  -4 -16    3.69    3.22
   1   4  16    4.17    1.91
  -1  -4 -17   49.56   17.89
   1   4  17   65.62   18.59
  -1  -4 -18   62.67   10.47
   1   4  18   43.91   12.56
  -1  -4 -19    6.39    4.08
   1   4  19    4.42    4.19
  -1  -4 -20   26.19   12.92
   1   4  20   30.84   11.05
   1   5 -16   31.73   10.77
   1   5 -16   36.90   14.24
  -1  -5  16   43.72   11.37
   1   5 -15  146.83    8.17
   1   5 -15  132.50    6.37
  -1  -5  15  113.52    7.48
   1   5 -14  110.72   12.17
   1   5 -14   96.78   16.28
  -1  -5  14   96.81   18.72
   1   5 -13   59.61   11.25
   1   5 -13   60.44    9.33
  -1  -5  13   64.13   19.35
   1   5 -12  371.64   14.06
   1   5 -12  345.92   13.11
  -1  -5  12  359.92   14.61
   1   5 -11  203.20    9.06
   1   5 -11  227.74   20.06
  -1  -5  11  219.52   17.62
   1   5 -10  181.04   11.37
   1   5 -10  161.71   11.14
  -1  -5  10  181.91   12.35
   1   5  -9  256.70    9.23
   1   5  -9  259.48    9.83
  -1  -5   9  265.59   11.02
   1   5  -8  405.33    9.69
   1   5  -8  391.70   10.46
  -1  -5   8  392.04   11.12
   1   5  -7   19.21    6.87
   1   5  -7   31.78    8.86
  -1  -5   7   24.69    6.96
   1   5  -6  107.12    9.26
   1   5  -6  124.42    6.16
  -1  -5   6  130.17    9.26
   1   5  -5  140.51    5.26
   1   5  -5  142.22   18.63
  -1  -5   5  141.71   17.87
   1   5  -4 1499.15   20.65
   1   5  -4 1523.09   23.30
  -1  -5   4 1488.88   29.70
   1   5  -3  280.74    9.21
  -1  -5   3  283.54    6.58
   1   5  -3  286.40   11.93
   1   5  -2 1042.89   14.40
  -1  -5   2 1046.32   15.09
   1   5  -2 1073.83   17.35
  -1  -5   2 1041.06   17.21
   1   5  -1  142.39    4.67
  -1  -5   1  136.98    4.20
   1   5  -1  139.95    5.66
  -1  -5   1  144.22    6.49
   1   5   0 3136.05   43.56
  -1  -5   0 3165.93   43.93
   1   5   0 3100.01   46.43
  -1  -5   0 3072.69   47.74
   1   5   1 1096.15   15.76
  -1  -5  -1 1087.21   15.65
   1   5   1 1084.13   19.79
  -1  -5  -1 1096.57   19.04
   1   5   2 1242.07   17.69
  -1  -5  -2 1251.06   17.68
   1   5   2 1241.44   20.43
  -1  -5  -2 1219.46   23.13
  -1  -5  -3 1137.70   16.21
  -1  -5  -3 1128.66   16.13
   1   5   3 1141.63   20.18
   1   5   3 1097.95   21.08
  -1  -5  -4   25.60    2.21
  -1  -5  -4   24.57    1.86
   1   5   4   25.95    8.87
   1   5   4   27.97    6.56
  -1  -5  -5 1566.46   20.03
  -1  -5  -5 1584.27   20.25
   1   5   5 1548.64   23.01
   1   5   5 1511.06   23.97
  -1  -5  -6  586.43    8.86
  -1  -5  -6  576.38    9.67
   1   5   6  561.34   12.15
  -1  -5  -6  573.52    9.25
   1   5   6  565.95   12.12
  -1  -5  -7  837.01   12.73
  -1  -5  -7  824.96   13.23
   1   5   7  826.18   12.10
  -1  -5  -7  859.62   12.36
   1   5   7  829.95   14.55
  -1  -5  -8 1185.16   18.07
   1   5   8 1151.76   16.00
   1   5   8 1176.34   25.51
  -1  -5  -9    4.49    3.38
   1   5   9    5.62    1.71
  -1  -5  -9    3.61    2.54
   1   5   9    2.91    2.49
  -1  -5 -10  193.36   12.52
  -1  -5 -10  171.82    5.74
   1   5  10  173.42    9.95
  -1  -5 -11 1092.66   23.11
   1   5  11 1107.72   19.83
  -1  -5 -12   45.74   14.70
   1   5  12   42.11   10.79
  -1  -5 -13 1462.47   31.06
   1   5  13 1500.70   17.97
  -1  -5 -14   72.29    6.95
   1   5  14   71.58   19.65
  -1  -5 -15   66.09    4.95
   1   5  15   67.99   15.17
  -1  -5 -16   72.24   10.96
   1   5  16   76.85   11.22
  -1  -5 -17   65.64    9.37
   1   5  17   55.72   20.70
  -1  -5 -18  134.39    8.80
   1   5  18  147.21   15.83
  -1  -5 -19   44.75    7.61
   1   5  19   33.08   16.63
   1   6 -15    1.74    4.01
   1   6 -15    8.20    3.34
  -1  -6  15    4.59    5.36
   1   6 -14   10.61    5.10
   1   6 -14    9.85    5.77
  -1  -6  14    8.46    6.78
   1   6 -13   27.90   13.34
   1   6 -13   32.49   12.00
  -1  -6  13   21.71   10.76
   1   6 -12   26.01    9.54
   1   6 -12   32.65   11.69
  -1  -6  12   43.52   13.99
   1   6 -11  156.66    6.98
   1   6 -11  155.53   10.25
  -1  -6  11  165.56    8.45
   1   6 -10   94.29    6.78
   1   6 -10  107.63    8.47
  -1  -6  10   93.44   23.88
   1   6  -9   68.64    5.50
   1   6  -9   72.14    8.60
  -1  -6   9   66.89   16.94
   1   6  -8   14.03    4.07
   1   6  -8   10.27    2.70
  -1  -6   8    9.32    3.35
   1   6  -7  278.27    9.41
   1   6  -7  276.38   17.44
  -1  -6   7  290.26    9.29
   1   6  -6   33.02    7.71
   1   6  -6   16.87    6.52
  -1  -6   6   38.60   11.11
   1   6  -5    3.39    1.79
   1   6  -5    1.38    2.03
  -1  -6   5    3.74    3.84
   1   6  -4  100.08    7.93
   1   6  -4  118.79   16.11
  -1  -6   4  112.67    7.18
   1   6  -3    5.08    2.23
  -1  -6   3    5.84    2.39
   1   6  -3    7.42    3.14
  -1  -6   3    6.75    4.50
   1   6  -2    1.40    1.86
  -1  -6   2   -0.47    1.35
   1   6  -2    3.84    2.57
  -1  -6   2   -0.56    1.89
   1   6  -1   26.63    4.72
  -1  -6   1   23.67    4.55
   1   6  -1   32.52   12.95
  -1  -6   1   26.53    8.45
   1   6   0   47.40    2.67
  -1  -6   0   47.11    1.85
   1   6   0   44.69   10.82
  -1  -6   0   52.67   14.03
  -1  -6  -1  133.35    3.42
   1   6   1  144.55    7.89
  -1  -6  -1  125.28    6.12
  -1  -6  -2    2.95    0.85
  -1  -6  -2    4.50    1.06
   1   6   2    2.95    1.99
  -1  -6  -2    0.13    3.65
  -1  -6  -3  153.04    3.39
  -1  -6  -3  150.45    3.34
   1   6   3  148.36    6.08
   1   6   3  150.76    6.98
  -1  -6  -4  148.88    3.67
  -1  -6  -4  151.67    3.58
   1   6   4  133.14    5.65
   1   6   4  151.69    7.12
  -1  -6  -5   66.09    2.07
  -1  -6  -5   63.70    3.17
   1   6   5   63.42    3.48
   1   6   5   76.39    9.58
  -1  -6  -6    0.14    0.97
  -1  -6  -6    1.70    0.85
   1   6   6    2.08    1.16
   1   6   6   -0.65    3.61
  -1  -6  -7  319.70    4.42
  -1  -6  -7  288.73   10.88
   1   6   7  299.11   10.17
   1   6   7  319.30   10.22
  -1  -6  -8   15.81    5.21
  -1  -6  -8   20.87    7.31
   1   6   8   15.33    3.68
   1   6   8   20.60    5.82
  -1  -6  -9   31.25    5.18
   1   6   9   24.43    5.09
  -1  -6  -9   21.20    3.04
   1   6   9   23.82    8.23
  -1  -6 -10   30.92    9.33
   1   6  10   23.15    6.40
   1   6  10   25.70    6.87
  -1  -6 -11   80.33    7.73
   1   6  11   83.12    2.68
   1   6  11   70.35    6.98
  -1  -6 -12  305.08   11.01
   1   6  12  307.00    9.66
  -1  -6 -13   54.20    5.34
   1   6  13   56.78   18.91
  -1  -6 -14   78.91    7.78
   1   6  14   86.47    6.13
  -1  -6 -15   12.13    4.76
   1   6  15   10.04    3.53
  -1  -6 -16    2.66    1.98
   1   6  16    1.05    2.30
  -1  -6 -17   20.03    8.58
   1   6  17   16.44   10.27
  -1  -6 -18    2.49    2.05
   1   6  18   -0.05    2.64
  -1  -6 -19   17.16    8.11
   1   6  19   29.45   16.38
   1   7 -13  151.26    8.45
   1   7 -13  178.88    9.45
  -1  -7  13  172.13   10.25
   1   7 -12   80.99    4.97
   1   7 -12   91.69   17.99
  -1  -7  12   96.99   15.21
   1   7 -11   85.31   13.09
   1   7 -11   86.56    9.95
  -1  -7  11   79.26    8.93
   1   7 -10   11.61    3.58
   1   7 -10    9.55    7.07
  -1  -7  10   18.31    9.47
   1   7  -9    1.60    3.02
   1   7  -9    2.29    2.46
  -1  -7   9    0.85    2.44
   1   7  -8  484.99   20.59
   1   7  -8  527.36   18.57
  -1  -7   8  525.95   21.94
   1   7  -7  641.28   12.32
   1   7  -7  696.79   16.16
  -1  -7   7  674.99   15.80
   1   7  -6  456.30   12.08
   1   7  -6  468.08   20.67
  -1  -7   6  460.78   18.34
   1   7  -5  179.94   13.72
   1   7  -5  174.90   13.33
  -1  -7   5  192.55   12.65
   1   7  -4    0.74    1.12
   1   7  -4    3.94    4.08
  -1  -7   4   -0.70    4.64
   1   7  -3  290.59    5.80
   1   7  -3  293.64   17.07
  -1  -7   3  259.86   11.66
   1   7  -2 1084.37   16.52
   1   7  -2 1069.86   19.92
  -1  -7   2 1092.10   20.20
   1   7  -1  811.81   11.59
   1   7  -1  808.16   16.91
  -1  -7   1  811.57   16.65
  -1  -7   0  364.44    7.89
   1   7   0  370.18   11.84
  -1  -7   0  356.72   19.61
   1   7   1    2.08    1.94
  -1  -7  -1    3.02    2.93
   1   7   2   -1.09    3.22
  -1  -7  -2    2.15    3.65
   1   7   3  109.69    5.48
  -1  -7  -3  119.25   15.06
   1   7   4  190.96    8.58
   1   7   4  190.52    9.55
   1   7   5  796.43   18.62
   1   7   5  857.49   19.22
  -1  -7  -6  357.38    5.11
   1   7   6  349.86    9.55
   1   7   6  340.91   10.89
  -1  -7  -7   31.72    2.64
   1   7   7   36.48    9.74
   1   7   7   38.91   10.09
  -1  -7  -8  125.47    4.33
   1   7   8  133.28    5.69
   1   7   8  123.00    7.15
  -1  -7  -9 1061.74   19.59
   1   7   9 1020.79   19.67
   1   7   9 1072.53   29.32
  -1  -7 -10  827.72   16.13
   1   7  10  844.60   14.88
   1   7  10  804.72   30.46
  -1  -7 -11  200.30    8.96
   1   7  11  193.77    9.03
  -1  -7 -12  105.62    6.56
   1   7  12  129.71    7.19
  -1  -7 -13   43.27    4.42
   1   7  13   43.46   13.89
   1   7  14    4.59    3.58
   1   7  15  102.16    6.36
   1   7  16   21.48   11.07
   1   7  17   19.00    5.42
   1   7  18    5.24    6.89
   1   8 -11   35.16    7.45
  -1  -8  11   31.26   11.69
   1   8 -10   31.05    9.56
   1   8 -10   33.98   12.31
  -1  -8  10   24.53   15.02
   1   8  -9  129.49    6.18
   1   8  -9  124.09   12.87
  -1  -8   9  107.36   14.71
   1   8  -8   11.51    4.19
   1   8  -8    8.53    6.30
  -1  -8   8    8.80    3.21
   1   8  -7    1.64    2.11
   1   8  -7    2.36    3.96
  -1  -8   7    5.02    2.58
   1   8  -6  201.83    8.13
   1   8  -6  196.32   19.05
  -1  -8   6  177.71   16.86
   1   8  -5    2.57    2.06
   1   8  -5    7.37    5.56
  -1  -8   5    4.29    5.38
   1   8  -4    0.64    1.13
   1   8  -4    2.84    5.65
  -1  -8   4    3.18    3.37
   1   8  -3   10.28    4.30
  -1  -8   3    5.10    3.79
   1   8  -2   19.53    6.34
  -1  -8   2   21.03    8.19
   1   8  -1  101.79   11.68
  -1  -8   1   90.37   12.08
   1   8   0    3.82    2.81
  -1  -8   0    3.30    3.65
   1   8   1   53.29   14.18
  -1  -8  -1   63.90   15.97
   1   8   2    8.79    3.95
  -1  -8  -2    6.61    4.13
   1   8   3   18.14    4.77
  -1  -8  -3   24.39    5.88
   1   8   4   21.93    6.85
  -1  -8  -4   22.98    4.93
   1   8   5   22.91    6.17
   1   8   6  161.57    6.87
   1   8   6  149.20    8.51
   1   8   7    2.65    1.95
   1   8   7    3.76    3.72
   1   8   8   34.07   11.11
   1   8   8   36.68   16.64
   1   8   9   46.44    7.46
   1   8   9   49.62   12.52
   1   8  10  211.52    8.23
   1   8  10  207.76   11.88
   1   8  11    1.42    3.66
   1   8  12    7.34    3.12
   1   8  13   54.37   18.89
   1   8  14    4.17    5.05
   1   8  15   -0.60    3.36
   1   8  16   14.12    3.33
   1   9  -9  176.13   21.67
  -1  -9   9  222.03   14.20
   1   9  -8   44.28   20.08
  -1  -9   8   34.85   14.81
   1   9  -7   -0.87    4.21
  -1  -9   7    2.54    3.39
   1   9  -6    4.60    2.96
  -1  -9   6    7.37    5.40
   1   9  -5  404.12   11.95
  -1  -9   5  394.66   21.20
   1   9  -4   60.20   13.15
  -1  -9   4   51.55   13.92
   1   9  -3  163.28   11.32
  -1  -9   3  154.10   14.17
   1   9  -2  161.27    8.47
  -1  -9   2  168.64   23.78
   1   9  -1    3.71    3.61
  -1  -9   1    4.18    2.69
   1   9   0  964.93   29.54
  -1  -9   0  985.69   16.78
   1   9   1   34.84   15.01
  -1  -9  -1   36.94   15.48
   1   9   2  587.83   30.54
  -1  -9  -2  619.25   21.14
   1   9   3   53.39   12.48
  -1  -9  -3   49.20   12.94
   1   9   4   95.25    5.86
  -1  -9  -4   86.64   16.58
   1   9   5  127.46    5.91
  -1  -9  -5  130.94    9.96
   1   9   6   41.68   11.85
  -1  -9  -6   46.57   13.63
   1   9   7   61.20   14.07
   1   9   7   67.82   15.06
   1   9   8   53.92    6.81
   1   9   8   67.34   17.50
   1   9   9   20.34    7.59
   1   9   9   22.14    6.43
   1   9  10   27.33    9.72
   1   9  11  141.55    8.03
   1   9  12  397.04   20.41
   1   9  13   22.29    7.11
   1   9  14   89.10   14.10
   1  10  -6   11.99    7.30
  -1 -10   6   13.47    6.01
   1  10  -5    4.90    5.67
  -1 -10   5    7.84    4.07
   1  10  -4    4.03    3.93
  -1 -10   4    4.30    3.24
   1  10  -3   18.60    4.01
   1  10  -2   15.07    3.60
  -1 -10   2    9.34    3.90
   1  10  -1   55.95   16.27
  -1 -10   1   58.08   16.42
   1  10   0   27.42    7.37
  -1 -10   0   27.09   14.86
   1  10   1  114.84    8.93
  -1 -10  -1  130.90    8.91
   1  10   2   53.39   13.44
  -1 -10  -2   54.99   19.43
   1  10   3    6.28    2.33
  -1 -10  -3   15.21    7.38
   1  10   4    5.78    3.89
  -1 -10  -4    1.99    3.01
   1  10   5   18.50    9.73
  -1 -10  -5   25.99    8.14
   1  10   6   89.16   11.57
  -1 -10  -6  105.87   10.99
   1  10   7    5.18    1.78
  -1 -10  -7    7.21    3.12
   1  10   8    2.17    1.85
  -1 -10  -8    6.02    6.04
   1  10   9   29.35   16.36
   1  10  10    3.24    2.44
   1  10  11    6.61    3.95
   1  10  12   75.70    9.90
   1  11   0   65.80   12.65
  -1 -11   0   91.06   10.43
   1  11   1    1.11    4.04
  -1 -11  -1    2.62    2.85
   1  11   2   22.83    7.04
  -1 -11  -2   11.98    8.86
   1  11   3   15.18    4.66
  -1 -11  -3   15.34    6.59
   1  11   4  397.92   21.40
  -1 -11  -4  423.42   27.10
   1  11   5   32.34   11.90
  -1 -11  -5   40.05   13.11
   1  11   6   -1.82    2.64
  -1 -11  -6    4.17    5.11
   1  11   7    7.32    5.34
  -1 -11  -7    6.59    7.27
  -2   9  10    4.75    2.20
  -2   9   9   20.14    9.01
  -2   9   8   42.65   14.75
  -2   9   7   -1.55    2.34
  -2   9   7   -2.50    3.86
  -2   9   6    3.45    1.92
  -2   9   6    3.92    3.12
  -2   9   5   -2.33    2.75
  -2   9   5    6.21    4.73
  -2   9   4   -0.36    3.38
   2  -9  -4   10.07    7.65
  -2   9   3    1.52    3.05
   2  -9  -3    1.18    4.76
  -2   9   2    3.63    2.57
   2  -9  -2    4.33    2.98
  -2   9   1    4.41    4.33
   2  -9  -1    7.07    3.89
  -2   9   0   25.46    8.37
   2  -9   0   23.57    6.90
  -2   9  -1   13.37    6.69
   2  -9   1   17.19    5.58
  -2   9  -2   21.86    7.17
   2  -9   2   21.31   15.70
  -2   9  -3   10.68    5.70
   2  -9   3   10.42    3.55
  -2   9  -4   38.56   11.91
   2  -9   4   36.04   18.86
  -2   9  -5    2.84    2.71
   2  -9   5    3.57    2.13
  -2   9  -6    2.14    4.59
   2  -9   6    9.85    6.15
  -2   8  13    3.14    4.02
  -2   8  12    4.90    3.45
  -2   8  11   18.59    7.22
  -2   8  10   44.85   11.07
  -2   8   9   24.10    9.62
  -2   8   9   33.98   14.27
  -2   8   8   40.86    9.98
  -2   8   8   49.99   12.91
  -2   8   7    4.25    2.11
  -2   8   7    8.17    3.09
  -2   8   6  180.80    9.09
  -2   8   6  173.63   18.80
  -2   8   5  203.96    9.74
  -2   8   5  224.29   12.21
  -2   8   4  653.52   22.70
  -2   8   4  687.27   26.90
  -2   8   3  163.59   10.56
   2  -8  -3  184.23   10.23
  -2   8   2   12.87    4.45
   2  -8  -2    9.76    3.34
  -2   8   1   29.66   11.07
   2  -8  -1   25.05    8.01
  -2   8   0  104.41   24.19
   2  -8   0  102.71    7.88
  -2   8  -1  227.60   21.34
   2  -8   1  255.79   15.64
  -2   8  -2  151.40    9.48
   2  -8   2  127.60    7.82
  -2   8  -3    3.86    6.02
   2  -8   3    3.86    4.24
  -2   8  -4    8.52    4.61
   2  -8   4   12.15    6.13
  -2   8  -5    4.74    5.74
   2  -8   5    4.40    3.91
  -2   8  -6   23.87    6.47
   2  -8   6   19.23    7.29
  -2   8  -7  200.01   29.25
   2  -8   7  176.20   10.76
  -2   8  -8  255.79   12.25
   2  -8   8  201.70   18.30
  -2   8  -9    9.32    4.84
   2  -8   9    4.20    2.30
  -2   7  15   34.90   19.51
  -2   7  14   12.79    6.57
  -2   7  13    7.55    3.57
  -2   7  12   32.00   13.40
  -2   7  11   10.69    5.30
  -2   7  10    9.76    4.23
  -2   7   9    4.92    2.04
  -2   7   9    3.74    2.71
  -2   7   8   16.73    6.20
  -2   7   8   10.72    5.29
  -2   7   7   29.98   10.13
  -2   7   7   39.66    8.60
  -2   7   6   80.96    4.50
  -2   7   6   78.49   19.21
  -2   7   5   13.05    4.74
  -2   7   5    9.58    4.73
  -2   7   4  267.31   12.69
  -2   7   4  271.91   10.75
  -2   7   3    0.67    3.05
  -2   7   3    5.74    2.82
  -2   7   2   23.34    5.32
  -2   7   2   19.02    7.18
  -2   7   1    1.75    3.22
   2  -7  -1    4.47    2.03
  -2   7   0    9.23    7.45
   2  -7   0   15.47    3.72
  -2   7  -1   -0.17    4.94
   2  -7   1    7.94    4.40
  -2   7  -2    2.33    3.07
   2  -7   2    4.44    2.25
  -2   7  -3    2.03    5.36
   2  -7   3    1.99    3.48
  -2   7  -4   76.50   12.12
   2  -7   4   97.48    9.35
  -2   7  -5   18.05    9.52
   2  -7   5   17.81    6.06
  -2   7  -6    3.86    7.48
   2  -7   6   -0.07    3.80
  -2   7  -7   48.88   19.71
   2  -7   7   51.17   14.24
  -2   7  -8   37.12    9.43
   2  -7   8   26.59   10.41
  -2   7  -9   17.98    5.21
   2  -7   9    8.06    3.31
  -2   7 -10   12.95   11.23
   2  -7  10   10.16    7.92
  -2   7 -11   38.65   20.07
   2  -7  11   46.07   21.19
  -2   7 -12    9.38    5.95
   2  -7  12    6.86    5.46
  -2   6  16    3.18    5.07
  -2   6  15   21.84    7.68
  -2   6  14  152.99   19.02
  -2   6  13  158.64   24.05
  -2   6  12  179.49   12.62
  -2   6  11   31.84    6.60
  -2   6  10   21.47    5.79
  -2   6  10   13.88    9.60
  -2   6   9   58.15    6.91
  -2   6   9   48.07   15.68
  -2   6   8  649.89   16.53
  -2   6   8  662.74   19.03
  -2   6   7  688.51   17.60
  -2   6   7  691.65   25.17
  -2   6   6   51.34    5.02
  -2   6   6   51.15   13.05
  -2   6   5  408.06    9.38
  -2   6   5  415.72   19.45
  -2   6   4  407.09   10.23
  -2   6   4  372.30   10.75
  -2   6   3  153.45    6.77
  -2   6   3  175.99   10.09
  -2   6   2  693.23   14.31
  -2   6   2  713.90   18.94
  -2   6   1  260.75    8.33
  -2   6   1  247.30   10.34
  -2   6   0  132.92    8.92
   2  -6   0  123.85    7.84
  -2   6  -1   72.45    7.88
   2  -6   1   66.07   18.62
  -2   6  -2  197.31    5.28
  -2   6  -2  190.65   19.72
   2  -6   2  187.92    8.29
  -2   6  -3    0.23    1.34
  -2   6  -3    2.07    2.36
   2  -6   3    1.15    2.04
  -2   6  -4  836.38   16.46
  -2   6  -4  809.86   19.69
   2  -6   4  796.64   21.55
  -2   6  -5  592.23   13.66
  -2   6  -5  564.01   16.11
   2  -6   5  607.79   15.69
  -2   6  -6  146.66   10.37
  -2   6  -6  165.55   11.21
   2  -6   6  149.01    8.22
  -2   6  -7    1.55    2.28
  -2   6  -7    5.36    4.76
   2  -6   7    2.21    4.26
  -2   6  -8   17.28    6.80
  -2   6  -8   24.59    4.29
   2  -6   8   19.32    7.93
  -2   6  -9   82.71    4.70
  -2   6  -9   83.42   12.98
   2  -6   9   75.92   23.45
  -2   6 -10  377.61   14.52
  -2   6 -10  343.34   20.84
   2  -6  10  362.87   15.34
  -2   6 -11   16.05    5.36
  -2   6 -11   11.24    5.84
   2  -6  11    5.47    7.43
  -2   6 -12  132.03    6.47
  -2   6 -12  104.67    6.28
   2  -6  12  103.29    7.65
  -2   6 -13   15.26    4.60
  -2   6 -13   12.54    6.13
   2  -6  13    9.52    5.94
  -2   6 -14  109.80    8.42
  -2   6 -14   93.99   12.87
   2  -6  14   91.77    7.49
   2  -5 -17    9.24    3.17
  -2   5  17   11.42    5.79
   2  -5 -16    1.50    2.45
  -2   5  16    3.01    2.43
   2  -5 -15   22.01    8.45
  -2   5  15   33.10    8.43
   2  -5 -14   66.34   14.61
  -2   5  14   86.56   20.78
   2  -5 -13   65.06    8.03
  -2   5  13   69.42   22.38
   2  -5 -12   30.28    8.75
  -2   5  12   31.87    9.62
   2  -5 -11   33.02    4.34
  -2   5  11   30.16    6.75
  -2   5  11   36.49    9.94
   2  -5 -10  120.14    4.12
  -2   5  10  134.65   11.31
  -2   5  10  117.06   10.93
   2  -5  -9    7.31    3.27
  -2   5   9    6.10    2.08
  -2   5   9   10.17    4.89
   2  -5  -8  103.94    5.48
  -2   5   8  117.70    4.36
  -2   5   8  117.21    7.36
   2  -5  -7    3.26    1.58
  -2   5   7    1.02    1.23
  -2   5   7    2.47    0.88
  -2   5   7    4.45    2.39
   2  -5  -6    5.25    1.97
  -2   5   6    6.66    1.97
  -2   5   6   10.93    3.25
  -2   5   6    5.73    3.85
   2  -5  -5   19.99    1.51
  -2   5   5   18.23    2.12
  -2   5   5   20.70    5.71
  -2   5   5   27.40    7.32
  -2   5   4    3.71    0.76
  -2   5   4    2.22    2.16
  -2   5   4    7.00    2.55
  -2   5   3  191.98    7.65
  -2   5   3  181.04    8.10
  -2   5   2   79.68    9.45
  -2   5   2   87.00    8.71
  -2   5   1  168.67    7.65
  -2   5   1  144.20    8.64
  -2   5   0   40.68    1.06
  -2   5   0   49.32   14.24
  -2   5   0   51.40   15.67
  -2   5  -1  273.65    7.00
  -2   5  -1  283.84    7.51
  -2   5  -1  274.25   10.47
   2  -5   1  305.65   10.81
  -2   5  -2  193.96    5.52
  -2   5  -2  195.26    7.33
  -2   5  -2  202.18   15.05
   2  -5   2  192.64    7.95
  -2   5  -3  342.46   11.14
  -2   5  -3  372.46    8.81
  -2   5  -3  369.20   14.86
   2  -5   3  350.29   13.26
  -2   5  -4   69.81    3.50
  -2   5  -4   79.23    7.37
   2  -5   4   66.62   18.24
  -2   5  -5   16.81    4.58
  -2   5  -5   21.67    5.32
   2  -5   5   14.61    6.23
  -2   5  -6  106.39    4.89
  -2   5  -6  102.94   11.04
   2  -5   6   98.91   12.54
  -2   5  -7   70.63    4.76
  -2   5  -7   51.57   19.22
   2  -5   7   57.41   10.71
  -2   5  -8    4.58    2.20
  -2   5  -8   -0.07    4.07
   2  -5   8    2.20    4.27
  -2   5  -9   44.15    4.65
  -2   5  -9   59.56    8.40
   2  -5   9   45.50   14.22
  -2   5 -10  191.23    8.52
  -2   5 -10  191.23   17.59
   2  -5  10  187.28   10.63
  -2   5 -11  155.60    7.78
  -2   5 -11  168.92   28.63
   2  -5  11  161.81   10.17
  -2   5 -12   15.28    5.17
  -2   5 -12   17.65    5.81
   2  -5  12   28.79    9.34
  -2   5 -13    4.86    4.16
  -2   5 -13    2.65    2.78
   2  -5  13    2.37    1.78
  -2   5 -14   89.92    8.91
  -2   5 -14  104.70   11.05
   2  -5  14   92.24   20.49
  -2   5 -15    8.86    7.15
  -2   5 -15   10.39    6.96
   2  -5  15    8.17    5.72
   2  -4 -18    1.16    1.73
  -2   4  18    4.78    4.34
   2  -4 -17   97.28   10.52
  -2   4  17   91.36   23.89
   2  -4 -16  321.06   15.61
  -2   4  16  335.83   17.45
   2  -4 -15  227.95   13.81
  -2   4  15  251.23   12.96
   2  -4 -14    5.56    2.78
  -2   4  14    4.58    3.48
   2  -4 -13   13.00    3.66
  -2   4  13   11.67    8.59
   2  -4 -12   84.87    6.80
  -2   4  12   98.92   11.36
   2  -4 -11  842.90   15.38
  -2   4  11  863.73    9.60
  -2   4  11  828.09   15.46
   2  -4 -10  550.01   14.33
  -2   4  10  544.63    9.10
  -2   4  10  557.69   13.53
   2  -4  -9  338.03   11.79
  -2   4   9  364.72   11.83
   2  -4  -9  362.87    8.96
  -2   4   9  356.92    9.46
   2  -4  -8   24.88    6.65
  -2   4   8   24.31    5.28
   2  -4  -8   21.19    2.76
  -2   4   8   19.93    6.27
   2  -4  -7   30.56    3.31
  -2   4   7   30.51    3.82
  -2   4   7   35.21    4.00
  -2   4   7   36.14    8.56
   2  -4  -6    2.38    1.48
  -2   4   6    1.12    1.57
  -2   4   6    4.23    2.67
  -2   4   6    2.94    1.42
   2  -4  -5  211.38    5.52
  -2   4   5  221.98    6.10
  -2   4   5  223.28    7.79
  -2   4   5  206.52    8.38
   2  -4  -4  318.55    7.86
  -2   4   4  330.53    7.06
  -2   4   4  304.35    7.93
  -2   4   4  347.58   10.17
   2  -4  -3  543.61    7.47
  -2   4   3  571.74    7.72
  -2   4   3  577.68   10.88
  -2   4   3  558.58   11.61
   2  -4  -2   63.79    1.51
  -2   4   2   64.79    1.58
  -2   4   2   68.65    9.82
  -2   4   2   69.90    4.10
  -2   4   1  374.23    6.70
  -2   4   1  370.07    7.64
  -2   4   1  389.23   10.46
  -2   4   1  376.96   13.09
  -2   4   0  251.69    5.17
  -2   4   0  244.76    5.22
  -2   4   0  258.11    9.54
  -2   4   0  257.89    7.82
  -2   4  -1 1133.78   14.48
  -2   4  -1 1125.81   14.89
  -2   4  -1 1126.08   26.94
   2  -4   1 1126.24   19.27
  -2   4  -2  554.95    8.26
  -2   4  -2  555.99   10.76
  -2   4  -2  562.66   11.78
   2  -4   2  539.22   10.72
  -2   4  -3  566.70    8.77
  -2   4  -3  559.81   11.42
  -2   4  -3  601.21   12.35
   2  -4   3  598.38   11.50
  -2   4  -4    9.61    2.76
  -2   4  -4    4.13    3.69
   2  -4   4    7.27    2.32
  -2   4  -5    3.99    1.96
  -2   4  -5   10.19    4.88
   2  -4   5    0.61    1.68
  -2   4  -6  584.00   10.37
  -2   4  -6  594.33   11.30
   2  -4   6  541.36   16.31
  -2   4  -7  170.87    8.03
  -2   4  -7  172.63    9.23
   2  -4   7  160.86    7.76
  -2   4  -8  282.14    7.51
  -2   4  -8  263.51    8.28
   2  -4   8  273.17   12.41
  -2   4  -9   21.77    7.11
  -2   4  -9   13.47    4.72
   2  -4   9    8.78    2.77
  -2   4 -10    5.35    2.92
  -2   4 -10    3.10    4.58
   2  -4  10   -2.98    3.19
  -2   4 -11  391.56   11.36
  -2   4 -11  379.97   12.33
   2  -4  11  352.55   16.30
  -2   4 -12   12.41    9.12
  -2   4 -12   21.27    8.27
   2  -4  12   17.16    5.22
  -2   4 -13  228.92   20.08
  -2   4 -13  273.30   19.07
   2  -4  13  253.08   11.54
  -2   4 -14  117.54   15.39
  -2   4 -14  114.93   11.24
   2  -4  14  114.64    9.60
  -2   4 -15    5.89    4.80
  -2   4 -15    5.35    2.56
   2  -4  15   13.05    6.80
  -2   4 -16   11.61    4.08
  -2   4 -16    9.57    5.84
   2  -4  16   16.31    7.13
  -2   4 -17   42.72   20.41
   2  -4  17   33.27   21.08
   2  -3 -19    3.52    3.18
  -2   3  19    5.92    5.85
   2  -3 -18    3.90    2.13
  -2   3  18   12.56    4.33
   2  -3 -17   27.33    6.84
  -2   3  17   19.97    5.65
   2  -3 -16    7.15    4.24
  -2   3  16   -1.73    4.62
   2  -3 -15    2.71    2.22
  -2   3  15    4.74    2.83
   2  -3 -14  191.88    9.43
   2  -3 -13   17.81    3.94
  -2   3  13   11.62    8.66
   2  -3 -12  108.99    7.37
  -2   3  12   88.73    2.95
  -2   3  12  101.53   15.11
   2  -3 -11   78.50    8.49
  -2   3  11   74.50    2.30
  -2   3  11   75.06    3.19
  -2   3  11   85.62    8.97
   2  -3 -10    1.29    1.96
  -2   3  10    0.12    1.08
   2  -3 -10   -0.60    0.92
  -2   3  10   -0.59    4.88
   2  -3  -9   33.93    8.06
  -2   3   9   32.05    3.63
   2  -3  -9   23.65    6.04
  -2   3   9   26.02    8.79
   2  -3  -8    1.84    2.94
  -2   3   8    1.32    1.77
   2  -3  -8    3.77    1.28
  -2   3   8    2.96    2.41
   2  -3  -7   15.45    4.98
  -2   3   7   16.74    5.04
   2  -3  -7   13.59    4.53
  -2   3   7    7.13    3.63
   2  -3  -6  113.01    4.05
  -2   3   6  118.50    3.88
  -2   3   6  109.41    7.45
   2  -3  -6  107.36    3.51
  -2   3   6  121.35    6.29
   2  -3  -5  418.27   11.70
  -2   3   5  445.94    9.00
  -2   3   5  429.90    9.30
   2  -3  -5  430.37    9.89
  -2   3   5  431.36   10.79
   2  -3  -4  266.77    6.31
  -2   3   4  259.68    5.81
  -2   3   4  250.14    7.59
   2  -3  -4  269.13    7.51
  -2   3   4  275.18    8.21
   2  -3  -3    0.99    1.05
  -2   3   3    0.16    1.24
  -2   3   3    4.12    2.21
  -2   3   3    5.37    3.67
   2  -3  -2  106.36    3.55
  -2   3   2  111.66    3.74
  -2   3   2  111.65    5.04
  -2   3   2  113.77    5.71
   2  -3  -1 4739.20   65.02
  -2   3   1 5022.91   68.82
  -2   3   1 4996.94   71.15
  -2   3   1 4920.54   70.99
  -2   3   0  669.63    4.90
  -2   3   0  646.03   12.01
  -2   3   0  653.14   14.23
  -2   3   0  684.57    8.72
  -2   3  -1 1552.08   22.69
  -2   3  -1 1490.19   21.64
  -2   3  -1 1520.03   24.15
  -2   3  -1 1501.57   25.83
  -2   3  -2   62.51    4.31
  -2   3  -2   62.42    6.41
  -2   3  -2   76.32    4.79
   2  -3   2   69.27    5.00
  -2   3  -3    1.59    1.43
  -2   3  -3    2.08    0.90
  -2   3  -3    7.08    3.24
   2  -3   3    2.61    1.79
  -2   3  -4  105.06    4.52
  -2   3  -4   97.19   14.77
   2  -3   4   91.97    7.20
  -2   3  -5   62.28    3.54
  -2   3  -5   63.93   15.36
   2  -3   5   54.10    3.70
  -2   3  -6    0.78    2.31
  -2   3  -6    1.85    2.08
   2  -3   6    3.30    1.61
  -2   3  -7  426.03   12.87
  -2   3  -7  443.55   19.10
   2  -3   7  452.67   10.20
  -2   3  -8   87.83    4.72
  -2   3  -8  100.42   16.10
   2  -3   8   98.37    4.86
  -2   3  -9   41.50   11.59
  -2   3  -9   48.27   13.68
   2  -3   9   39.86   11.62
  -2   3 -10    3.24    2.44
  -2   3 -10    7.90    5.00
   2  -3  10    2.86    2.31
  -2   3 -11  278.31    9.77
  -2   3 -11  306.38    8.55
   2  -3  11  284.10    8.93
  -2   3 -12    6.18    5.04
  -2   3 -12    4.08    2.31
   2  -3  12    9.11    5.13
  -2   3 -13    5.25    2.41
  -2   3 -13    4.53    2.93
   2  -3  13    0.50    4.05
  -2   3 -14    4.57    4.97
  -2   3 -14    4.72    3.94
   2  -3  14    1.95    2.68
  -2   3 -15   25.43    9.77
  -2   3 -15   18.26    7.93
   2  -3  15   18.92   10.68
  -2   3 -16   24.17    7.80
  -2   3 -16   14.07    6.55
   2  -3  16   23.73    5.77
  -2   3 -17    5.02    5.17
   2  -3  17    5.74    3.08
  -2   3 -18    6.29    2.98
   2  -3  18    7.11    5.99
   2  -2 -19  166.89   11.61
  -2   2  19  168.29   12.48
   2  -2 -18  117.45   10.54
  -2   2  18  122.46    9.54
   2  -2 -17   12.94    4.96
  -2   2  17   19.95    8.91
   2  -2 -16    8.99    3.25
  -2   2  16   15.11    3.76
   2  -2 -15   95.19    8.72
  -2   2  15   73.23   18.84
   2  -2 -14   10.30    5.15
  -2   2  14    5.44    2.85
   2  -2 -13  205.63   12.82
  -2   2  13  231.86   14.39
   2  -2 -12  574.70   33.12
  -2   2  12  537.45    7.86
  -2   2  12  528.34   12.26
   2  -2 -11   11.84    3.80
  -2   2  11   11.25    3.13
  -2   2  11   13.55    4.58
  -2   2  11   19.11    7.23
   2  -2 -10   34.02   12.00
  -2   2  10   26.88    4.21
  -2   2  10   33.63    5.07
  -2   2  10   36.60    8.69
   2  -2  -9 1727.85   29.65
  -2   2   9 1765.42   22.30
  -2   2   9 1790.15   22.76
  -2   2   9 1767.86   31.87
   2  -2  -8 2944.99   37.94
  -2   2   8 2971.29   36.86
   2  -2  -8 3034.30   36.87
  -2   2   8 2972.52   48.70
   2  -2  -7  703.29   15.51
  -2   2   7  716.12   10.69
   2  -2  -7  720.09   11.70
   2  -2  -6  238.62    6.91
  -2   2   6  218.99    6.60
  -2   2   6  227.09    5.71
   2  -2  -6  232.19    5.67
  -2   2   6  235.13    9.82
   2  -2  -5  130.16    6.47
  -2   2   5  132.86    4.36
  -2   2   5  137.52    4.41
   2  -2  -5  143.53    4.15
  -2   2   5  149.94    6.47
   2  -2  -4  579.88   11.89
  -2   2   4  591.93   10.83
  -2   2   4  596.14   11.32
   2  -2  -4  595.34   11.15
  -2   2   4  569.90   13.61
   2  -2  -3 1428.37   23.37
  -2   2   3 1370.42   23.06
  -2   2   3 1379.27   23.38
   2  -2  -3 1375.10   23.06
  -2   2   3 1459.57   25.11
   2  -2  -2  366.57    8.66
  -2   2   2  382.18    8.95
  -2   2   2  371.09    9.66
   2  -2  -2  373.16    9.50
  -2   2   2  361.48    9.57
   2  -2  -2  353.29    9.77
   2  -2  -1  264.30    7.42
  -2   2   1  276.26    6.75
  -2   2   1  299.93    8.37
   2  -2  -1  271.28    8.17
  -2   2   1  284.04    7.89
   2  -2  -1  294.23    7.96
   2  -2   0   70.42    2.52
  -2   2   0   75.36    2.52
  -2   2   0   81.46    4.21
   2  -2   0   75.60    3.72
  -2   2   0   76.85    3.51
   2  -2   0   78.30    3.72
   2  -2   1   44.88    2.09
  -2   2  -1   53.18    3.61
  -2   2  -1   52.41    4.80
   2  -2   1   56.16    3.47
  -2   2  -1   52.58    3.60
   2  -2   1   53.90    3.50
  -2   2  -2 2165.33   34.68
  -2   2  -2 2274.36   36.67
  -2   2  -2 2195.30   36.36
   2  -2   2 2222.15   35.96
   2  -2   2 2285.51   38.05
  -2   2  -3  297.13    7.53
  -2   2  -3  303.51    8.00
  -2   2  -3  311.41    9.35
   2  -2   3  299.54    7.84
   2  -2   3  316.07    8.43
  -2   2  -4 1214.38   20.76
  -2   2  -4 1187.76   20.58
  -2   2  -4 1189.63   21.37
   2  -2   4 1183.94   21.58
   2  -2   4 1161.00   22.31
  -2   2  -5  328.55    8.22
  -2   2  -5  322.66    8.60
   2  -2   5  327.46    8.07
  -2   2  -5  319.33    7.38
  -2   2  -6   90.87    4.21
  -2   2  -6   97.55    4.85
   2  -2   6   97.37    3.67
  -2   2  -7   34.23    7.89
  -2   2  -7   34.10    8.08
   2  -2   7   32.29    3.77
  -2   2  -8 1319.49   23.00
  -2   2  -8 1262.39   19.22
   2  -2   8 1283.98   19.02
  -2   2  -9 1497.98   23.23
  -2   2  -9 1534.83   17.77
   2  -2   9 1490.64   22.53
  -2   2 -10  551.52   18.34
  -2   2 -10  587.03   14.48
   2  -2  10  579.69   16.89
  -2   2 -11  343.05   15.03
  -2   2 -11  333.96    7.85
   2  -2  11  342.93    9.16
  -2   2 -12   74.92    6.00
  -2   2 -12   99.71    7.19
   2  -2  12   74.66    6.16
  -2   2 -13  179.17   12.61
  -2   2 -13  202.65   21.26
   2  -2  13  184.36   13.10
  -2   2 -14   49.64   13.85
  -2   2 -14   44.04   13.02
   2  -2  14   44.92   15.65
  -2   2 -15    6.86    4.03
  -2   2 -15    3.54    3.06
   2  -2  15    0.29    2.92
  -2   2 -16  295.36   17.50
  -2   2 -16  294.58   11.83
   2  -2  16  323.91   13.98
  -2   2 -17   31.41    8.24
   2  -2  17   31.75   11.06
  -2   2 -18    8.63    5.29
   2  -2  18    7.34    3.64
  -2   2 -19   17.99    6.89
   2  -2  19    5.85    4.52
   2  -1 -19   31.21    8.76
  -2   1  19   24.93    6.64
   2  -1 -18    8.41    6.42
  -2   1  18    7.83    3.34
   2  -1 -17    3.08    4.25
  -2   1  17    4.12    5.08
   2  -1 -16   10.22    4.32
  -2   1  16    9.25    5.33
   2  -1 -15    0.66    3.58
  -2   1  15    6.15    3.42
   2  -1 -14   -1.68    4.02
  -2   1  14    9.41    5.57
   2  -1 -13  254.61   10.12
  -2   1  13  260.88    7.10
  -2   1  13  254.16   10.21
   2  -1 -12   85.68   10.02
  -2   1  12   57.24    1.88
  -2   1  12   62.74    2.81
  -2   1  12   59.46   19.05
   2  -1 -11   46.21   11.26
  -2   1  11   36.93    4.77
  -2   1  11   38.17    5.20
  -2   1  11   40.46   12.04
   2  -1 -10  629.37   11.90
  -2   1  10  637.10    7.25
  -2   1  10  623.82    9.20
  -2   1  10  647.38   15.53
   2  -1  -9  664.08   20.68
  -2   1   9  676.91   10.79
  -2   1   9  686.70   10.73
  -2   1   9  656.29   21.09
   2  -1  -8   91.84   13.27
  -2   1   8   88.34    2.76
  -2   1   8   86.50    5.74
  -2   1   8   94.74    4.88
   2  -1  -7 1177.48   19.34
  -2   1   7 1175.31   18.50
  -2   1   7 1183.04   19.02
   2  -1  -6  243.88    6.85
  -2   1   6  249.17    6.04
   2  -1  -6  242.29    6.08
  -2   1   6  253.46    8.32
   2  -1  -5  208.12    6.70
  -2   1   5  209.37    6.25
  -2   1   5  203.49    5.68
   2  -1  -5  208.29    5.60
  -2   1   5  220.83    8.15
   2  -1  -4  248.06    7.15
  -2   1   4  252.85    6.83
  -2   1   4  254.53    7.22
   2  -1  -4  248.61    7.41
  -2   1   4  256.10    7.66
   2  -1  -4  250.00    7.32
   2  -1  -3  452.80    7.63
  -2   1   3  444.85    7.62
  -2   1   3  438.18   10.91
   2  -1  -3  456.86    8.31
  -2   1   3  435.70    8.79
   2  -1  -3  438.89    8.75
   2  -1  -2  197.30    5.15
  -2   1   2  184.69    5.37
  -2   1   2  181.90    9.31
   2  -1  -2  185.40    4.87
  -2   1   2  191.83    6.37
   2  -1  -2  197.07    5.41
   2  -1  -1 5658.38   69.88
   2  -1   1 7704.19   94.60
   2  -1   1 7743.41   95.92
   2  -1   2  323.91    7.48
  -2   1  -2  324.67    7.04
  -2   1  -2  320.98    7.70
   2  -1   2  328.35    8.67
   2  -1   2  323.38    7.16
   2  -1   2  307.02    6.66
  -2   1  -3  865.59   12.43
  -2   1  -3  871.97   12.93
  -2   1  -3  897.18   13.69
   2  -1   3  874.42   14.51
   2  -1   3  892.86   12.34
   2  -1   3  907.39   12.71
  -2   1  -4  109.67    4.48
  -2   1  -4  117.57    4.56
  -2   1  -4  112.44    4.50
   2  -1   4  111.15    4.39
   2  -1   4  110.30    3.95
  -2   1  -4  123.48    4.65
  -2   1  -5  782.07   18.33
   2  -1   5  782.13   14.24
  -2   1  -5  760.19   14.10
   2  -1   5  768.99   17.27
   2  -1   5  763.84   14.66
  -2   1  -5  768.75   13.46
  -2   1  -6    3.10    3.15
  -2   1  -6    1.39    2.49
   2  -1   6    0.58    2.43
   2  -1   6    5.13    1.91
  -2   1  -6    3.04    1.62
  -2   1  -7   92.38    4.81
  -2   1  -7   96.75    6.60
   2  -1   7   90.04    3.78
  -2   1  -7   96.46    3.22
  -2   1  -8  794.64   14.04
  -2   1  -8  796.09   12.93
   2  -1   8  773.19   12.37
  -2   1  -9  324.25   17.41
  -2   1  -9  344.03    9.25
   2  -1   9  307.78    7.82
  -2   1 -10   79.42    5.51
  -2   1 -10  109.29   10.94
   2  -1  10   76.21    5.01
  -2   1 -11    5.15    4.42
  -2   1 -11    2.61    2.36
   2  -1  11    7.45    2.50
  -2   1 -12   10.98    4.48
  -2   1 -12    4.67    1.66
   2  -1  12    8.44    2.19
  -2   1 -13   48.55   13.34
  -2   1 -13   54.72    4.00
   2  -1  13   53.23   10.02
  -2   1 -14   21.09    7.72
  -2   1 -14   30.10    8.90
   2  -1  14   26.37    9.17
  -2   1 -15    2.59    2.64
  -2   1 -15    0.20    2.07
   2  -1  15   -0.06    2.18
  -2   1 -16   65.02    9.39
   2  -1  16   61.74   10.26
  -2   1 -17    5.72    5.54
   2  -1  17    4.21    2.83
  -2   1 -18    2.16    2.43
   2  -1  18    4.62    2.86
  -2   1 -19    4.65    2.70
   2  -1  19    3.51    3.78
   2   0 -19    5.69    3.59
  -2   0  19    1.59    3.58
   2   0 -18    9.70    4.33
  -2   0  18   14.51    5.62
   2   0 -17  219.97   22.64
  -2   0  17  265.70   14.68
   2   0 -16  131.98   23.03
  -2   0  16  149.74    9.46
   2   0 -15  603.01   15.65
  -2   0  15  597.45   15.26
   2   0 -14  131.48   13.82
  -2   0  14  100.30    3.32
  -2   0  14  109.75   16.86
   2   0 -13  184.16    8.62
  -2   0  13  177.07    6.01
  -2   0  13  177.51   21.25
   2   0 -12  148.19   13.59
  -2   0  12  138.89    3.72
  -2   0  12  141.93    5.81
  -2   0  12  145.85   22.66
   2   0 -11  655.46   18.14
  -2   0  11  628.89   14.03
  -2   0  11  634.34   13.89
  -2   0  11  652.95   17.37
   2   0 -10 2404.20   24.73
  -2   0  10 2415.32   20.92
  -2   0  10 2375.94   23.49
  -2   0  10 2412.73   25.82
   2   0  -9  856.07   21.82
  -2   0   9  850.33   12.32
  -2   0   9  876.00   13.76
  -2   0   9  839.45   20.08
   2   0  -8  229.91    9.36
  -2   0   8  214.27    6.92
  -2   0   8  225.06    6.51
  -2   0   8  236.34    8.72
   2   0  -7  982.61   22.18
  -2   0   7 1021.27   15.73
  -2   0   7 1024.85   15.98
   2   0  -6 2483.71   40.75
  -2   0   6 2352.07   38.00
  -2   0   6 2316.41   38.16
  -2   0   6 2402.37   40.15
   2   0  -5 3207.03   52.40
  -2   0   5 3318.65   53.28
  -2   0   5 3404.40   53.72
  -2   0   5 3439.64   54.35
  -2   0   5 3419.50   55.44
   2   0  -4 1410.55   19.51
  -2   0   4 1374.77   18.98
  -2   0   4 1369.75   18.51
   2   0  -4 1359.95   18.49
  -2   0   4 1361.12   23.00
   2   0  -4 1352.96   19.02
   2   0  -3  219.68    7.12
  -2   0   3  225.66    5.80
  -2   0   3  232.50    5.87
   2   0  -3  234.30    5.62
  -2   0   3  223.90    6.26
   2   0  -3  214.82    7.90
   2   0  -2 2510.46   32.10
  -2   0   2 2468.40   31.41
  -2   0   2 2462.53   31.46
   2   0  -2 2442.08   31.11
  -2   0   2 2384.13   30.64
   2   0  -2 2439.30   31.13
   2   0  -1  540.28    8.54
  -2   0   1  531.67    8.36
  -2   0   1  533.43    9.31
   2   0  -1  529.84    8.60
  -2   0   1  532.22    8.38
   2   0  -1  536.39   10.17
   2   0   0 2277.27   28.93
  -2   0   0 2259.22   28.66
  -2   0   0 2236.21   29.10
   2   0   0 2253.91   28.93
  -2   0   0 2295.68   28.82
   2   0   0 2304.65   28.90
  -2   0  -1 5568.54   68.32
  -2   0  -1 5453.06   67.53
   2   0   1 5441.32   67.25
   2   0   2 4658.80   58.01
  -2   0  -2 4868.06   60.19
  -2   0  -2 4637.75   58.04
   2   0   2 4917.24   61.06
   2   0   2 4686.31   56.88
  -2   0  -3   94.29    3.37
  -2   0  -3   98.30    4.22
  -2   0  -3  104.15    5.25
   2   0   3  106.71    3.96
   2   0   3   99.25    2.62
  -2   0  -4    4.01    2.31
  -2   0  -4    6.87    4.13
  -2   0  -4   -2.03    2.64
   2   0   4    1.62    2.65
   2   0   4    0.78    1.01
  -2   0  -4    3.39    1.18
  -2   0  -5 3159.97   50.66
  -2   0  -5 3153.55   50.48
   2   0   5 3125.91   49.60
   2   0   5 3045.26   47.79
  -2   0  -5 3134.01   49.14
  -2   0  -6 1682.30   28.42
  -2   0  -6 1689.45   27.81
   2   0   6 1700.49   27.94
   2   0   6 1637.74   26.81
  -2   0  -6 1644.89   26.88
  -2   0  -7  588.81   16.47
  -2   0  -7  608.76   14.52
   2   0   7  623.01   12.43
   2   0   7  614.27   12.62
  -2   0  -7  601.28   12.74
  -2   0  -8  368.17    9.67
  -2   0  -8  371.42    8.18
   2   0   8  388.25    8.57
   2   0   8  382.50    9.23
  -2   0  -8  378.95    9.01
  -2   0  -9    1.93    4.44
  -2   0  -9    5.34    2.60
   2   0   9    1.20    1.52
   2   0   9    2.57    1.81
  -2   0 -10   11.29    5.11
  -2   0 -10   16.49    4.62
   2   0  10   10.58    3.39
   2   0  10   13.69    4.64
  -2   0 -11  212.97   11.26
  -2   0 -11  213.79    7.53
   2   0  11  196.11    6.84
   2   0  11  223.08    8.06
  -2   0 -12  253.46   14.82
  -2   0 -12  237.42    9.13
   2   0  12  231.52   13.69
  -2   0 -13  703.23   17.51
  -2   0 -13  708.31   13.27
   2   0  13  742.51   18.31
  -2   0 -14  507.14   21.87
  -2   0 -14  484.33   10.47
   2   0  14  492.47   12.30
  -2   0 -15   22.36    8.57
  -2   0 -15   14.51    5.72
   2   0  15   14.83    3.96
  -2   0 -16    3.19    3.84
   2   0  16    1.38    1.79
  -2   0 -17  292.29   13.69
   2   0  17  292.53   17.80
  -2   0 -18  149.61   15.01
   2   0  18  139.64   12.22
  -2   0 -19   35.58   12.24
   2   0  19   27.50   10.18
  -2   0 -20    1.37    4.85
   2   0  20    0.89    3.12
   2   1 -19   10.09    4.67
  -2  -1  19    9.19    7.81
   2   1 -18   24.86   14.85
  -2  -1  18   16.48    9.80
   2   1 -17    3.98    3.28
  -2  -1  17    7.59    5.66
   2   1 -16    4.01    3.87
  -2  -1  16    1.02    4.61
   2   1 -15   20.56   12.21
  -2  -1  15   20.23    7.38
  -2  -1  15   27.54    9.76
   2   1 -14  268.63   12.99
  -2  -1  14  283.58    8.79
  -2  -1  14  264.15   11.23
   2   1 -13    7.29    3.77
  -2  -1  13   12.45    3.84
  -2  -1  13   12.07    4.31
   2   1 -12  208.24    8.68
  -2  -1  12  197.76    5.87
  -2  -1  12  199.22   20.99
   2   1 -11  519.15   15.40
  -2  -1  11  470.74   13.86
  -2  -1  11  503.64   14.70
   2   1 -10    3.74    3.94
  -2  -1  10    1.28    1.65
  -2  -1  10    2.74    2.58
   2   1  -9  204.82   11.39
  -2  -1   9  212.42    6.18
  -2  -1   9  197.50    7.98
   2   1  -8  336.15    9.75
   2   1  -8  344.53   11.12
  -2  -1   8  330.13    7.46
  -2  -1   8  331.58    9.31
   2   1  -7  118.75    5.87
   2   1  -7  118.92    4.64
  -2  -1   7  118.76    7.84
  -2  -1   7  114.99    5.84
   2   1  -6 2086.64   35.95
   2   1  -6 2130.75   35.52
  -2  -1   6 2085.38   33.93
  -2  -1   6 2162.38   37.58
   2   1  -5  102.47    4.95
  -2  -1   5  100.90    5.13
  -2  -1   5  105.42    4.19
  -2  -1   5   98.25    4.76
   2   1  -4   36.09    3.55
  -2  -1   4   31.98    8.02
  -2  -1   4   33.67    2.03
  -2  -1   4   40.12    3.19
  -2  -1   4   39.20   10.03
   2   1  -4   38.44    2.71
   2   1  -3  100.83    4.39
  -2  -1   3   93.92    3.83
  -2  -1   3  110.20    6.30
  -2  -1   3  106.15    3.94
  -2  -1   3  110.74    8.02
   2   1  -3   98.60    3.79
   2   1  -2 1231.49   17.15
  -2  -1   2 1233.52   16.94
  -2  -1   2 1204.22   16.32
  -2  -1   2 1217.30   17.00
  -2  -1   2 1275.03   17.53
   2   1  -2 1244.35   16.89
   2   1  -1    1.27    1.65
  -2  -1   1    0.97    2.72
  -2  -1   1    4.54    2.61
   2   1  -1    0.95    0.95
  -2  -1   1    2.86    1.67
   2   1  -1    1.49    1.59
   2   1   0    8.47    3.81
  -2  -1   0    8.95    2.80
  -2  -1   0   13.24    3.85
   2   1   0   13.39    2.35
  -2  -1   0    7.60    3.01
   2   1   0   11.11    2.18
   2   1   1  603.42    9.33
  -2  -1  -1  622.90    9.37
  -2  -1  -1  609.59    9.18
   2   1   1  617.69    9.23
  -2  -1  -1  613.76    8.33
   2   1   1  614.97    8.33
   2   1   2  885.59   12.73
  -2  -1  -2  871.71   12.38
  -2  -1  -2  839.83   12.08
   2   1   2  859.39   12.23
   2   1   3  731.81   11.12
  -2  -1  -3  723.38   10.99
  -2  -1  -3  730.82   12.96
   2   1   3  716.65   10.65
  -2  -1  -3  742.49    9.20
  -2  -1  -4  544.73    9.15
  -2  -1  -4  548.29    9.35
  -2  -1  -4  553.00    9.06
   2   1   4  555.13    8.57
   2   1   4  554.74    7.64
  -2  -1  -4  545.51    7.32
  -2  -1  -5 1011.85   15.01
  -2  -1  -5 1019.81   14.07
   2   1   5 1039.02   14.10
   2   1   5 1020.27   13.52
  -2  -1  -5 1039.00   14.09
  -2  -1  -6 1745.17   29.35
  -2  -1  -6 1688.90   27.22
   2   1   6 1739.10   27.96
   2   1   6 1762.39   28.38
  -2  -1  -6 1723.42   27.68
  -2  -1  -7   54.63   15.95
  -2  -1  -7   48.08    2.60
   2   1   7   54.20    4.02
   2   1   7   48.38    3.86
  -2  -1  -7   45.22    4.36
  -2  -1  -8   35.22   12.98
  -2  -1  -8   25.80    3.80
   2   1   8   30.66    4.82
   2   1   8   31.95    3.40
  -2  -1  -8   28.24    2.60
  -2  -1  -9    3.32    2.71
   2   1   9    1.51    1.44
   2   1   9    2.16    1.94
  -2  -1  -9    1.78    1.26
  -2  -1 -10  228.00    8.30
  -2  -1 -10  216.98    5.23
   2   1  10  215.12    5.02
   2   1  10  216.31    6.81
  -2  -1 -11  873.04   23.03
  -2  -1 -11  873.61   12.27
   2   1  11  868.14   13.29
   2   1  11  855.19   19.88
  -2  -1 -12  167.60    8.87
  -2  -1 -12  161.79    5.25
   2   1  12  157.46    5.48
   2   1  12  142.18    8.83
  -2  -1 -13  486.20   17.02
  -2  -1 -13  504.31    9.32
   2   1  13  499.76    9.29
   2   1  13  506.88   11.26
  -2  -1 -14  128.83    8.33
  -2  -1 -14  135.71    5.70
   2   1  14  133.57   11.40
  -2  -1 -15   -6.41    4.33
   2   1  15    2.68    2.31
  -2  -1 -16   26.70   10.21
   2   1  16   30.92    7.89
  -2  -1 -17    4.70    4.69
   2   1  17    2.24    2.93
  -2  -1 -18   -1.37    4.58
   2   1  18   -0.26    3.25
  -2  -1 -19    0.35    4.08
   2   1  19    8.76    4.07
  -2  -1 -20    9.98    4.30
   2   1  20    3.06    2.92
   2   2 -18   20.18    8.54
  -2  -2  18   18.17   11.70
   2   2 -17  203.76    9.79
  -2  -2  17  169.85   10.02
   2   2 -16    4.14    3.45
  -2  -2  16    4.52    4.32
   2   2 -15   33.91   13.77
  -2  -2  15   29.76   20.33
   2   2 -14  465.07   13.18
   2   2 -14  484.71   10.81
  -2  -2  14  456.37   12.99
   2   2 -13  546.56   26.78
   2   2 -13  583.52   17.20
  -2  -2  13  603.87   15.97
   2   2 -12 1333.47   19.88
   2   2 -12 1350.62   17.23
  -2  -2  12 1355.88   22.08
   2   2 -11   38.01   11.16
   2   2 -11   37.26    7.89
  -2  -2  11   38.53   12.33
   2   2 -10  118.47   18.36
   2   2 -10  107.51    9.81
  -2  -2  10   96.15    8.92
   2   2  -9  395.77   12.04
   2   2  -9  359.16    9.85
  -2  -2   9  371.64   14.04
   2   2  -8 1669.09   27.89
   2   2  -8 1617.05   23.50
  -2  -2   8 1668.78   24.76
   2   2  -7 1329.96   23.84
   2   2  -7 1297.66   23.73
  -2  -2   7 1326.78   22.34
   2   2  -6  506.80   11.60
   2   2  -6  512.79   11.06
  -2  -2   6  491.99   14.55
   2   2  -5 1424.03   26.35
   2   2  -5 1374.27   23.74
  -2  -2   5 1382.90   23.40
  -2  -2   5 1435.60   25.23
   2   2  -4 6575.00  102.91
   2   2  -4 6191.40   96.96
  -2  -2   4 6331.40   99.00
  -2  -2   4 6331.06   99.43
   2   2  -3 3281.50   41.85
  -2  -2   3 3388.72   43.03
   2   2  -3 3254.08   41.64
  -2  -2   3 3299.15   42.33
   2   2  -3 3427.08   43.62
   2   2  -2 7331.01   90.41
  -2  -2   2 7242.23   88.98
   2   2  -2 7466.93   91.90
   2   2  -1 2199.16   28.55
  -2  -2   1 2114.32   27.24
   2   2  -1 2141.15   28.02
  -2  -2   1 2055.21   26.80
  -2  -2   1 2116.28   27.39
   2   2  -1 2166.88   27.85
   2   2   0 1364.00   18.36
  -2  -2   0 1301.17   17.41
  -2  -2   0 1298.16   18.04
  -2  -2   0 1293.83   17.78
   2   2   0 1284.76   17.67
   2   2   1  154.67    4.61
  -2  -2  -1  165.98    4.60
   2   2   1  161.13    4.57
  -2  -2  -1  168.93    4.67
  -2  -2  -1  162.87    4.63
   2   2   1  156.65    4.13
   2   2   2 1499.23   19.92
  -2  -2  -2 1507.63   20.43
  -2  -2  -2 1525.94   20.51
  -2  -2  -2 1559.74   20.60
  -2  -2  -2 1524.03   19.38
  -2  -2  -2 1520.07   19.31
   2   2   3  122.12    5.75
  -2  -2  -3  123.44    3.85
  -2  -2  -3  123.91    3.64
  -2  -2  -3  112.38    3.60
   2   2   3  114.98    3.37
  -2  -2  -3  121.51    3.02
  -2  -2  -4  150.45    6.30
  -2  -2  -4  163.15    5.74
  -2  -2  -4  159.07    4.11
   2   2   4  155.11    4.11
  -2  -2  -4  162.49    4.14
  -2  -2  -5   43.18    2.32
  -2  -2  -5   51.10    3.23
  -2  -2  -5   44.86    2.16
   2   2   5   46.78    4.38
   2   2   5   44.50    2.22
  -2  -2  -5   48.32    1.96
  -2  -2  -6   92.04    3.64
  -2  -2  -6   92.09    4.78
  -2  -2  -6   90.29    2.99
   2   2   6   93.19    4.15
   2   2   6   89.38    3.39
  -2  -2  -6   90.60    3.17
  -2  -2  -7   13.05    3.12
  -2  -2  -7   15.67    3.91
   2   2   7   11.86    1.72
   2   2   7   13.81    4.04
  -2  -2  -7   13.04    3.61
  -2  -2  -8 1328.23   23.93
  -2  -2  -8 1347.36   19.35
   2   2   8 1321.28   20.40
  -2  -2  -8 1334.21   20.48
  -2  -2  -9  802.91   13.81
  -2  -2  -9  791.30   10.65
   2   2   9  810.41   10.53
   2   2   9  780.94   12.25
  -2  -2  -9  772.13   11.88
  -2  -2 -10  427.83   15.20
  -2  -2 -10  446.13    8.14
   2   2  10  428.92    7.92
   2   2  10  426.91   12.38
  -2  -2 -11  101.41   11.50
  -2  -2 -11   74.58    2.71
   2   2  11   67.33    1.78
   2   2  11   72.00    7.66
  -2  -2 -12  473.19   10.51
  -2  -2 -12  484.17    4.70
   2   2  12  481.22    5.34
   2   2  12  459.53    9.23
  -2  -2 -13   74.76   17.56
  -2  -2 -13   66.16    1.27
   2   2  13   65.93    1.51
   2   2  13   69.89    4.79
  -2  -2 -14 1558.97   29.86
   2   2  14 1622.26   21.62
  -2  -2 -15  172.79   10.30
   2   2  15  154.73    9.75
  -2  -2 -16   76.79    7.65
   2   2  16  108.36    6.00
  -2  -2 -17   61.69   17.92
   2   2  17   58.26   16.51
  -2  -2 -18   -0.01    2.32
   2   2  18    2.98    1.79
  -2  -2 -19   73.75   13.96
   2   2  19   91.87    6.82
  -2  -2 -20  123.28   23.55
   2   2  20  158.73    8.47
   2   3 -18   19.70   11.25
  -2  -3  18   18.95    9.93
   2   3 -17  147.19    9.00
  -2  -3  17  164.42    8.61
   2   3 -16    3.00    3.51
  -2  -3  16    2.60    3.72
   2   3 -15   92.59   14.50
   2   3 -15   92.39   14.99
  -2  -3  15  114.61    9.14
   2   3 -14   30.80   11.02
   2   3 -14   36.85   10.33
  -2  -3  14   37.22    9.67
   2   3 -13    3.47    2.98
   2   3 -13    1.22    1.61
  -2  -3  13   -4.30    4.78
   2   3 -12  287.16    9.96
   2   3 -12  267.22    7.01
  -2  -3  12  251.18   15.95
   2   3 -11  211.31    9.68
   2   3 -11  220.58   14.32
  -2  -3  11  210.15    9.37
   2   3 -10  157.09   10.43
   2   3 -10  163.20    7.71
  -2  -3  10  155.98    9.36
   2   3  -9  126.59    9.48
   2   3  -9  119.06    8.93
  -2  -3   9  144.53   17.04
   2   3  -8    5.80    5.48
   2   3  -8    6.58    3.16
  -2  -3   8   13.43    6.41
   2   3  -7  139.00    5.63
   2   3  -7  135.46    7.21
  -2  -3   7  152.61   14.56
   2   3  -6  463.16   12.20
   2   3  -6  460.74   10.66
  -2  -3   6  474.75   12.05
   2   3  -5  236.50    9.80
   2   3  -5  228.03    6.99
  -2  -3   5  257.54    8.64
   2   3  -4  874.49   16.18
   2   3  -4  884.99   17.56
  -2  -3   4  898.35   17.27
   2   3  -3  801.70   14.80
  -2  -3   3  806.90   14.56
   2   3  -3  806.96   17.76
  -2  -3   3  821.81   15.59
   2   3  -2 1367.06   22.98
  -2  -3   2 1373.73   22.92
   2   3  -2 1424.51   24.72
  -2  -3   2 1398.42   24.11
   2   3  -2 1386.03   23.44
   2   3  -1 1183.04   16.46
  -2  -3   1 1202.15   16.51
   2   3  -1 1195.55   17.33
  -2  -3   1 1233.85   17.49
  -2  -3   1 1175.08   16.81
   2   3  -1 1204.23   17.74
   2   3   0  260.31    7.88
  -2  -3   0  244.72    6.92
   2   3   0  243.86    6.63
  -2  -3   0  255.96    6.18
  -2  -3   0  271.54    7.18
   2   3   0  258.11    6.23
   2   3   1 1950.54   25.96
  -2  -3  -1 1980.97   25.90
  -2  -3  -1 1967.46   26.45
  -2  -3  -1 1942.59   25.53
   2   3   1 1962.47   25.47
   2   3   2  406.39    8.53
  -2  -3  -2  382.44    8.87
   2   3   2  390.87    8.66
  -2  -3  -2  405.53    8.73
  -2  -3  -2  395.03    8.27
  -2  -3  -2  387.66    8.42
   2   3   3    9.84    3.52
  -2  -3  -3   10.49    3.49
   2   3   3    7.09    2.15
  -2  -3  -3   10.06    2.24
   2   3   3   11.47    3.32
  -2  -3  -3    7.60    1.78
   2   3   4   16.70    5.13
  -2  -3  -4   18.38    4.49
   2   3   4   20.73    5.12
  -2  -3  -4   19.81    1.36
   2   3   4   21.28    2.92
  -2  -3  -4   17.93    2.78
  -2  -3  -5  298.06    7.99
  -2  -3  -5  294.94    9.72
  -2  -3  -5  291.60    7.70
  -2  -3  -5  292.14    7.27
   2   3   5  292.58    8.31
  -2  -3  -5  284.42    8.31
  -2  -3  -6   99.22    6.48
  -2  -3  -6  101.16    4.38
  -2  -3  -6  102.31    3.86
  -2  -3  -6  100.02    4.37
   2   3   6  101.85    4.05
  -2  -3  -6  109.54    4.35
  -2  -3  -7  667.29   18.49
  -2  -3  -7  691.68    4.77
  -2  -3  -7  690.12    6.82
  -2  -3  -7  655.81   13.59
  -2  -3  -8  882.72   15.48
  -2  -3  -8  876.18   12.74
  -2  -3  -8  885.59   13.34
   2   3   8  874.78   17.20
  -2  -3  -8  875.70   15.62
  -2  -3  -9  345.70    9.14
  -2  -3  -9  322.48    5.84
  -2  -3  -9  332.01    6.19
   2   3   9  309.86   14.55
  -2  -3 -10   60.36   12.87
   2   3  10   52.68    8.75
  -2  -3 -11    4.86    4.74
   2   3  11    2.18    1.18
  -2  -3 -12  189.81   10.19
   2   3  12  172.23    7.66
  -2  -3 -13  426.48   11.21
   2   3  13  422.59   10.74
  -2  -3 -14    3.29    2.66
   2   3  14    3.43    2.43
  -2  -3 -15   20.70    4.85
   2   3  15   16.35    5.86
  -2  -3 -16    3.59    2.19
   2   3  16    8.58    4.59
  -2  -3 -17   45.62   12.37
   2   3  17   52.84   19.55
  -2  -3 -18   36.30   15.67
   2   3  18   41.51   11.88
  -2  -3 -19    8.04    6.29
   2   3  19   14.69    4.05
  -2  -3 -20    4.19    4.64
   2   3  20    0.73    3.00
   2   4 -17   16.85   12.41
  -2  -4  17   31.18   12.69
   2   4 -16   69.77   11.61
   2   4 -16   66.04    7.71
  -2  -4  16   52.77   22.08
   2   4 -15  290.69   15.82
   2   4 -15  284.70   14.09
  -2  -4  15  288.97   16.36
   2   4 -14   49.31   19.13
   2   4 -14   53.94   14.34
  -2  -4  14   54.13   15.15
   2   4 -13   37.15   12.76
   2   4 -13   30.87   10.41
  -2  -4  13   33.24   11.03
   2   4 -12  226.83   10.16
   2   4 -12  184.11    9.05
  -2  -4  12  196.88    9.86
   2   4 -11  815.99   19.57
   2   4 -11  822.60   20.64
  -2  -4  11  787.33   26.89
   2   4 -10  300.74    9.13
   2   4 -10  271.42   12.35
  -2  -4  10  285.70    9.78
   2   4  -9 1001.31   23.20
   2   4  -9  976.80   24.96
  -2  -4   9 1026.61   26.38
   2   4  -8    8.74    3.56
   2   4  -8    5.72    2.89
  -2  -4   8    2.48    4.47
   2   4  -7  224.32   10.26
   2   4  -7  245.61   10.35
  -2  -4   7  258.24   11.61
   2   4  -6   50.22    3.83
   2   4  -6   51.89    4.77
  -2  -4   6   50.94   16.42
   2   4  -5  452.86   10.50
   2   4  -5  457.99   11.13
  -2  -4   5  481.46    9.47
   2   4  -4  227.97    6.77
   2   4  -4  224.72    7.32
  -2  -4   4  231.80    7.84
   2   4  -3 2824.70   42.16
   2   4  -3 2724.56   40.54
  -2  -4   3 2825.13   44.72
   2   4  -2  800.21   13.97
  -2  -4   2  813.75   14.58
   2   4  -2  829.58   15.34
  -2  -4   2  793.64   15.18
   2   4  -1  305.63    8.80
   2   4  -1  312.81   10.46
   2   4   0 3576.90   56.53
  -2  -4   0 3539.50   56.11
   2   4   0 3668.95   58.81
  -2  -4   0 3722.27   60.43
   2   4   1 2718.80   43.34
  -2  -4  -1 2771.85   43.93
   2   4   1 2746.74   45.25
  -2  -4  -1 2602.81   42.34
   2   4   2  597.38   10.98
  -2  -4  -2  616.09   11.18
   2   4   2  597.74   11.54
  -2  -4  -2  579.96   11.49
  -2  -4  -2  591.71   11.79
  -2  -4  -2  584.73   11.45
   2   4   3 1360.68   22.61
  -2  -4  -3 1339.01   22.15
   2   4   3 1330.64   23.12
  -2  -4  -3 1301.62   21.98
   2   4   3 1305.92   22.89
  -2  -4  -3 1332.57   22.57
   2   4   4 5686.00   89.25
  -2  -4  -4 5369.37   83.80
   2   4   4 5655.39   88.99
  -2  -4  -4 5473.28   85.78
   2   4   4 5535.95   89.31
  -2  -4  -5  529.62   10.83
  -2  -4  -5  509.94   12.42
   2   4   5  524.63   12.74
  -2  -4  -5  517.11   11.41
   2   4   5  515.15   11.49
  -2  -4  -5  526.88   11.20
  -2  -4  -6 3353.51   47.74
  -2  -4  -6 3576.92   52.17
   2   4   6 3623.28   51.18
  -2  -4  -6 3558.41   49.97
   2   4   6 3356.34   48.83
  -2  -4  -7  509.02   13.38
  -2  -4  -7  492.28    9.95
  -2  -4  -7  501.15   11.05
   2   4   7  516.00   12.49
  -2  -4  -8   96.74   10.01
  -2  -4  -8   76.21    2.31
  -2  -4  -8   80.28    4.55
   2   4   8   77.72    4.69
  -2  -4  -9  109.65   11.03
  -2  -4  -9   86.39    2.62
  -2  -4  -9   85.38    3.39
   2   4   9   83.16    4.34
  -2  -4 -10    4.34    2.49
  -2  -4 -10    2.94    0.78
  -2  -4 -10    2.05    1.13
   2   4  10    7.09    1.38
  -2  -4 -11  121.67    7.78
   2   4  11  100.31    5.22
  -2  -4 -12  397.26   16.72
   2   4  12  384.22   11.54
  -2  -4 -13  367.94   10.14
   2   4  13  371.22    8.77
  -2  -4 -14  115.05    6.06
   2   4  14  117.18    5.48
  -2  -4 -15    2.79    2.70
   2   4  15    2.46    3.95
  -2  -4 -16  198.86   21.38
   2   4  16  196.06    7.66
  -2  -4 -17  359.50   21.16
   2   4  17  348.75   17.41
  -2  -4 -18  358.38   26.48
   2   4  18  354.05   18.52
  -2  -4 -19  182.52   24.02
   2   4  19  182.38    7.45
  -2  -4 -20    3.90    2.33
   2   4  20    4.32    2.58
   2   5 -16   34.22   17.21
   2   5 -16   27.99   11.52
  -2  -5  16   27.85   14.93
   2   5 -15   60.55    6.19
   2   5 -15   60.34    4.80
  -2  -5  15   42.83   18.20
   2   5 -14  170.79   10.46
   2   5 -14  170.09   17.32
  -2  -5  14  174.13   11.20
   2   5 -13   55.75   14.22
   2   5 -13   67.78   10.44
  -2  -5  13   72.00   23.67
   2   5 -12  149.44    9.86
   2   5 -12  169.22   16.44
  -2  -5  12  160.45    7.65
   2   5 -11    7.21    2.15
   2   5 -11   11.85    5.94
  -2  -5  11    6.75    3.16
   2   5 -10   19.22    5.85
   2   5 -10   14.27    4.99
  -2  -5  10   15.34    5.37
   2   5  -9   10.50    3.81
   2   5  -9   21.46    4.90
  -2  -5   9   11.08    6.32
   2   5  -8   33.84   10.36
   2   5  -8   26.15    7.43
  -2  -5   8   27.22    8.10
   2   5  -7   55.29   14.81
   2   5  -7   69.68   15.78
  -2  -5   7   64.21   17.98
   2   5  -6  163.19    8.43
   2   5  -6  178.36    9.05
  -2  -5   6  177.79   12.04
   2   5  -5    2.01    0.97
   2   5  -5    2.64    2.28
  -2  -5   5    2.51    3.39
   2   5  -4  188.81    6.66
   2   5  -4  207.46   14.04
  -2  -5   4  212.82   15.09
   2   5  -3   12.63    3.66
   2   5  -3    8.27    3.81
  -2  -5   3    9.65    6.26
   2   5  -2  667.69   12.14
  -2  -5   2  656.42   10.66
   2   5  -2  706.59   14.32
  -2  -5   2  663.40   12.37
   2   5  -1  121.23    3.94
  -2  -5   1  125.78    4.83
   2   5  -1  126.63    5.66
  -2  -5   1  138.42    7.37
   2   5   0   69.61    7.06
  -2  -5   0   75.41    2.55
   2   5   0   77.74    9.96
  -2  -5   0   75.78    4.22
   2   5   1  453.96    9.43
  -2  -5  -1  462.67    9.27
   2   5   1  444.13   12.11
  -2  -5  -1  445.39   12.28
   2   5   2   91.47    3.25
  -2  -5  -2   83.11    2.52
   2   5   2   83.33    4.42
  -2  -5  -2   81.27    3.93
   2   5   3    0.46    0.97
  -2  -5  -3    4.58    1.40
   2   5   3    0.84    1.53
  -2  -5  -3    5.52    3.61
  -2  -5  -4  193.12    5.35
   2   5   4  198.42    5.69
   2   5   4  219.52    6.88
  -2  -5  -5  484.70    6.47
  -2  -5  -5  464.21   11.24
   2   5   5  475.53    8.34
   2   5   5  476.45    9.01
  -2  -5  -6   43.87    4.14
  -2  -5  -6   38.55    4.11
   2   5   6   43.75    5.91
  -2  -5  -6   48.28    2.48
   2   5   6   51.05    3.28
  -2  -5  -7    1.09    1.63
  -2  -5  -7    0.11    1.26
   2   5   7    1.87    1.11
  -2  -5  -7    2.65    0.98
   2   5   7    1.95    1.96
  -2  -5  -8   49.33    4.53
   2   5   8   43.06    5.45
  -2  -5  -8   54.82    4.10
   2   5   8   45.34   10.31
  -2  -5  -9   57.67    5.63
  -2  -5  -9   58.06    3.49
  -2  -5  -9   66.37    2.65
   2   5   9   63.39    6.91
  -2  -5 -10    5.05    2.90
  -2  -5 -10    0.06    0.99
  -2  -5 -10    0.97    0.53
   2   5  10    2.55    3.00
  -2  -5 -11  110.51    8.44
  -2  -5 -11   99.79    1.82
   2   5  11  105.70    7.23
  -2  -5 -12   10.46    4.68
   2   5  12   15.34    6.25
  -2  -5 -13   35.89    7.17
   2   5  13   28.74    6.69
  -2  -5 -14   30.33    9.42
   2   5  14   37.45    9.52
  -2  -5 -15    6.24    5.22
   2   5  15   12.62    5.12
  -2  -5 -16   73.73    6.78
   2   5  16   71.44    5.53
  -2  -5 -17   15.37    9.34
   2   5  17   20.73    7.49
  -2  -5 -18   88.99   15.69
   2   5  18  103.26    6.63
  -2  -5 -19    8.21    3.27
   2   5  19    4.29    3.08
   2   6 -15  141.46   11.88
   2   6 -15  109.16   22.30
  -2  -6  15  114.05   12.76
   2   6 -14   80.26   13.22
   2   6 -14   59.58   15.58
  -2  -6  14   77.80   21.57
   2   6 -13  206.26    9.12
   2   6 -13  185.31   12.30
  -2  -6  13  171.03   18.92
   2   6 -12   83.37   17.03
   2   6 -12   89.54   11.66
  -2  -6  12   98.08   14.67
   2   6 -11    4.25    3.15
   2   6 -11    7.07    3.22
  -2  -6  11    4.96    3.92
   2   6 -10    6.49    3.66
   2   6 -10    6.29    3.56
  -2  -6  10   19.21    9.34
   2   6  -9  704.82   13.77
   2   6  -9  778.37   19.44
  -2  -6   9  749.46   20.99
   2   6  -8  109.41    5.43
   2   6  -8   83.48    6.39
  -2  -6   8  104.60   19.50
   2   6  -7  193.21    7.30
   2   6  -7  190.76   21.28
  -2  -6   7  229.27   10.09
   2   6  -6  336.70    7.06
   2   6  -6  353.13   11.00
  -2  -6   6  373.04   11.20
   2   6  -5   40.42    9.80
   2   6  -5   36.44   11.49
  -2  -6   5   52.16   15.41
   2   6  -4  155.72    6.96
   2   6  -4  172.16    9.21
  -2  -6   4  166.37   12.48
   2   6  -3 1683.82   16.75
   2   6  -3 1698.32   27.52
  -2  -6   3 1669.68   20.08
   2   6  -2 1457.47   18.10
  -2  -6   2 1437.78   18.65
   2   6  -1 1436.14   19.37
  -2  -6   1 1452.82   20.05
   2   6  -1 1457.10   22.44
  -2  -6   1 1498.37   23.15
   2   6   0  137.02    4.55
  -2  -6   0  141.35    4.34
   2   6   0  133.52    6.58
  -2  -6   0  137.38    6.44
   2   6   1  260.52    8.66
  -2  -6  -1  243.90    8.05
   2   6   1  251.73    9.38
  -2  -6  -1  260.19    8.91
   2   6   2  828.29   11.65
  -2  -6  -2  791.26   10.91
   2   6   2  796.88   16.08
  -2  -6  -2  794.27   14.37
   2   6   3 1121.78   15.04
  -2  -6  -3 1176.23   15.38
   2   6   3 1179.65   19.27
  -2  -6  -3 1130.63   18.40
  -2  -6  -4  656.57   10.57
  -2  -6  -4  646.64   10.23
   2   6   4  640.51   13.74
  -2  -6  -4  640.71   12.50
  -2  -6  -5  561.20    9.40
  -2  -6  -5  568.85    8.75
   2   6   5  549.16   11.25
   2   6   5  536.93   13.01
  -2  -6  -6   70.75    2.47
  -2  -6  -6   75.23    6.53
   2   6   6   60.34    3.25
   2   6   6   64.40    4.79
  -2  -6  -7   30.24    4.46
  -2  -6  -7   34.12    8.14
   2   6   7   31.04    9.61
   2   6   7   31.35    6.95
  -2  -6  -8  624.69   15.25
   2   6   8  606.47   13.56
   2   6   8  616.11   17.43
  -2  -6  -9 1070.67   25.23
   2   6   9 1053.18   21.81
  -2  -6  -9  999.18   22.08
   2   6   9 1014.83   26.06
  -2  -6 -10  419.34   10.32
   2   6  10  399.57   13.03
  -2  -6 -11   65.05    6.80
  -2  -6 -11   64.88    2.90
   2   6  11   75.26    4.76
  -2  -6 -12   93.80    6.37
   2   6  12   87.83   12.29
  -2  -6 -13  184.18    8.53
   2   6  13  162.02    7.26
  -2  -6 -14   92.24   12.66
   2   6  14   89.79    7.35
  -2  -6 -15  306.47   11.90
   2   6  15  330.40   13.60
  -2  -6 -16  219.83   23.04
   2   6  16  228.74   10.73
  -2  -6 -17   51.38   11.23
   2   6  17   38.98   16.31
  -2  -6 -18    6.92    3.71
   2   6  18    5.38    2.26
  -2  -6 -19    3.62    3.81
   2   6  19    4.01    2.28
   2   7 -13    3.92    4.64
   2   7 -13    0.83    1.67
  -2  -7  13    4.51    4.38
   2   7 -12   35.91   14.37
   2   7 -12   40.83   14.10
  -2  -7  12   40.32   14.26
   2   7 -11    3.90    3.20
   2   7 -11    3.21    4.51
  -2  -7  11   -0.29    4.90
   2   7 -10  211.05    9.87
   2   7 -10  224.94   13.01
  -2  -7  10  201.67   11.70
   2   7  -9   86.18    5.32
   2   7  -9   87.59   19.42
  -2  -7   9   81.73   24.08
   2   7  -8   34.25   12.19
   2   7  -8   57.25   18.52
  -2  -7   8   63.24   16.67
   2   7  -7    2.67    2.01
   2   7  -7    5.11    2.74
  -2  -7   7   -1.11    4.42
   2   7  -6    9.72    4.96
   2   7  -6    6.81    5.38
  -2  -7   6    8.89    4.58
   2   7  -5  147.52   10.28
   2   7  -5  132.35   16.76
  -2  -7   5  136.04   10.45
   2   7  -4  198.26    6.61
   2   7  -4  195.58    9.40
  -2  -7   4  229.76   10.28
   2   7  -3   18.27    4.25
   2   7  -3    8.81    3.33
  -2  -7   3   21.60    7.35
   2   7  -2   40.94    9.03
   2   7  -2   38.92   12.18
  -2  -7   2   43.95   11.97
   2   7  -1  356.15    7.40
  -2  -7   1  334.89   11.32
   2   7  -1  354.14   14.32
  -2  -7   1  348.52   13.99
   2   7   0   44.90    6.11
  -2  -7   0   42.90    5.02
   2   7   0   50.20    5.70
  -2  -7   0   54.83   13.58
   2   7   1    1.63    1.05
  -2  -7  -1    1.18    1.13
   2   7   1    1.33    3.54
  -2  -7  -1    6.31    3.65
   2   7   2   38.61    5.55
  -2  -7  -2   30.47    3.24
   2   7   2   29.56   10.61
  -2  -7  -2   39.69   13.37
  -2  -7  -3   -0.43    0.75
   2   7   3    0.54    2.77
  -2  -7  -3   -2.33    3.75
  -2  -7  -4    5.51    2.30
  -2  -7  -4    6.93    2.25
   2   7   4    4.99    3.72
  -2  -7  -4   10.55    4.51
  -2  -7  -5    0.99    0.94
  -2  -7  -5    1.45    0.67
   2   7   5    2.66    2.41
  -2  -7  -6   25.09    4.32
  -2  -7  -6   29.79    4.59
   2   7   6   27.30    7.64
   2   7   6   36.73    8.42
  -2  -7  -7  238.23    4.95
   2   7   7  230.27   10.40
   2   7   7  237.92    7.58
  -2  -7  -8   45.36    6.01
   2   7   8   39.18    9.66
   2   7   8   45.08   10.18
  -2  -7  -9  158.94    5.39
   2   7   9  168.14    6.19
   2   7   9  150.27    7.01
  -2  -7 -10   36.67    3.99
   2   7  10   35.79    6.62
   2   7  10   46.02    8.93
  -2  -7 -11  687.19   15.58
   2   7  11  651.64   14.17
  -2  -7 -12    0.22    2.34
   2   7  12    3.90    1.90
  -2  -7 -13   30.23   12.20
   2   7  13   36.77   11.70
  -2  -7 -14   10.06    5.86
   2   7  14   17.14    6.67
  -2  -7 -15    4.93    2.01
   2   7  15    5.50    3.00
  -2  -7 -16    4.78    4.21
   2   7  16    5.32    3.57
  -2  -7 -17   15.19    5.58
   2   7  18    2.37    3.19
   2   8 -12   18.31    8.44
   2   8 -12   19.14    7.37
  -2  -8  12   22.17    9.50
   2   8 -11  192.42    8.93
   2   8 -11  191.78    9.98
  -2  -8  11  185.74   10.59
   2   8 -10  337.85    8.89
   2   8 -10  349.06   11.23
  -2  -8  10  345.15   26.58
   2   8  -9   42.39   14.42
   2   8  -9   45.35   19.47
  -2  -8   9   51.03   14.29
   2   8  -8    3.61    3.40
   2   8  -8    2.18    3.27
  -2  -8   8    2.83    2.32
   2   8  -7  166.02    5.60
   2   8  -7  166.15    9.89
  -2  -8   7  143.83   29.42
   2   8  -6  113.69    4.97
   2   8  -6  116.92   12.02
  -2  -8   6   95.45   22.34
   2   8  -5  712.98   18.53
   2   8  -5  758.59   16.73
  -2  -8   5  692.85   26.62
   2   8  -4  153.67    5.85
   2   8  -4  167.27   21.69
  -2  -8   4  168.29   11.19
   2   8  -3   50.69    3.52
   2   8  -3   56.53   17.41
  -2  -8   3   46.57   17.75
   2   8  -2  141.51    3.97
   2   8  -2  141.90    7.86
  -2  -8   2  146.90    9.11
   2   8  -1   93.84    3.28
   2   8  -1   89.11    6.39
  -2  -8   1   77.78   10.56
   2   8   0  289.23    6.44
   2   8   0  286.50   20.19
  -2  -8   0  280.29    9.84
   2   8   1  556.24    7.15
   2   8   1  536.94   11.98
  -2  -8  -1  556.91   21.96
   2   8   2   54.32   17.34
  -2  -8  -2   55.91   11.26
   2   8   3  335.61   17.73
  -2  -8  -3  354.39    9.75
   2   8   4  458.88    9.96
  -2  -8  -4  460.40   11.15
   2   8   5  206.28   13.62
  -2  -8  -5  221.87   24.16
   2   8   6  156.35   11.83
  -2  -8  -6  158.61   16.04
   2   8   7  670.77   18.00
   2   8   7  739.42   23.40
   2   8   8  141.60    5.62
   2   8   8  141.24    8.75
   2   8   9   17.84    4.85
   2   8   9   29.21    8.45
   2   8  10   12.50    4.40
   2   8  10    8.68    5.29
   2   8  11  361.71   14.61
   2   8  12   98.69   17.22
   2   8  13   28.80   10.84
   2   8  14    2.25    2.84
   2   8  15    9.03    4.02
   2   8  16   21.96    5.63
   2   8  17    0.55    3.14
   2   9  -9   25.21   14.46
  -2  -9   9   25.92   12.33
   2   9  -8  188.10   10.48
  -2  -9   8  171.38   19.81
   2   9  -7   25.17    7.47
  -2  -9   7   23.07    7.04
   2   9  -6   31.67    7.07
   2   9  -5    6.20    5.26
  -2  -9   5    2.87    4.42
   2   9  -4   28.18    9.98
  -2  -9   4   16.98    7.72
   2   9  -3   64.88   21.23
  -2  -9   3   57.96   15.60
   2   9  -2   40.39   13.37
  -2  -9   2   29.54    9.93
   2   9  -1   58.00   12.47
  -2  -9   1   50.74   17.98
   2   9   0  104.65   24.30
  -2  -9   0  109.71   12.67
   2   9   1  108.22   10.04
  -2  -9  -1  102.55   17.53
   2   9   2  188.99   13.07
  -2  -9  -2  182.27    9.33
   2   9   3  710.86   15.26
  -2  -9  -3  682.06   25.83
   2   9   4   43.04   13.39
  -2  -9  -4   39.23    9.72
   2   9   5   16.11    4.49
  -2  -9  -5   18.90    7.10
   2   9   6   43.78   14.28
  -2  -9  -6   60.34    5.71
   2   9   7   79.35    8.71
  -2  -9  -7   71.18    6.15
   2   9   8  103.29    9.80
   2   9   8  110.23   16.14
   2   9   9   22.57   10.30
   2   9   9   34.85   15.58
   2   9  10   28.79    7.16
   2   9  11    1.48    2.41
   2   9  12   43.25   18.35
   2   9  13    2.75    2.63
   2   9  14    3.88    2.37
   2   9  15   17.85    5.49
   2  10  -6   60.48   13.01
  -2 -10   6   42.92   15.60
   2  10  -5   13.98    5.89
  -2 -10   5    8.84    5.09
   2  10  -4  115.15    8.52
  -2 -10   4  105.56    8.72
   2  10  -3  347.36   12.23
  -2 -10   3  378.92   20.67
   2  10  -2   79.07   22.15
  -2 -10   2   80.03    7.28
   2  10  -1    2.86    5.75
  -2 -10   1    8.61    5.39
   2  10   0   91.68    6.94
  -2 -10   0   77.95   17.20
   2  10   1   26.85    5.79
  -2 -10  -1   30.88    6.04
   2  10   2  208.86   11.72
  -2 -10  -2  233.41   13.15
   2  10   3  190.41   11.55
  -2 -10  -3  187.21   20.63
   2  10   4  102.55    5.80
  -2 -10  -4   78.17   20.92
   2  10   5    4.44    3.35
  -2 -10  -5    3.89    3.65
   2  10   6   29.91   12.15
  -2 -10  -6   37.29    9.58
   2  10   7   27.65   13.82
  -2 -10  -7   35.06   13.93
   2  10   8   70.51    4.85
  -2 -10  -8   46.72   15.65
  -2 -10  -9  141.85   19.39
   2  10  10   42.04    9.00
   2  10  11   11.10    6.76
   2  10  12    4.75    3.45
   2  10  13  127.10   10.90
   2  11  -2    5.54    3.49
  -2 -11   2    2.97    3.38
   2  11  -1    3.54    3.83
  -2 -11   1    5.55    4.05
   2  11   0    4.75    4.02
  -2 -11   0    4.58    5.05
   2  11   1    8.80    4.90
  -2 -11  -1    1.36    3.87
   2  11   2   20.10    5.95
  -2 -11  -2    7.26    3.58
   2  11   3   16.74    6.61
  -2 -11  -3   15.75   10.04
   2  11   4    2.15    3.68
  -2 -11  -4    1.60    3.69
   2  11   5    3.77    2.62
  -2 -11  -5    6.79    5.79
   2  11   6    1.84    2.15
  -2 -11  -6    5.38    3.74
   2  11   7    7.73    2.80
  -2 -11  -7    6.39    2.43
  -2 -11  -8    3.49    3.84
  -2 -11  -9    4.13    2.65
  -3   9   7   29.98   12.57
  -3   9   7   21.60    7.27
  -3   9   6   13.00    6.22
  -3   9   6    4.04    3.25
  -3   9   5   46.39    5.83
  -3   9   5   32.49   13.46
  -3   9   4   96.24   12.81
   3  -9  -4  110.66   16.11
  -3   9   3    2.45    2.93
   3  -9  -3    4.33    3.13
  -3   9   2    3.77    3.40
   3  -9  -2    6.35    5.01
  -3   9   1   25.80    8.93
  -3   9   0   63.18   19.87
   3  -9   0   71.81   22.99
  -3   9  -1  135.91   10.32
   3  -9   1  126.90   13.02
  -3   9  -2   42.51   14.13
   3  -9   2   74.75   11.86
  -3   9  -3    3.95    4.17
   3  -9   3    5.54    3.67
  -3   8  11   40.24   19.22
  -3   8  10    5.22    6.52
  -3   8   9   21.41    8.73
  -3   8   8   21.03    7.24
  -3   8   8   22.57   10.52
  -3   8   7    3.94    2.25
  -3   8   7    5.16    2.76
  -3   8   6   42.24   16.07
  -3   8   6   58.99    9.88
  -3   8   5    2.43    2.20
  -3   8   5    4.31    4.18
  -3   8   4    1.70    1.89
  -3   8   4    3.51    4.57
  -3   8   3    6.17    5.85
  -3   8   2    9.19    4.95
   3  -8  -2   13.12    5.13
  -3   8   1    4.10    1.89
   3  -8  -1    6.81    4.83
  -3   8   0    0.81    1.72
   3  -8   0    1.95    3.22
  -3   8  -1    7.72    4.53
   3  -8   1    8.90    4.54
  -3   8  -2   33.56    7.79
   3  -8   2   20.29   11.32
  -3   8  -3    6.98    3.91
   3  -8   3    8.39    3.78
  -3   8  -4   65.54   20.65
   3  -8   4   49.76   21.41
  -3   8  -5    7.48    3.63
   3  -8   5    4.62    3.37
  -3   8  -6   12.79    4.35
   3  -8   6    6.71    3.89
  -3   8  -7    2.68    5.35
   3  -8   7    2.00    1.80
  -3   8  -8    7.29    2.91
   3  -8   8    3.07    1.62
  -3   7  13    1.72    2.71
  -3   7  12  330.99   14.97
  -3   7  11  166.39   23.61
  -3   7  10   -2.70    3.96
  -3   7   9  122.51    5.91
  -3   7   9  120.47   19.79
  -3   7   8  130.29    5.91
  -3   7   8  157.95   10.51
  -3   7   7  227.70    9.77
  -3   7   7  241.57   17.00
  -3   7   6   16.67    7.00
  -3   7   6   19.72    4.40
  -3   7   5   68.44    7.44
  -3   7   5   71.49   18.49
  -3   7   4  302.51   12.41
  -3   7   4  284.22   12.24
  -3   7   3  452.90   16.21
  -3   7   3  451.43   16.84
  -3   7   2  343.83   13.50
  -3   7   2  334.37   18.04
  -3   7   1  186.56   10.48
   3  -7  -1  203.77    9.86
  -3   7   0    6.05    4.37
   3  -7   0    7.77    2.08
  -3   7  -1   27.01   13.77
   3  -7   1   33.10    8.08
  -3   7  -2    1.87    2.43
   3  -7   2    6.38    3.40
  -3   7  -3  222.82   18.16
   3  -7   3  249.59   11.50
  -3   7  -4   82.04   24.07
   3  -7   4  113.04   18.05
  -3   7  -5  177.00   10.18
   3  -7   5  155.38    9.09
  -3   7  -6   12.69    5.01
   3  -7   6    2.07    3.12
  -3   7  -7   20.47    5.29
   3  -7   7   17.16    6.69
  -3   7  -8  145.91   13.47
   3  -7   8  124.73   27.91
  -3   7  -9  300.32   11.43
   3  -7   9  271.78    9.59
  -3   7 -10  222.62   11.44
   3  -7  10  219.23   21.15
  -3   6  15   27.61   10.05
  -3   6  14    3.06    2.94
  -3   6  13  154.52   12.34
  -3   6  12   23.03    7.68
  -3   6  11    2.19    2.41
  -3   6  10    7.84    4.80
  -3   6  10   12.58    7.58
  -3   6   9    0.21    1.75
  -3   6   9    5.18    3.18
  -3   6   8    3.57    1.63
  -3   6   8    5.91    5.07
  -3   6   7    1.81    2.65
  -3   6   7    0.05    5.29
  -3   6   6   20.30    8.04
  -3   6   6   10.93    7.29
  -3   6   5  378.00   10.96
  -3   6   5  389.03   19.71
  -3   6   4   30.33    8.63
  -3   6   4   38.83   10.46
  -3   6   3    6.04    2.34
  -3   6   3    6.53    2.49
  -3   6   2   28.63    7.29
  -3   6   2   33.06    9.61
  -3   6   1    5.01    5.32
  -3   6   1    8.86    3.91
  -3   6   0    7.29    3.93
   3  -6   0    4.92    3.41
  -3   6  -1  177.90   11.95
   3  -6   1  146.98   10.95
  -3   6  -2   11.36    6.36
   3  -6   2    9.76    5.80
  -3   6  -3   92.82    2.92
  -3   6  -3   86.46    6.96
   3  -6   3   97.27    6.05
  -3   6  -4    3.37    2.37
  -3   6  -4    6.84    5.38
   3  -6   4    6.62    2.83
  -3   6  -5   42.97    7.22
  -3   6  -5   45.07   11.24
   3  -6   5   42.44   13.21
  -3   6  -6   37.12    8.76
  -3   6  -6   39.67   10.17
   3  -6   6   48.33   14.22
  -3   6  -7  115.96    5.84
  -3   6  -7  135.52   18.15
   3  -6   7  126.66    8.82
  -3   6  -8    1.91    1.85
  -3   6  -8    2.74    3.40
   3  -6   8    4.01    2.33
  -3   6  -9  168.81    9.46
  -3   6  -9  199.12   10.59
   3  -6   9  153.69   18.97
  -3   6 -10   87.93    4.93
  -3   6 -10   64.80   18.89
   3  -6  10   55.74   20.77
  -3   6 -11   35.72   14.82
  -3   6 -11   45.99   14.57
   3  -6  11   38.40   13.84
  -3   6 -12    6.42    3.18
  -3   6 -12    2.27    3.53
   3  -6  12    1.23    4.46
  -3   6 -13    2.66    3.13
  -3   6 -13    2.04    2.60
   3  -6  13    0.63    2.78
  -3   5  16  189.97   12.54
  -3   5  15   -0.45    3.23
   3  -5 -14    1.54    1.24
  -3   5  14    5.58    5.28
   3  -5 -13   11.20    4.57
  -3   5  13    3.78    2.79
   3  -5 -12  609.68   20.17
  -3   5  12  599.66   21.91
   3  -5 -11  236.62    8.95
  -3   5  11  235.51   13.11
  -3   5  10  374.45    9.89
  -3   5  10  378.75   14.21
   3  -5  -9   14.64    3.42
  -3   5   9   29.16    5.66
  -3   5   9   29.07    7.69
   3  -5  -8    1.79    1.07
  -3   5   8    5.02    3.18
  -3   5   8   10.11    4.38
   3  -5  -7   12.26    4.04
  -3   5   7    8.72    3.24
  -3   5   7   14.14    5.46
   3  -5  -6  805.34   13.26
  -3   5   6  855.66   20.53
  -3   5   6  862.08   19.93
   3  -5  -5  431.73    7.10
  -3   5   5  432.67   11.46
   3  -5  -4  356.01    6.07
  -3   5   4  388.20    6.22
  -3   5   4  375.08    9.75
  -3   5   4  371.55   21.51
   3  -5  -3    4.83    1.99
  -3   5   3    5.44    1.55
  -3   5   3    5.36    2.99
  -3   5   3    4.47    3.47
  -3   5   2   79.20    1.99
  -3   5   2   75.26    2.04
  -3   5   2   83.96   14.62
  -3   5   2   81.70    7.10
  -3   5   1  402.59    8.73
  -3   5   1  415.68    8.70
  -3   5   1  420.24   18.80
  -3   5   1  427.41   14.40
  -3   5   0  278.27    9.30
  -3   5   0  274.95    9.06
  -3   5   0  312.14   15.04
  -3   5   0  288.05   14.70
  -3   5  -1  461.75    8.09
  -3   5  -1  455.64    8.87
  -3   5  -1  485.59   12.41
   3  -5   1  439.94   10.83
  -3   5  -2   26.56    5.96
  -3   5  -2   30.97    5.00
  -3   5  -2   30.17    4.94
   3  -5   2   33.58    8.62
  -3   5  -3   67.75    2.58
  -3   5  -3   70.46    3.12
  -3   5  -3   82.07   17.66
   3  -5   3   67.31    5.36
  -3   5  -4   49.75    3.89
  -3   5  -4   56.86   13.35
   3  -5   4   49.55    4.46
  -3   5  -5   91.47    7.20
  -3   5  -5   99.94    7.63
   3  -5   5   90.04    9.18
  -3   5  -6  541.52   12.46
  -3   5  -6  570.41   15.38
   3  -5   6  529.80   16.78
  -3   5  -7  484.79   11.46
  -3   5  -7  479.81   13.68
   3  -5   7  485.20   17.32
  -3   5  -8  185.73    8.70
  -3   5  -8  171.37   11.12
   3  -5   8  181.45    7.92
  -3   5  -9   30.52   12.75
  -3   5  -9   32.84   12.36
  -3   5 -10   33.38   12.47
  -3   5 -10   42.35   11.72
   3  -5  10   42.67   11.55
  -3   5 -11  414.09   19.05
  -3   5 -11  447.61   18.53
   3  -5  11  434.01   17.01
  -3   5 -12   41.27   15.33
  -3   5 -12   18.76    7.73
   3  -5  12   35.46   14.15
  -3   5 -13   45.45   15.21
  -3   5 -13   42.95   13.38
   3  -5  13   37.12   15.29
  -3   5 -14   15.42    6.96
  -3   5 -14   21.81    6.29
   3  -5  14   13.23    5.10
  -3   5 -15    4.07    2.35
  -3   5 -15    2.78    3.35
   3  -5  15    1.44    1.86
   3  -4 -17    1.32    1.93
  -3   4  17    4.56    3.15
   3  -4 -16   26.14   11.21
  -3   4  16   44.86   11.90
   3  -4 -15    4.24    4.12
  -3   4  15    5.78    5.07
   3  -4 -14    1.16    1.72
  -3   4  14    4.25    4.04
   3  -4 -13  131.55   10.98
  -3   4  13  150.56    9.33
   3  -4 -12   21.67    5.79
  -3   4  12   16.52    7.74
   3  -4 -11    4.10    3.30
  -3   4  11    3.33    2.80
  -3   4  11    2.79    2.29
   3  -4 -10   22.07    8.01
  -3   4  10   14.49    5.16
  -3   4  10   13.89    6.20
   3  -4  -9    3.72    2.25
  -3   4   9    9.46    1.74
  -3   4   9    8.69    6.58
   3  -4  -8    3.69    3.13
  -3   4   8    5.14    3.14
  -3   4   8    6.47    3.89
   3  -4  -7  155.39    7.40
  -3   4   7  158.44    7.59
  -3   4   7  167.18    9.56
   3  -4  -6    0.96    1.39
  -3   4   6    0.48    1.47
  -3   4   6    1.47    2.44
  -3   4   6   -0.71    3.88
   3  -4  -5   18.48    2.48
  -3   4   5   16.25    3.54
  -3   4   5   16.00    4.39
  -3   4   5   24.19    6.31
   3  -4  -4   29.91    3.46
  -3   4   4   27.19    2.72
  -3   4   4   29.21    7.82
  -3   4   4   34.59    8.96
   3  -4  -3   16.56    3.99
  -3   4   3   11.59    2.35
  -3   4   3   15.43    4.81
  -3   4   3   12.99    5.95
   3  -4  -2  339.17    8.77
  -3   4   2  342.58    8.90
  -3   4   2  367.92   11.09
  -3   4   2  365.06   11.17
   3  -4  -1 1639.61   20.76
  -3   4   1 1704.85   22.12
  -3   4   1 1696.02   32.61
  -3   4   1 1707.64   29.82
  -3   4   0  744.14   10.47
  -3   4   0  726.33   10.47
  -3   4   0  762.53   14.90
  -3   4   0  742.14   15.08
  -3   4  -1   11.04    2.66
  -3   4  -1   13.86    3.87
  -3   4  -1   11.52    5.20
  -3   4  -1   10.94    3.46
  -3   4  -2  110.02    3.19
  -3   4  -2  112.72    4.07
  -3   4  -2  108.17   14.29
   3  -4   2  113.94    6.16
  -3   4  -3   67.56    2.48
  -3   4  -3   75.48    4.53
  -3   4  -3   64.30    5.76
   3  -4   3   80.15    4.52
  -3   4  -4   33.54    8.50
  -3   4  -4   50.45   10.41
   3  -4   4   34.23   10.06
  -3   4  -5  105.40    4.06
  -3   4  -5  137.09    9.07
   3  -4   5  115.81    5.48
  -3   4  -6    4.64    1.93
  -3   4  -6   12.02    4.40
   3  -4   6   14.27    4.85
  -3   4  -7   22.77    5.00
  -3   4  -7   27.42   10.68
   3  -4   7   26.29    6.22
  -3   4  -8   65.29    5.79
  -3   4  -8   67.16    5.67
   3  -4   8   68.06   13.36
  -3   4  -9   52.32   16.52
  -3   4  -9   59.63   14.84
   3  -4   9   55.91   14.28
  -3   4 -10    3.80    3.50
  -3   4 -10    8.49    4.08
   3  -4  10    4.55    4.31
  -3   4 -11  285.21   12.63
  -3   4 -11  267.31   22.06
   3  -4  11  265.76   15.64
  -3   4 -12    6.65    5.52
  -3   4 -12    8.06    1.94
   3  -4  12    5.60    3.80
  -3   4 -13   18.27    5.61
  -3   4 -13    9.37    3.38
   3  -4  13   10.04    6.15
  -3   4 -14  120.40    7.42
  -3   4 -14  126.80    7.00
   3  -4  14  110.43   13.94
  -3   4 -15   20.61    7.12
  -3   4 -15   16.59    6.15
   3  -4  15    5.51    2.81
  -3   4 -16   27.07   10.49
  -3   4 -16   19.80   10.39
   3  -4  16   31.38   13.44
   3  -3 -18   12.80    7.84
  -3   3  18   21.29    3.74
   3  -3 -17    0.62    1.69
  -3   3  17    2.15    4.28
   3  -3 -16  128.77   16.83
  -3   3  16  176.82   11.77
   3  -3 -15   86.45    7.28
  -3   3  15  105.38    9.13
   3  -3 -14  238.09   10.95
  -3   3  14  235.73   12.05
   3  -3 -13  205.60    8.70
  -3   3  13  205.58   17.61
   3  -3 -12  133.31    5.73
  -3   3  12  140.75    3.69
  -3   3  12  133.05   19.70
   3  -3 -11    4.98    3.37
  -3   3  11    1.54    1.24
  -3   3  11    2.18    3.95
   3  -3 -10  132.25    7.72
  -3   3  10  122.14    5.93
  -3   3  10  132.08   14.53
   3  -3  -9   34.79    8.92
  -3   3   9   35.34   11.43
  -3   3   9   35.08   14.63
   3  -3  -8 1000.03   23.19
  -3   3   8 1017.68   24.43
  -3   3   8 1065.44   24.92
   3  -3  -7  163.05    6.06
  -3   3   7  160.79    6.39
  -3   3   7  170.78   16.45
   3  -3  -6   23.63    5.81
  -3   3   6   24.59    6.06
  -3   3   6   20.59    5.20
   3  -3  -5   26.40    6.32
  -3   3   5   24.38    2.42
  -3   3   5   25.31    7.83
  -3   3   5   27.89   14.71
   3  -3  -4  911.77   15.19
  -3   3   4  943.08   14.66
  -3   3   4  939.52   19.04
  -3   3   4  975.63   20.41
   3  -3  -3 1528.30   20.21
  -3   3   3 1527.49   20.48
  -3   3   3 1578.52   25.16
  -3   3   3 1572.69   26.67
   3  -3  -2    2.42    1.38
  -3   3   2   -0.21    1.42
  -3   3   2    4.32    3.43
  -3   3   2    4.48    2.65
   3  -3  -1 2942.60   36.05
  -3   3   1 2930.23   36.31
  -3   3   1 2958.92   44.09
  -3   3   1 2981.86   42.24
   3  -3   0  242.80    6.21
  -3   3   0  235.06    5.38
  -3   3   0  241.69   13.36
  -3   3   0  236.39    8.04
  -3   3  -2  125.38    4.08
  -3   3  -2  125.14    4.00
  -3   3  -2  131.67    6.38
   3  -3   2  132.29    5.42
  -3   3  -3  202.40    5.18
  -3   3  -3  210.13    7.26
  -3   3  -3  217.25    9.79
   3  -3   3  227.06    6.55
  -3   3  -4  456.05   10.50
  -3   3  -4  472.46   11.24
   3  -3   4  458.44   13.17
  -3   3  -5   29.10    2.80
  -3   3  -5   14.96    7.47
   3  -3   5   25.57    7.90
  -3   3  -6   19.97    7.36
  -3   3  -6   11.52    7.87
   3  -3   6   21.77    6.33
  -3   3  -7  451.77   12.60
  -3   3  -7  466.44   10.47
   3  -3   7  436.56    8.62
  -3   3  -8  196.13    8.86
  -3   3  -8  191.66   10.50
   3  -3   8  218.31    9.87
  -3   3  -9  641.96   17.62
  -3   3  -9  688.80   14.46
   3  -3   9  673.12   13.10
  -3   3 -10  285.39    7.91
  -3   3 -10  269.03   18.31
   3  -3  10  286.85    7.57
  -3   3 -11   77.17    8.13
  -3   3 -11   90.40    6.18
   3  -3  11   78.15    4.31
  -3   3 -12   51.25   15.81
  -3   3 -12   64.20    5.73
   3  -3  12   48.80    6.92
  -3   3 -13  559.27   21.80
  -3   3 -13  562.92   21.90
   3  -3  13  590.22   21.32
  -3   3 -14  132.87   20.29
  -3   3 -14  137.59   11.44
   3  -3  14  134.67    6.44
  -3   3 -15  241.11   13.24
  -3   3 -15  242.59   12.37
   3  -3  15  227.55   12.26
  -3   3 -16   37.63   15.02
  -3   3 -16   32.02   14.81
   3  -3  16   40.10   15.66
  -3   3 -17    6.66    4.03
   3  -3  17    1.25    3.12
   3  -2 -18   87.24   23.33
  -3   2  18  105.65    9.24
   3  -2 -17    7.52    5.30
  -3   2  17    1.73    1.63
   3  -2 -16   15.68    5.99
  -3   2  16   11.34    7.85
   3  -2 -15   93.37   10.66
  -3   2  15  106.92   16.22
   3  -2 -14  189.32   19.07
  -3   2  14  177.53   23.08
   3  -2 -13   13.16    6.12
  -3   2  13    6.66    4.22
   3  -2 -12    3.03    4.05
  -3   2  12    1.73    2.59
  -3   2  12   -0.06    3.55
   3  -2 -11   81.05    5.15
  -3   2  11   91.67    4.66
  -3   2  11  112.43   10.51
   3  -2 -10   25.00    8.01
  -3   2  10   15.66    5.37
  -3   2  10   23.03    5.66
  -3   2  10   26.20    6.97
   3  -2  -9  119.64    9.53
  -3   2   9  119.51    4.85
   3  -2  -9  104.46    3.02
  -3   2   9  114.39    8.46
   3  -2  -8  185.21   10.69
  -3   2   8  179.11    6.10
   3  -2  -8  183.53    5.82
  -3   2   8  179.99    8.23
   3  -2  -7  891.23   17.46
  -3   2   7  950.07   14.24
  -3   2   7  898.70   16.39
   3  -2  -6  478.86    9.71
  -3   2   6  489.20    9.15
  -3   2   6  516.22   11.44
   3  -2  -5    1.96    1.34
  -3   2   5    2.63    3.98
  -3   2   5    2.50    2.23
  -3   2   5   -2.38    3.60
   3  -2  -4   72.48    3.01
  -3   2   4   72.25    3.84
  -3   2   4   69.73    3.81
  -3   2   4   71.47    4.49
   3  -2  -3  104.90    5.45
  -3   2   3  103.19    7.05
  -3   2   3  101.47    4.41
  -3   2   3   92.53    4.20
   3  -2  -2  398.81    8.46
  -3   2   2  420.54    8.79
  -3   2   2  404.11    9.90
  -3   2   2  430.05   10.44
   3  -2  -1  261.27    6.51
  -3   2   1  265.82    6.12
  -3   2   1  263.95   10.42
  -3   2   1  275.45    7.49
   3  -2   0  738.44   12.12
  -3   2   0  741.21   11.93
  -3   2   0  712.35    9.31
  -3   2   0  746.75   14.12
   3  -2   1 1056.10   16.57
  -3   2  -1 1082.20   16.73
  -3   2  -1 1092.25   20.19
  -3   2  -1 1069.45   17.19
   3  -2   1 1121.11   18.97
  -3   2  -2  897.59   15.07
  -3   2  -2  882.92   15.79
  -3   2  -2  895.10   16.78
   3  -2   2  910.67   14.84
  -3   2  -3   32.63    7.62
  -3   2  -3   34.34    4.07
  -3   2  -3   34.00   10.96
   3  -2   3   25.15    7.73
   3  -2   3   28.41    7.76
  -3   2  -4    0.05    1.07
  -3   2  -4    3.73    2.46
  -3   2  -4   -2.47    3.55
   3  -2   4    0.13    0.67
   3  -2   4    1.94    1.25
  -3   2  -5   26.42    9.98
  -3   2  -5   33.82    8.57
   3  -2   5   24.36    9.34
  -3   2  -6   49.66    5.47
  -3   2  -6   63.46    4.30
   3  -2   6   48.64    6.30
  -3   2  -7    4.69    2.68
  -3   2  -7    3.37    2.40
   3  -2   7    4.25    2.40
  -3   2  -8  218.46   14.49
  -3   2  -8  218.06    9.03
   3  -2   8  217.02    8.78
  -3   2  -9   -0.58    2.53
  -3   2  -9   -2.23    3.75
   3  -2   9   -0.25    2.19
  -3   2 -10   58.39   15.15
  -3   2 -10   68.35    6.21
   3  -2  10   65.08   11.81
  -3   2 -11    2.94    3.46
  -3   2 -11   -0.84    4.18
   3  -2  11    3.40    2.31
  -3   2 -12   18.16    5.57
  -3   2 -12   26.70    4.40
   3  -2  12   15.04    4.14
  -3   2 -13   51.57   15.79
  -3   2 -13   44.01    8.93
   3  -2  13   44.72   15.22
  -3   2 -14    7.87    4.45
  -3   2 -14    5.53    4.05
   3  -2  14    0.25    1.93
  -3   2 -15    0.55    3.30
  -3   2 -15    1.22    1.96
   3  -2  15    4.42    3.54
  -3   2 -16   15.34    6.84
  -3   2 -16   13.97    6.01
   3  -2  16   13.76    5.39
  -3   2 -17    9.39    4.03
   3  -2  17    2.04    3.05
  -3   2 -18   32.26   15.99
   3  -2  18   20.05    8.02
   3  -1 -18   28.16   14.75
  -3   1  18   29.91    9.17
   3  -1 -17  258.90   10.39
  -3   1  17  236.79   10.27
   3  -1 -16  167.16   18.93
  -3   1  16  181.46   15.09
   3  -1 -15   78.49   18.14
  -3   1  15   70.50   21.91
   3  -1 -14   30.92    7.70
  -3   1  14   32.38   12.43
   3  -1 -13   97.51    9.79
  -3   1  13  108.93    3.61
  -3   1  13  104.55    7.88
   3  -1 -12  127.12   12.64
  -3   1  12  128.83    4.78
  -3   1  12  152.32   27.99
   3  -1 -11  724.86   16.58
  -3   1  11  733.50   12.05
  -3   1  11  687.53   15.35
   3  -1 -10  470.08   12.94
  -3   1  10  455.93   11.35
  -3   1  10  446.71   12.32
  -3   1  10  486.75   17.94
   3  -1  -9   41.54   11.32
  -3   1   9   38.24    4.81
  -3   1   9   39.63    7.70
  -3   1   9   43.57   15.44
   3  -1  -8   85.62    7.00
  -3   1   8   89.92    8.70
  -3   1   8   93.03    4.44
  -3   1   8  112.26   18.09
   3  -1  -7 2629.43   34.64
  -3   1   7 2656.79   34.49
   3  -1  -7 2700.83   36.56
  -3   1   7 2570.07   45.05
   3  -1  -6 2804.87   36.60
  -3   1   6 2865.02   38.95
   3  -1  -6 2812.81   35.16
   3  -1  -5  423.69   11.34
  -3   1   5  412.73    9.77
   3  -1  -5  407.37    8.86
  -3   1   5  410.25   13.14
   3  -1  -4  356.93    8.41
  -3   1   4  335.48    8.07
  -3   1   4  357.65    9.26
   3  -1  -4  340.55    7.88
  -3   1   4  344.37    9.54
   3  -1  -3  188.94    5.96
  -3   1   3  193.89    5.87
  -3   1   3  180.89    8.59
   3  -1  -3  163.86    8.42
  -3   1   3  174.56   10.71
   3  -1  -2  167.55    5.68
  -3   1   2  173.69   10.03
  -3   1   2  193.59    6.59
   3  -1  -2  174.97    8.80
  -3   1   2  187.67    6.24
   3  -1  -2  166.64    6.21
   3  -1  -1   -0.90    2.10
  -3   1   1    0.49    1.62
  -3   1   1    0.96    1.43
   3  -1  -1    1.54    1.88
  -3   1   1   -1.34    2.11
   3  -1  -1    0.46    1.87
   3  -1   0  509.95   11.48
  -3   1   0  503.64    9.79
  -3   1   0  512.44   10.91
  -3   1   0  535.07   10.34
   3  -1   0  524.21    9.94
   3  -1   1 2893.81   46.22
  -3   1  -1 2818.70   44.92
  -3   1  -1 2936.20   47.85
  -3   1  -1 2946.09   47.59
   3  -1   1 2894.61   46.14
   3  -1   2  390.07    9.88
  -3   1  -2  399.60   14.94
  -3   1  -2  400.52   12.87
  -3   1  -2  394.46   10.60
   3  -1   2  394.51    9.67
   3  -1   3  432.32   11.54
  -3   1  -3  416.97   10.46
  -3   1  -3  417.72   11.39
   3  -1   3  403.45    9.70
   3  -1   3  392.85    9.60
  -3   1  -4  823.88   14.95
  -3   1  -4  790.54   14.82
  -3   1  -4  837.64   16.23
   3  -1   4  855.01   14.75
   3  -1   4  837.76   14.64
  -3   1  -5 3415.86   49.92
  -3   1  -5 3511.19   54.39
   3  -1   5 3562.08   50.10
   3  -1   5 3537.39   50.88
  -3   1  -6 6870.35   96.69
  -3   1  -6 6938.66   98.20
   3  -1   6 7084.26   25.58
  -3   1  -6 7036.74   22.16
  -3   1  -7    1.35    2.50
  -3   1  -7    0.17    3.11
   3  -1   7    2.11    1.78
  -3   1  -7    1.37    1.66
  -3   1  -8 1105.44   17.85
  -3   1  -8 1065.18   21.47
   3  -1   8 1111.39   16.20
  -3   1  -9  475.34   14.72
  -3   1  -9  460.41    9.85
   3  -1   9  472.49   11.54
  -3   1 -10  246.84    9.70
  -3   1 -10  220.72    7.85
   3  -1  10  221.19    7.78
  -3   1 -11  495.26   17.20
  -3   1 -11  542.89   16.85
   3  -1  11  529.50   13.39
  -3   1 -12  633.51   14.02
  -3   1 -12  641.89   14.17
   3  -1  12  646.00   15.55
  -3   1 -13  153.48   12.25
  -3   1 -13  154.36    9.84
   3  -1  13  173.11   10.98
  -3   1 -14   53.62   11.53
  -3   1 -14   40.74    4.73
   3  -1  14   30.64   10.31
  -3   1 -15   47.36   14.14
  -3   1 -15   45.88    5.20
   3  -1  15   47.54   11.14
  -3   1 -16   58.81   18.61
  -3   1 -16   59.91    3.79
   3  -1  16   79.17    8.89
  -3   1 -17  220.05   15.39
   3  -1  17  259.72   13.73
  -3   1 -18  298.69   11.16
   3  -1  18  284.06    9.02
  -3   1 -19   26.96   11.11
   3  -1  19   19.03   12.36
   3   0 -18    2.48    4.14
  -3   0  18   -2.06    4.19
   3   0 -17    3.58    3.13
  -3   0  17    2.11    1.97
   3   0 -16    3.89    3.08
  -3   0  16    6.90    3.92
   3   0 -15   53.59   14.86
  -3   0  15   47.55   12.50
   3   0 -14   65.45   19.52
  -3   0  14   55.38    3.12
  -3   0  14   54.58   20.93
   3   0 -13  362.34   10.82
  -3   0  13  367.74   11.87
  -3   0  13  348.35   23.26
   3   0 -12   84.56   23.69
  -3   0  12   76.40    3.76
  -3   0  12   76.40    7.99
   3   0 -11   84.97    8.03
  -3   0  11   89.81    3.69
  -3   0  11   99.95   15.33
   3   0 -10   62.95   14.79
  -3   0  10   69.99    9.47
  -3   0  10   57.64   13.01
   3   0  -9  216.85    9.56
  -3   0   9  221.76    8.19
  -3   0   9  226.76   12.69
   3   0  -8    8.74    3.44
  -3   0   8    7.77    2.72
  -3   0   8    8.70    2.37
  -3   0   8    9.92    3.20
   3   0  -7  260.47    7.81
  -3   0   7  256.07    6.64
  -3   0   7  249.45    6.82
  -3   0   7  274.16    8.92
   3   0  -6    6.44    3.87
  -3   0   6    9.50    2.21
  -3   0   6    8.49    4.91
  -3   0   6    9.03    4.80
   3   0  -5  114.95    4.91
   3   0  -5  117.36    5.48
  -3   0   5  127.60    6.13
   3   0  -4   93.51    4.89
  -3   0   4   87.91    5.40
   3   0  -4   96.83    3.92
  -3   0   4   97.75    4.88
   3   0  -3  842.89   15.31
  -3   0   3  802.66   14.48
  -3   0   3  806.67   15.25
   3   0  -3  837.14   14.86
  -3   0   3  807.32   16.22
   3   0  -3  840.30   15.28
   3   0  -2 1017.18   19.21
  -3   0   2 1008.03   17.49
  -3   0   2 1004.99   17.85
   3   0  -2 1011.97   18.33
  -3   0   2 1004.96   17.64
   3   0  -2  987.41   17.17
   3   0  -1  127.24    4.88
  -3   0   1  122.49    5.72
  -3   0   1  125.72    4.50
   3   0  -1  130.49    4.57
  -3   0   1  133.02    5.84
   3   0  -1  133.73    3.98
   3   0   0 1635.10   23.26
  -3   0   0 1688.57   22.55
  -3   0   0 1651.33   23.06
   3   0   0 1640.17   22.32
  -3   0   0 1666.84   21.78
   3   0   0 1697.93   22.06
  -3   0  -1 1627.59   21.85
  -3   0  -1 1580.28   23.55
   3   0   1 1653.46   22.54
  -3   0  -1 1647.23   21.58
   3   0   1 1652.80   21.24
   3   0   2   62.26    6.92
  -3   0  -2   54.04    2.47
  -3   0  -2   69.26   12.01
   3   0   2   50.19    2.98
  -3   0  -2   53.88    3.34
   3   0   2   56.82    2.17
   3   0   3 2662.04   43.32
  -3   0  -3 2738.32   43.96
  -3   0  -3 2679.19   43.44
   3   0   3 2623.29   42.77
   3   0   3 2714.85   42.53
   3   0   3 2644.11   41.41
  -3   0  -4 2550.94   41.30
  -3   0  -4 2604.49   42.26
   3   0   4 2660.65   43.77
   3   0   4 2631.70   41.17
   3   0   4 2588.56   40.59
  -3   0  -5  376.88   12.64
  -3   0  -5  381.65   10.23
   3   0   5  380.01   10.03
   3   0   5  360.92    9.16
  -3   0  -6  540.61   12.08
  -3   0  -6  544.55   16.76
   3   0   6  543.16   11.83
  -3   0  -6  570.65   10.85
  -3   0  -7   69.74   10.71
  -3   0  -7   70.82   10.19
   3   0   7   70.50    6.77
  -3   0  -7   72.96    3.07
  -3   0  -8  543.93   10.99
  -3   0  -8  544.34    9.87
   3   0   8  544.82    9.97
  -3   0  -8  559.87    9.37
  -3   0  -9  504.74   10.82
  -3   0  -9  480.73   11.69
   3   0   9  505.83    8.94
  -3   0  -9  485.65    8.19
  -3   0 -10   79.57    5.35
  -3   0 -10   83.11    6.86
   3   0  10   73.61    9.11
  -3   0 -11   11.74    2.53
  -3   0 -11   11.01    3.68
   3   0  11    9.47    4.17
  -3   0 -12    3.78    4.04
  -3   0 -12   12.66    3.11
   3   0  12    5.93    2.81
  -3   0 -13  158.58    9.55
  -3   0 -13  154.11   12.17
   3   0  13  155.74    6.32
  -3   0 -14   35.45   13.96
  -3   0 -14   29.67    7.40
   3   0  14   30.85    8.53
  -3   0 -15   36.04   14.96
  -3   0 -15   33.61    5.67
   3   0  15   32.24    9.41
  -3   0 -16   27.11    8.70
   3   0  16   33.91   11.96
  -3   0 -17    6.94    4.99
   3   0  17    5.62    3.65
  -3   0 -18   29.76   10.53
   3   0  18   20.58   10.11
  -3   0 -19    6.67    4.30
   3   0  19    6.90    3.51
   3   1 -18   10.39    8.59
  -3  -1  18    7.90    7.52
   3   1 -17    6.28    4.57
  -3  -1  17    2.76    2.20
   3   1 -16   49.67   13.75
  -3  -1  16   53.05   17.00
   3   1 -15  267.01   14.58
  -3  -1  15  270.12   13.07
   3   1 -14  416.11   12.67
  -3  -1  14  406.05   12.80
  -3  -1  14  418.65   12.37
   3   1 -13  552.48   13.42
  -3  -1  13  540.03   11.97
  -3  -1  13  520.28   19.52
   3   1 -12  305.67   10.26
  -3  -1  12  302.27    7.50
  -3  -1  12  309.98   10.59
   3   1 -11  268.41   11.33
  -3  -1  11  259.93    8.06
  -3  -1  11  279.26    9.93
   3   1 -10  200.33   16.06
  -3  -1  10  219.13    9.17
  -3  -1  10  179.90    8.83
   3   1  -9  762.54   13.29
  -3  -1   9  817.98   13.32
  -3  -1   9  780.01   19.00
   3   1  -8 1432.26   23.93
  -3  -1   8 1417.13   22.67
  -3  -1   8 1450.07   34.65
   3   1  -7  337.22    9.58
  -3  -1   7  317.89    9.40
  -3  -1   7  351.98   10.26
   3   1  -6    2.84    3.27
  -3  -1   6   -1.22    1.37
  -3  -1   6    2.08    1.98
  -3  -1   6    2.54    2.32
   3   1  -5    4.20    2.33
  -3  -1   5    3.12    1.98
  -3  -1   5    2.76    4.34
  -3  -1   5    1.71    3.47
   3   1  -4 2320.84   39.17
  -3  -1   4 2248.62   37.62
  -3  -1   4 2152.78   35.64
  -3  -1   4 2211.25   37.46
   3   1  -3 1747.69   29.33
  -3  -1   3 1834.86   30.44
   3   1  -3 1779.73   29.51
  -3  -1   3 1713.62   28.63
   3   1  -3 1819.11   30.11
   3   1  -2  993.63   14.99
  -3  -1   2  956.62   16.29
  -3  -1   2 1016.39   15.06
   3   1  -2  965.69   15.06
  -3  -1   2  988.16   14.46
   3   1  -2  981.76   14.19
   3   1  -1  326.88    8.78
  -3  -1   1  341.23    7.90
  -3  -1   1  342.96    8.37
   3   1  -1  344.57    7.93
  -3  -1   1  334.31   10.38
   3   1  -1  322.84    8.77
   3   1   0  846.45   12.79
  -3  -1   0  866.08   12.84
  -3  -1   0  866.58   13.35
   3   1   0  868.90   13.05
  -3  -1   0  852.47   11.87
   3   1   0  845.44   11.73
   3   1   1  390.94    9.00
  -3  -1  -1  391.15    8.86
  -3  -1  -1  400.25    9.88
   3   1   1  387.28    8.74
  -3  -1  -1  403.79    7.88
   3   1   1  393.74    7.90
   3   1   2 1193.43   17.09
  -3  -1  -2 1191.40   16.90
  -3  -1  -2 1176.14   16.83
   3   1   2 1189.88   16.80
  -3  -1  -2 1181.66   14.74
   3   1   2 1234.50   15.39
   3   1   3 2253.39   29.73
  -3  -1  -3 2195.61   30.16
   3   1   3 2218.89   29.26
   3   1   4 3906.60   62.85
  -3  -1  -4 3904.41   62.71
  -3  -1  -4 4017.08   64.39
   3   1   4 4007.09   63.27
  -3  -1  -5 2225.88   36.81
  -3  -1  -5 2318.58   38.56
   3   1   5 2277.68   37.74
   3   1   5 2258.30   35.06
  -3  -1  -5 2299.02   35.65
  -3  -1  -6   40.26    4.93
  -3  -1  -6   43.62    3.18
   3   1   6   50.02    4.32
   3   1   6   42.30    1.94
  -3  -1  -6   37.44    1.79
  -3  -1  -7  134.81    6.83
  -3  -1  -7  161.38   10.16
   3   1   7  145.54    4.85
   3   1   7  135.91    4.02
  -3  -1  -7  138.62    3.65
  -3  -1  -8 1190.75   20.33
   3   1   8 1196.24   18.50
   3   1   8 1196.17   18.09
  -3  -1  -8 1189.91   18.68
  -3  -1  -9  286.00    8.78
  -3  -1  -9  297.97    6.98
   3   1   9  292.72    7.95
   3   1   9  313.93    8.55
  -3  -1  -9  309.53    8.24
  -3  -1 -10  145.48    6.81
  -3  -1 -10  144.45   10.02
   3   1  10  137.91    5.10
   3   1  10  130.66    5.03
  -3  -1 -10  135.10    6.06
  -3  -1 -11  239.63   11.12
  -3  -1 -11  259.93   10.03
   3   1  11  254.16    9.94
   3   1  11  262.45   11.80
  -3  -1 -12    7.45    5.35
  -3  -1 -12    8.87    3.59
   3   1  12    4.16    1.61
   3   1  12    5.48    2.64
  -3  -1 -13  757.30   16.93
  -3  -1 -13  692.17   13.89
   3   1  13  744.83   13.69
  -3  -1 -14  289.03   11.05
  -3  -1 -14  293.89    7.19
   3   1  14  273.25    8.27
  -3  -1 -15  221.61   19.46
   3   1  15  205.91   11.45
  -3  -1 -16  396.56   19.81
   3   1  16  392.05   14.75
  -3  -1 -17    3.47    4.80
   3   1  17    1.55    1.75
  -3  -1 -18   28.21   14.52
   3   1  18   20.75   11.89
  -3  -1 -19  248.32   12.35
   3   1  19  278.58    9.62
  -3  -1 -20   38.99   18.88
   3   2 -18   16.13    5.90
  -3  -2  18   19.75    8.96
   3   2 -17   11.80    7.40
  -3  -2  17   15.79    7.33
   3   2 -16   42.32   16.83
  -3  -2  16   49.01   17.42
   3   2 -15    7.58    4.87
  -3  -2  15    2.38    1.79
  -3  -2  15    4.94    4.45
   3   2 -14   18.61    7.80
  -3  -2  14   23.01    7.22
  -3  -2  14   17.21    5.55
   3   2 -13   62.87   19.50
  -3  -2  13   78.62    4.40
  -3  -2  13   73.42   20.70
   3   2 -12   18.05    7.40
  -3  -2  12   20.04    5.32
  -3  -2  12   13.74    6.52
   3   2 -11  309.74   10.00
  -3  -2  11  284.33    7.66
  -3  -2  11  280.03   13.72
   3   2 -10  324.96   13.23
  -3  -2  10  310.32   12.67
  -3  -2  10  294.15   12.73
   3   2  -9   26.41    5.97
  -3  -2   9   22.32    6.25
  -3  -2   9   19.95    6.16
   3   2  -8  396.16   11.72
  -3  -2   8  386.33   10.56
  -3  -2   8  369.74   11.90
   3   2  -7  100.42    4.47
  -3  -2   7   92.21    6.22
   3   2  -6  649.14   17.93
  -3  -2   6  669.93   13.12
  -3  -2   6  674.16   10.21
   3   2  -5  388.17    9.76
  -3  -2   5  400.49    9.68
  -3  -2   5  415.05   10.66
   3   2  -4 3967.85   63.84
  -3  -2   4 3651.21   58.66
  -3  -2   4 3830.33   61.79
   3   2  -3  615.79   14.31
  -3  -2   3  596.44   12.44
  -3  -2   3  596.16   11.88
   3   2  -3  616.87   11.92
   3   2  -2   46.42    3.84
  -3  -2   2   38.88    2.96
  -3  -2   2   36.57    2.36
  -3  -2   2   35.22    2.75
  -3  -2   2   46.05   10.50
   3   2  -2   33.53    7.40
   3   2  -1 1237.17   17.79
  -3  -2   1 1250.99   17.60
  -3  -2   1 1282.61   18.23
  -3  -2   1 1292.55   18.65
  -3  -2   1 1260.53   17.52
   3   2  -1 1259.88   17.14
   3   2   0   21.00    4.37
  -3  -2   0   20.54    5.19
  -3  -2   0   16.36    5.56
  -3  -2   0   21.16    7.84
  -3  -2   0   19.20    5.56
   3   2   0   19.03    1.65
   3   2   1   -0.25    2.87
  -3  -2  -1    1.55    2.50
  -3  -2  -1    0.59    1.82
   3   2   1    1.11    3.22
  -3  -2  -1    0.78    1.87
   3   2   1    0.22    1.23
   3   2   2  234.36   10.88
  -3  -2  -2  235.34    6.17
  -3  -2  -2  234.36    6.39
   3   2   2  228.05    5.87
  -3  -2  -2  231.46    4.81
   3   2   2  234.54    4.93
   3   2   3  222.41    6.25
  -3  -2  -3  215.95    5.71
  -3  -2  -3  223.99    6.32
   3   2   3  214.69    5.59
  -3  -2  -3  215.17    4.59
  -3  -2  -3  212.48    4.72
   3   2   4 2160.01   36.73
  -3  -2  -4 2198.64   36.33
  -3  -2  -4 2150.82   34.93
   3   2   4 2189.33   35.70
  -3  -2  -4 2168.29   33.61
  -3  -2  -4 2182.23   33.81
  -3  -2  -5  221.67    9.43
   3   2   5  225.10    6.77
   3   2   5  205.67    5.35
  -3  -2  -5  209.11    4.99
  -3  -2  -6 2913.24   47.61
  -3  -2  -6 2878.01   46.92
   3   2   6 2847.29   45.55
   3   2   6 2815.40   43.98
  -3  -2  -6 2849.64   44.78
  -3  -2  -7  169.53    6.42
  -3  -2  -7  143.62    5.07
   3   2   7  148.60    4.67
   3   2   7  158.48    4.70
  -3  -2  -7  156.32    4.05
  -3  -2  -8  755.48   14.71
  -3  -2  -8  745.64   15.58
   3   2   8  744.18   13.60
   3   2   8  742.24   12.07
  -3  -2  -8  739.95   12.57
  -3  -2  -9  392.67   20.86
  -3  -2  -9  387.23    8.86
   3   2   9  402.27    8.15
   3   2   9  389.98    8.30
  -3  -2  -9  397.86    8.21
  -3  -2 -10   57.45   12.32
  -3  -2 -10   49.21    4.70
   3   2  10   50.79    5.35
   3   2  10   47.48    5.88
  -3  -2 -10   40.25    3.09
  -3  -2 -11   63.12   15.44
  -3  -2 -11   59.11    4.96
   3   2  11   59.39    2.46
   3   2  11   54.02    3.19
  -3  -2 -12  943.59   22.52
  -3  -2 -12  922.95   19.74
   3   2  12  937.68   19.71
   3   2  12  940.41   20.39
  -3  -2 -13    7.09    4.20
  -3  -2 -13    2.37    1.94
   3   2  13    3.16    1.77
  -3  -2 -14   12.09    3.40
  -3  -2 -14    3.66    2.29
   3   2  14    6.96    3.91
  -3  -2 -15    5.24    3.78
   3   2  15    2.73    1.55
  -3  -2 -16  146.81   20.74
   3   2  16  124.26    6.37
  -3  -2 -17   43.73   14.44
   3   2  17   38.40   12.30
  -3  -2 -18    3.00    3.19
   3   2  18   -1.35    2.70
  -3  -2 -19    8.05    3.25
   3   2  19    5.67    2.99
  -3  -2 -20    5.27    3.05
   3   3 -17   40.02   16.18
  -3  -3  17   84.54    6.79
   3   3 -16   50.59   18.05
  -3  -3  16   44.96   18.27
   3   3 -15   47.04   15.12
  -3  -3  15   39.73   13.28
  -3  -3  15   46.88   10.17
   3   3 -14   36.87   12.02
  -3  -3  14   43.16   19.72
   3   3 -13   33.70   14.27
   3   3 -13   27.85    6.99
  -3  -3  13   38.42    6.96
   3   3 -12  521.66   12.97
   3   3 -12  519.85   10.83
  -3  -3  12  517.65   14.24
   3   3 -11   77.38   19.67
   3   3 -11   71.62   11.33
  -3  -3  11   69.46   18.70
   3   3 -10 2089.74   37.86
   3   3 -10 2008.90   32.16
   3   3  -9  202.21    9.95
   3   3  -9  196.45   12.92
  -3  -3   9  183.38   14.27
   3   3  -8    7.92    4.85
   3   3  -8    0.87    3.23
  -3  -3   8    2.09    3.94
   3   3  -7 1375.82   21.14
   3   3  -7 1401.51   22.15
  -3  -3   7 1393.99   36.26
   3   3  -6 1070.43   17.31
   3   3  -6 1107.22   20.81
  -3  -3   6 1133.70   22.26
   3   3  -5 1212.20   20.23
   3   3  -5 1239.01   23.81
  -3  -3   5 1256.42   21.35
   3   3  -4   38.46    3.27
   3   3  -4   57.86   16.75
  -3  -3   4   43.46    3.44
   3   3  -3   88.97    4.68
   3   3  -3   93.01    3.87
  -3  -3   3  100.86    6.86
   3   3  -2  620.81   12.27
   3   3  -2  595.74   12.33
  -3  -3   2  615.70   12.14
   3   3  -2  603.48   11.62
   3   3  -1  132.86    7.34
  -3  -3   1  141.47    5.12
   3   3  -1  144.84    6.61
  -3  -3   1  135.47    6.82
   3   3  -1  140.05    8.63
   3   3   0  499.62   10.55
  -3  -3   0  516.85   10.21
   3   3   0  525.86   10.89
  -3  -3   0  518.05   10.37
  -3  -3   0  516.21   10.36
   3   3   0  508.44    9.97
   3   3   1    4.54    1.89
  -3  -3  -1    1.68    1.39
  -3  -3  -1    2.34    0.78
  -3  -3  -1    1.40    1.31
   3   3   1    2.32    1.59
   3   3   2   31.59    7.82
  -3  -3  -2   25.96    7.15
  -3  -3  -2   25.04    1.93
  -3  -3  -2   28.61    8.06
  -3  -3  -2   30.12    3.54
   3   3   3 1151.56   20.70
  -3  -3  -3 1124.32   19.30
  -3  -3  -3 1154.37   20.89
  -3  -3  -3 1126.72   19.50
  -3  -3  -3 1140.82   18.68
  -3  -3  -3 1177.46   19.56
   3   3   4   27.79    2.81
  -3  -3  -4   30.93    3.19
  -3  -3  -4   28.66    4.11
  -3  -3  -4   38.32    4.11
  -3  -3  -4   33.74    3.34
  -3  -3  -4   32.48    3.61
   3   3   5 3111.92   50.57
  -3  -3  -5 3168.14   50.86
  -3  -3  -5 3218.28   52.05
   3   3   5 2986.75   46.96
  -3  -3  -5 3109.73   48.91
  -3  -3  -6  151.06    5.93
  -3  -3  -6  156.10    4.42
  -3  -3  -6  157.87    7.68
   3   3   6  144.70    5.94
  -3  -3  -6  145.65    4.34
  -3  -3  -7  447.83   13.30
  -3  -3  -7  464.88    9.47
  -3  -3  -7  471.88   11.23
   3   3   7  468.00   10.26
  -3  -3  -7  458.22    9.20
  -3  -3  -8  398.51   10.19
  -3  -3  -8  406.01    8.06
  -3  -3  -8  420.79    8.92
   3   3   8  411.28    9.02
  -3  -3  -8  393.83    8.20
  -3  -3  -9   67.10    7.06
  -3  -3  -9   68.68    4.37
  -3  -3  -9   56.96    2.60
   3   3   9   65.00    3.03
  -3  -3  -9   60.54    2.45
  -3  -3 -10  632.64   13.06
  -3  -3 -10  628.20    9.61
  -3  -3 -10  628.82    9.26
   3   3  10  635.48   13.58
  -3  -3 -10  599.66    9.95
  -3  -3 -11  376.84    9.39
  -3  -3 -11  363.88    4.63
  -3  -3 -11  379.26    5.75
   3   3  11  373.42    8.63
  -3  -3 -12 1245.36   29.24
  -3  -3 -12 1211.70   24.13
  -3  -3 -12 1231.30   24.17
   3   3  12 1189.56   27.56
  -3  -3 -13    9.86    6.70
  -3  -3 -13   19.19    2.57
   3   3  13   14.00    5.27
  -3  -3 -14   22.16    7.19
   3   3  14   21.94    7.35
  -3  -3 -15    3.63    2.31
   3   3  15    4.31    3.58
  -3  -3 -16  466.90   17.54
   3   3  16  508.01   18.45
  -3  -3 -17  291.07   12.94
   3   3  17  283.10   11.24
  -3  -3 -18   52.08   17.82
   3   3  18   55.42   11.81
  -3  -3 -19    0.84    2.88
   3   3  19    2.64    1.84
  -3  -3 -20    3.79    5.87
   3   4 -17    2.52    2.39
  -3  -4  17    2.79    3.89
   3   4 -16   46.85   13.73
  -3  -4  16   40.92   12.68
   3   4 -15   30.68   10.70
   3   4 -15   32.85   11.55
  -3  -4  15   35.10   13.62
   3   4 -14   54.49   19.55
   3   4 -14   44.77   13.00
  -3  -4  14   45.32   10.19
   3   4 -13   12.11    5.01
   3   4 -13   17.19    6.06
  -3  -4  13    9.25    7.87
   3   4 -12   85.89    6.04
   3   4 -12  106.31   10.93
  -3  -4  12  107.91    9.26
   3   4 -11    4.06    2.61
   3   4 -11    8.44    4.49
  -3  -4  11    2.57    4.36
   3   4 -10  117.15    7.03
   3   4 -10  131.40    6.46
  -3  -4  10  115.59   10.58
   3   4  -9  118.83    7.94
   3   4  -9  123.96   13.15
  -3  -4   9  112.09    9.39
   3   4  -8   47.99   15.54
   3   4  -8   43.70    8.56
  -3  -4   8   49.39   13.26
   3   4  -7  511.85   16.03
   3   4  -7  527.72   10.13
  -3  -4   7  539.31   12.00
   3   4  -6  252.78    9.03
   3   4  -6  256.27   10.36
  -3  -4   6  268.01    9.70
   3   4  -5  231.12    7.15
   3   4  -5  226.31    7.38
  -3  -4   5  232.02    9.27
   3   4  -4   10.90    4.89
   3   4  -4    4.01    1.92
  -3  -4   4    0.97    2.65
   3   4  -3 1256.67   20.31
   3   4  -3 1271.92   21.49
  -3  -4   3 1250.56   20.78
   3   4  -2  420.96   14.20
   3   4  -2  436.44   14.73
  -3  -4   2  451.07   10.81
   3   4  -1  846.26   17.13
   3   4  -1  832.63   14.97
  -3  -4   1  823.37   14.45
   3   4   0  486.27   12.31
  -3  -4   0  481.20   10.13
   3   4   0  480.53   12.69
  -3  -4   0  476.41   14.99
   3   4   1   -0.39    2.33
  -3  -4  -1   -1.57    1.51
   3   4   1    3.20    2.58
  -3  -4  -1    3.04    1.49
   3   4   1    1.74    1.60
   3   4   2   25.86    8.52
  -3  -4  -2   22.59    1.68
   3   4   2   28.43    7.51
  -3  -4  -2   20.69    6.90
  -3  -4  -2   25.52    6.43
   3   4   3    7.12    2.41
  -3  -4  -3    9.47    2.45
   3   4   3    7.77    3.99
  -3  -4  -3    5.04    1.80
  -3  -4  -3    6.90    1.81
  -3  -4  -3   10.39    2.51
   3   4   4   86.96    4.44
  -3  -4  -4   75.10    2.62
  -3  -4  -4   78.56    5.96
  -3  -4  -4   84.03    2.98
  -3  -4  -4   85.93    3.00
   3   4   5  422.30   10.60
  -3  -4  -5  415.45    9.09
  -3  -4  -5  401.40    8.87
   3   4   5  402.99   10.06
  -3  -4  -5  396.19    9.07
  -3  -4  -6   63.78    3.88
  -3  -4  -6   59.20    4.94
  -3  -4  -6   62.21    2.75
   3   4   6   62.80    5.10
  -3  -4  -6   60.26    2.58
  -3  -4  -7   36.25    2.72
  -3  -4  -7   40.36    4.71
  -3  -4  -7   46.80    5.17
   3   4   7   40.54    2.80
  -3  -4  -7   38.18    5.64
  -3  -4  -8  174.82    6.34
  -3  -4  -8  161.66    4.19
  -3  -4  -8  157.69    4.31
   3   4   8  156.64    6.18
  -3  -4  -8  149.34    4.88
  -3  -4  -9  819.30   17.75
  -3  -4  -9  802.42   11.70
  -3  -4  -9  828.06   12.32
   3   4   9  821.58   12.95
  -3  -4 -10   10.33    4.63
  -3  -4 -10   11.70    3.35
  -3  -4 -10   12.29    3.22
   3   4  10   14.91    4.67
  -3  -4 -11 1242.02   27.49
  -3  -4 -11 1200.15   23.48
  -3  -4 -11 1219.70   24.27
   3   4  11 1197.71   29.62
  -3  -4 -12  814.81   16.72
  -3  -4 -12  768.93   10.07
  -3  -4 -12  807.10   10.63
   3   4  12  792.14   14.11
  -3  -4 -13  413.31   10.93
   3   4  13  366.10   10.52
  -3  -4 -14   36.60    8.23
   3   4  14   43.47   12.53
  -3  -4 -15    2.36    2.52
   3   4  15    2.65    2.02
  -3  -4 -16   58.11   11.25
   3   4  16   47.50   16.25
  -3  -4 -17   37.79   10.62
   3   4  17   23.76    6.23
   3   4  18    9.52    5.40
  -3  -4 -19    5.16    4.27
   3   4  19    6.74    4.75
  -3  -4 -20    8.20    7.26
   3   5 -16  185.14   12.79
  -3  -5  16  167.87   12.23
   3   5 -15    3.83    4.21
   3   5 -15    4.42    3.59
  -3  -5  15    4.59    3.51
   3   5 -14  154.97   18.25
   3   5 -14  145.05   12.33
  -3  -5  14  159.25   10.32
   3   5 -13  219.23   13.84
   3   5 -13  243.48   11.86
  -3  -5  13  216.24   14.93
   3   5 -12    6.90    4.70
   3   5 -12    4.99    4.31
  -3  -5  12    9.88    4.18
   3   5 -11   34.89    8.30
   3   5 -11   40.80    8.63
  -3  -5  11   30.66   12.46
   3   5 -10 1019.99   18.35
   3   5 -10 1019.35   18.42
  -3  -5  10 1049.92   20.50
   3   5  -9  106.34    6.13
   3   5  -9  104.32    5.96
  -3  -5   9  100.46    6.46
   3   5  -8  115.40    9.74
   3   5  -8  104.60    4.99
  -3  -5   8  103.91    7.40
   3   5  -7  196.95   13.94
   3   5  -7  219.67   15.68
  -3  -5   7  221.94   13.85
   3   5  -6   23.88    6.97
   3   5  -6   21.78    5.27
  -3  -5   6   15.58    5.26
   3   5  -5   22.45    4.77
   3   5  -5   33.00    7.23
  -3  -5   5   27.90    8.04
   3   5  -4  909.93   17.67
   3   5  -4  918.14   16.13
  -3  -5   4  917.22   18.70
   3   5  -3  416.57   12.21
   3   5  -3  405.54   11.94
  -3  -5   3  423.17   13.71
   3   5  -2  257.79    7.04
   3   5  -2  254.58    9.30
  -3  -5   2  246.52    9.08
   3   5  -1  428.59   12.00
   3   5  -1  420.39   13.18
  -3  -5   1  436.08   10.61
   3   5   0  105.12    6.93
  -3  -5   0  112.34    5.35
   3   5   0  124.86    5.62
  -3  -5   0  124.87   10.88
   3   5   1 3698.02   52.64
  -3  -5  -1 3519.99   50.82
   3   5   2 1345.62   20.80
  -3  -5  -2 1341.19   21.18
   3   5   2 1318.58   23.73
  -3  -5  -2 1346.60   22.92
   3   5   3  575.03   12.98
  -3  -5  -3  591.79   11.90
   3   5   3  583.12   12.63
  -3  -5  -3  579.83   14.84
   3   5   4  187.44    6.67
  -3  -5  -4  181.17    4.97
   3   5   4  178.09    5.83
  -3  -5  -4  196.13   12.34
   3   5   5   50.70    3.60
  -3  -5  -5   44.12    4.78
   3   5   5   36.69    2.34
  -3  -5  -6  689.68   12.06
   3   5   6  701.55   13.66
   3   5   6  665.33   11.32
  -3  -5  -7   -0.87    2.43
  -3  -5  -7    0.73    2.06
  -3  -5  -7    3.14    1.71
   3   5   7    1.89    2.56
  -3  -5  -8  323.30   16.71
  -3  -5  -8  332.95    8.32
  -3  -5  -8  330.90    9.27
   3   5   8  327.55    9.34
  -3  -5  -9  780.25   12.88
  -3  -5  -9  739.07    8.22
  -3  -5  -9  773.32    8.75
   3   5   9  746.91   12.30
  -3  -5 -10   71.17    6.20
  -3  -5 -10   64.19    2.04
  -3  -5 -10   66.16    2.54
   3   5  10   64.89    9.49
  -3  -5 -11   60.21    4.95
  -3  -5 -11   58.57    3.63
  -3  -5 -11   59.62    4.93
   3   5  11   60.37   10.18
  -3  -5 -12  424.12    9.79
  -3  -5 -12  421.56    4.47
  -3  -5 -13  781.76   21.17
   3   5  13  787.05   17.05
  -3  -5 -14  265.49    9.98
   3   5  14  258.31    9.66
  -3  -5 -15  469.84   20.21
   3   5  15  436.97   10.78
  -3  -5 -16  187.36   19.04
   3   5  16  213.64    9.98
  -3  -5 -17    4.50    3.09
   3   5  17   12.03    5.24
  -3  -5 -18  327.01   11.64
   3   5  18  339.22   10.26
  -3  -5 -19   84.49    9.74
   3   5  19   80.96    5.58
  -3  -5 -20   74.71    7.15
   3   6 -15    7.92    6.42
   3   6 -15    4.19    4.08
  -3  -6  15    3.65    3.26
   3   6 -14   63.71   19.67
   3   6 -14   61.21   14.32
  -3  -6  14   43.01   20.74
   3   6 -13    1.94    3.95
   3   6 -13    1.40    2.71
  -3  -6  13    1.74    4.79
   3   6 -12   11.46    4.84
   3   6 -12   19.27    3.70
  -3  -6  12   15.89    3.79
   3   6 -11   12.67    6.68
   3   6 -11    7.20    3.50
  -3  -6  11   14.89    6.32
   3   6 -10   78.37   12.54
   3   6 -10  107.08   10.65
  -3  -6  10  108.17   11.25
   3   6  -9  129.54    7.03
   3   6  -9  118.98   11.73
  -3  -6   9  136.05   18.96
   3   6  -8  104.61    5.45
   3   6  -8  102.40    6.81
  -3  -6   8   94.29   13.19
   3   6  -7   95.49    5.36
   3   6  -7   82.51   10.09
  -3  -6   7   95.42   22.52
   3   6  -6    6.67    3.47
   3   6  -6   12.03    4.12
  -3  -6   6    4.06    3.05
   3   6  -5    0.71    2.27
   3   6  -5    7.29    4.51
  -3  -6   5    2.35    2.97
   3   6  -4   34.54   10.05
   3   6  -4   42.97   16.80
  -3  -6   4   29.02   10.05
   3   6  -3   42.34    9.11
   3   6  -3   47.88   13.45
  -3  -6   3   49.80   10.73
   3   6  -2   17.59    5.87
   3   6  -2   13.37   10.41
  -3  -6   2    7.84    3.38
   3   6  -1  671.67   11.68
   3   6  -1  661.87   13.40
  -3  -6   1  700.08   14.37
   3   6   0  402.37   10.21
   3   6   0  403.13   12.16
  -3  -6   0  400.64   12.05
   3   6   1  921.19   15.06
   3   6   1  902.37   15.83
  -3  -6  -1  903.22   15.61
   3   6   2  266.29    7.64
  -3  -6  -2  253.88    6.77
   3   6   2  250.66    9.71
  -3  -6  -2  269.22    8.51
   3   6   3   21.07    6.27
  -3  -6  -3   18.59    3.59
   3   6   3   23.48    6.14
  -3  -6  -3   21.83    5.89
   3   6   4   24.30    8.21
  -3  -6  -4   17.11    3.90
   3   6   4   19.75    5.07
  -3  -6  -4   24.37    7.55
  -3  -6  -6   21.51    4.90
   3   6   6   14.07    3.87
   3   6   6   16.48    3.30
  -3  -6  -7    7.99    3.33
   3   6   7    3.99    3.21
   3   6   7    5.56    3.64
  -3  -6  -8   55.36    5.72
   3   6   8   53.36    4.16
  -3  -6  -9    9.16    4.25
   3   6   9    7.70    2.50
  -3  -6 -10   54.89    5.04
  -3  -6 -10   61.69    4.97
   3   6  10   77.85    9.69
  -3  -6 -11  513.14   16.03
  -3  -6 -11  475.59    7.71
   3   6  11  500.18    9.88
  -3  -6 -12   28.91    8.08
   3   6  12   21.60    6.86
  -3  -6 -13  141.64   15.55
   3   6  13  128.25   12.17
  -3  -6 -14    3.54    2.95
   3   6  14    9.30    4.95
  -3  -6 -15   52.57    7.26
   3   6  15   53.71   13.60
  -3  -6 -16    3.40    4.09
   3   6  16   11.99    5.17
  -3  -6 -17    4.70    5.04
   3   6  17    3.59    2.49
  -3  -6 -18   22.09   12.17
   3   6  18   25.81    9.23
  -3  -6 -19    3.74    4.44
   3   6  19    1.46    1.70
   3   7 -13   93.73    7.74
   3   7 -13   95.66   13.32
  -3  -7  13   78.65   28.53
   3   7 -12  196.57    8.09
   3   7 -12  168.80   21.33
  -3  -7  12  202.06   15.10
   3   7 -11  140.07    7.37
   3   7 -11  141.23   17.37
  -3  -7  11  163.35    9.99
   3   7 -10   71.60   15.25
   3   7 -10   59.56   19.69
  -3  -7  10   50.71   15.91
   3   7  -9   10.76    5.61
   3   7  -9   11.98    5.98
  -3  -7   9   10.36    5.24
   3   7  -8  209.86    9.83
   3   7  -8  210.74   23.18
  -3  -7   8  201.51   12.34
   3   7  -7  180.54    8.28
   3   7  -7  173.76   10.70
  -3  -7   7  177.64   18.10
   3   7  -6  808.34   21.16
   3   7  -6  816.08   19.39
  -3  -7   6  807.74   17.04
   3   7  -5  180.70   14.72
   3   7  -5  201.56   12.87
  -3  -7   5  196.30   13.14
   3   7  -4   29.91    9.80
   3   7  -4   29.81    7.23
  -3  -7   4   25.29    8.61
   3   7  -3   25.39    7.81
   3   7  -3   22.28    6.91
  -3  -7   3   19.14    6.32
   3   7  -2   15.33    3.78
   3   7  -2   19.46    4.97
  -3  -7   2   15.70    7.75
   3   7  -1 1457.13   31.08
   3   7  -1 1349.26   42.17
  -3  -7   1 1469.74   35.87
   3   7   0 1248.40   26.84
   3   7   0 1245.83   30.40
  -3  -7   0 1277.92   28.39
   3   7   1  720.54   15.82
   3   7   1  696.26   17.34
  -3  -7  -1  682.24   23.19
   3   7   2   18.82    5.45
  -3  -7  -2   12.53    4.33
   3   7   2   18.31    4.56
  -3  -7  -2   16.91    5.24
   3   7   3  298.60   10.29
  -3  -7  -3  275.45   10.17
   3   7   3  306.02   11.95
  -3  -7  -3  290.21   16.16
   3   7   4   50.45    2.65
  -3  -7  -4   53.62    2.28
   3   7   4   47.58   13.14
  -3  -7  -4   60.79   11.03
  -3  -7  -5  130.85    5.08
  -3  -7  -5  131.79    8.11
   3   7   5  135.57    6.54
  -3  -7  -5  147.04   11.86
  -3  -7  -6  539.64   10.45
   3   7   6  546.27   13.31
  -3  -7  -6  525.11   14.56
  -3  -7  -7    8.88    3.31
   3   7   7    9.28    2.96
   3   7   7   10.38    4.37
  -3  -7  -8   40.03    5.01
   3   7   8   36.56   10.26
   3   7   8   40.92   11.67
  -3  -7  -9   66.29    5.78
   3   7   9   55.57    8.91
   3   7   9   61.34    9.25
  -3  -7 -10   32.21    8.44
  -3  -7 -10   31.16    3.98
   3   7  10   35.79    9.15
  -3  -7 -11  762.37   15.45
  -3  -7 -11  730.59   11.03
   3   7  11  730.75   16.68
  -3  -7 -12  438.89   13.12
   3   7  12  449.32   14.29
  -3  -7 -13    5.82    2.51
   3   7  13   13.91    3.79
  -3  -7 -14    6.79    4.34
   3   7  14    4.58    2.47
  -3  -7 -15   18.41    8.33
   3   7  15   23.60    7.94
  -3  -7 -16   14.37    6.89
   3   7  16   24.85   10.83
  -3  -7 -17   94.83   13.29
   3   7  17  127.27    6.74
  -3  -7 -18   20.76   14.53
   3   7  18   26.13   13.24
   3   8 -11    4.69    3.26
   3   8 -11    3.41    3.13
  -3  -8  11    3.19    5.32
   3   8 -10   27.22   12.03
   3   8 -10   30.45    6.93
  -3  -8  10   35.41   13.17
   3   8  -9   21.94    8.44
   3   8  -9   21.90    8.94
  -3  -8   9   27.94   10.30
   3   8  -8   34.31   10.58
   3   8  -8   41.45   10.04
  -3  -8   8   41.79   18.31
   3   8  -7  120.29    8.21
   3   8  -7  132.47   11.90
  -3  -8   7  146.30   21.20
   3   8  -6   41.24   11.39
   3   8  -6   34.79   21.09
  -3  -8   6   42.82   15.93
   3   8  -5   12.48    3.38
   3   8  -5   12.68    5.88
  -3  -8   5   13.25    8.60
   3   8  -4  201.81    9.32
   3   8  -4  208.14   11.50
  -3  -8   4  215.87   10.42
   3   8  -3   14.60    4.35
   3   8  -3   12.62    5.25
  -3  -8   3   14.00    7.90
   3   8  -2   93.80    3.79
   3   8  -2   92.18   12.23
  -3  -8   2   95.03   12.13
   3   8  -1  127.59    7.58
   3   8  -1  127.65    9.31
  -3  -8   1  117.21   21.17
   3   8   0  394.63   10.11
   3   8   0  376.43   17.22
  -3  -8   0  385.65   12.26
   3   8   1  321.05    8.87
   3   8   1  329.77   20.25
  -3  -8  -1  346.75   10.21
   3   8   2    1.25    1.12
   3   8   2    1.04    1.73
  -3  -8  -2    3.50    4.37
   3   8   3  440.13    8.76
   3   8   3  452.25   11.18
  -3  -8  -3  445.40   11.04
   3   8   4    2.56    1.60
  -3  -8  -4    2.09    4.29
  -3  -8  -5  518.05    9.48
   3   8   5  496.36   19.83
  -3  -8  -5  529.47   10.91
  -3  -8  -6   24.73    3.10
   3   8   6   21.87    6.48
  -3  -8  -6   35.53    6.66
  -3  -8  -7  126.90    7.38
   3   8   7  112.64    4.97
  -3  -8  -7  129.30   14.97
  -3  -8  -8  113.35    6.60
   3   8   8  105.51   10.68
   3   8   8  110.77    5.90
  -3  -8  -9   29.72    5.12
   3   8   9   31.49    7.50
   3   8   9   23.04    6.33
  -3  -8 -10    3.70    1.08
   3   8  10   -0.25    1.64
   3   8  10    0.69    1.53
  -3  -8 -11   57.96    7.71
   3   8  11   57.87    6.83
  -3  -8 -12    9.12    3.67
   3   8  12   10.95    4.84
   3   8  13  120.14    7.89
   3   8  14    5.13    3.83
   3   8  15   11.22    3.65
   3   8  16    2.57    1.12
   3   8  17   11.57    6.06
   3   9  -9  279.79   16.97
  -3  -9   9  246.80   16.58
   3   9  -8   58.76   18.08
  -3  -9   8   66.98   19.79
   3   9  -7   71.09   13.12
  -3  -9   7   75.23   11.45
   3   9  -6    6.80    3.80
  -3  -9   6    8.72    7.17
   3   9  -5   41.54   13.65
  -3  -9   5   32.88   11.57
   3   9  -4  230.79   28.85
  -3  -9   4  240.95   12.02
   3   9  -3   89.99   23.42
  -3  -9   3   91.50   11.14
   3   9  -2   21.47   11.20
  -3  -9   2   25.36    6.13
   3   9  -1   87.70   21.93
  -3  -9   1   91.26    9.31
   3   9   0   29.09    8.38
  -3  -9   0   30.04    8.01
   3   9   1   58.49   15.32
  -3  -9  -1   60.99   18.85
   3   9   2  716.44   20.10
  -3  -9  -2  703.87   19.08
   3   9   3  138.37    6.88
  -3  -9  -3  167.07   20.88
   3   9   4  179.82   13.69
  -3  -9  -4  167.76   12.57
   3   9   5   43.62    4.03
  -3  -9  -5   46.43   11.02
   3   9   6  330.17   10.60
  -3  -9  -6  349.15   10.22
   3   9   7  108.05    5.79
  -3  -9  -7  104.50    8.03
   3   9   8  251.08    9.66
  -3  -9  -8  244.73   10.27
   3   9   9    1.29    1.51
   3   9  10   48.20    3.96
   3   9  10   38.60   14.37
   3   9  11    6.93    4.83
   3   9  12   -1.01    2.90
   3   9  13  170.80    8.34
   3   9  14   76.35   17.32
   3   9  15    1.80    3.12
   3  10  -7   16.87   10.62
  -3 -10   7   17.20    9.22
   3  10  -6   36.38   12.13
  -3 -10   6   24.95   12.65
   3  10  -5   15.26    6.05
  -3 -10   5   12.79    5.13
   3  10  -4    4.12    5.17
  -3 -10   4    0.76    3.19
   3  10  -3    4.59    5.00
  -3 -10   3   16.39    6.97
   3  10  -2    1.45    2.81
  -3 -10   2    5.76    3.70
   3  10  -1   53.06   15.16
  -3 -10   1   41.48   14.47
   3  10   0   19.21    6.79
  -3 -10   0   21.05    7.24
   3  10   1   19.03    5.54
  -3 -10  -1   18.04    2.92
   3  10   2   25.70    6.20
  -3 -10  -2   33.20    9.56
   3  10   3   27.67    9.21
  -3 -10  -3   35.20   11.26
   3  10   4  118.34    6.50
  -3 -10  -4  127.12   12.97
   3  10   5   38.11   11.01
  -3 -10  -5   35.01   12.66
   3  10   6  221.41   11.57
  -3 -10  -6  223.50   18.87
   3  10   7    2.34    1.95
  -3 -10  -7    4.52    2.70
   3  10   8    2.17    1.81
  -3 -10  -8    3.36    2.73
   3  10   9   12.66    5.54
  -3 -10  -9    6.52    4.15
  -3 -10 -10    0.73    2.63
   3  10  12    7.53    2.73
   3  10  13   -1.26    3.04
   3  11  -3    1.54    3.53
  -3 -11   3    2.68    3.80
   3  11  -2  137.46   13.33
  -3 -11   2  160.79   11.33
   3  11  -1  238.09   14.50
  -3 -11   1  183.62   13.52
   3  11   0  103.45   16.18
  -3 -11   0   95.64   12.41
   3  11   1    4.35    3.89
  -3 -11  -1    3.58    5.13
   3  11   2   -2.41    3.60
  -3 -11  -2    1.82    2.34
   3  11   3    5.97    3.43
  -3 -11  -3   10.20    5.10
   3  11   4   90.74    9.45
  -3 -11  -4   74.24   12.41
   3  11   5   71.27   12.28
  -3 -11  -5   57.94   23.18
   3  11   6  125.39   13.71
  -3 -11  -6  138.15   19.78
   3  11   7   26.80    9.99
  -3 -11  -7   33.03   15.29
   3  11   8    3.11    2.72
  -3 -11  -8    3.21    2.40
  -3 -11  -9   35.33   14.57
  -3 -11 -10   83.00   16.67
  -4   8   8   39.90   14.90
  -4   8   7    6.50    3.38
  -4   8   7   14.67    7.52
  -4   8   6    3.68    3.48
  -4   8   6    1.93    4.30
  -4   8   5   51.54   10.29
  -4   8   5   41.92   10.63
  -4   8   4    8.87    4.91
  -4   8   4    7.08    5.07
  -4   8   3  213.83    9.90
  -4   8   3  209.56   10.53
  -4   8   2  191.46    9.29
   4  -8  -2  172.82    8.58
  -4   8   1    5.28    6.41
   4  -8  -1    3.19    4.86
  -4   8   0    4.48    4.72
   4  -8   0    2.76    6.12
  -4   8  -1  174.36   12.76
   4  -8   1  158.34    9.27
  -4   8  -2  302.59   13.57
   4  -8   2  278.31   12.66
  -4   8  -3  154.18   11.84
   4  -8   3  149.00   15.81
  -4   8  -4   95.47    8.44
   4  -8   4   86.40    9.61
  -4   8  -5    5.50    3.06
   4  -8   5    2.00    4.63
  -4   7  11    8.03    5.55
  -4   7  10    6.07    2.94
  -4   7   9    1.85    1.85
  -4   7   9   -0.86    3.79
  -4   7   8   -1.58    2.49
  -4   7   8    7.76    5.55
  -4   7   7    0.27    2.83
  -4   7   7    4.71    4.49
  -4   7   6   99.11   10.18
  -4   7   6   75.80   20.17
  -4   7   5   13.39    6.70
  -4   7   5   11.61    5.93
  -4   7   4   32.02   13.11
  -4   7   4   27.39   10.65
  -4   7   3   26.16    6.86
  -4   7   3   18.97    6.30
  -4   7   2    6.13    3.17
  -4   7   2    4.91    4.00
  -4   7   1    2.41    2.39
   4  -7  -1    5.53    4.71
  -4   7   0    4.25    3.52
   4  -7   0    1.89    3.44
  -4   7  -1   16.95   10.45
   4  -7   1   29.57    8.72
  -4   7  -2    7.88    7.63
  -4   7  -3   15.05    8.54
   4  -7   3   16.16    8.12
  -4   7  -4    8.50    5.62
   4  -7   4    7.00    2.50
  -4   7  -5    9.23    6.57
   4  -7   5    3.75    6.31
  -4   7  -6   24.61    8.01
   4  -7   6   14.57    5.67
  -4   7  -7   19.49    6.10
   4  -7   7   18.58    7.48
  -4   7  -8    7.02    5.15
   4  -7   8    5.95    3.19
  -4   7  -9    3.20    6.09
   4  -7   9    5.63    2.61
  -4   6  13  191.43   31.73
  -4   6  12   47.86   17.31
  -4   6  11   87.79   17.77
  -4   6  10   54.30   16.06
  -4   6   9   10.73    5.09
  -4   6   9    3.11    5.58
  -4   6   8   82.48    4.81
  -4   6   8   95.04   22.42
  -4   6   7  269.28   11.21
  -4   6   7  265.31   27.02
  -4   6   6  290.48   19.21
  -4   6   6  344.52   13.92
  -4   6   5  282.77   11.18
  -4   6   5  320.00   13.99
  -4   6   4   33.89    8.20
  -4   6   4   40.23   14.25
  -4   6   3    2.97    3.75
  -4   6   3    0.34    2.78
  -4   6   2  278.65   15.54
  -4   6   2  325.30   14.91
  -4   6   1  204.95   25.02
  -4   6   1  230.28   10.10
  -4   6   0  238.43   22.86
   4  -6   0  207.80   15.48
  -4   6  -1  130.13    7.89
   4  -6   1  111.21    9.85
  -4   6  -2    6.89    3.70
   4  -6   2    3.68    5.65
  -4   6  -3    6.49    6.13
   4  -6   3    6.98    3.64
  -4   6  -4   53.21   21.04
   4  -6   4   35.57   16.53
  -4   6  -5  354.19   27.85
   4  -6   5  419.77   15.74
  -4   6  -6  519.12   13.56
   4  -6   6  480.95   19.30
  -4   6  -7  106.30   14.52
   4  -6   7  122.38    6.50
  -4   6  -8    4.96    5.01
   4  -6   8    5.14    3.38
  -4   6  -9    6.19    3.17
   4  -6   9    5.31    5.36
  -4   6 -10  746.97   20.06
   4  -6  10  773.77   17.51
  -4   6 -11   23.41    8.63
   4  -6  11   18.11    6.04
  -4   5  15   32.95   13.19
  -4   5  14   22.03    8.12
  -4   5  13    4.67    3.37
  -4   5  12    6.24    3.46
  -4   5  11    2.66    2.89
  -4   5  10   66.40    4.15
  -4   5  10   49.59   17.23
  -4   5   9  251.69   11.17
  -4   5   9  260.28   15.14
  -4   5   8  142.25   14.00
  -4   5   8  182.41   11.93
  -4   5   7   -0.12    2.76
  -4   5   7    3.72    4.62
   4  -5  -6   10.35    3.59
  -4   5   6   26.25    8.58
  -4   5   6   11.58    6.70
   4  -5  -5   59.94    7.97
  -4   5   5   60.00   16.80
  -4   5   5   60.96    6.25
   4  -5  -4  127.55    7.19
  -4   5   4  116.01    8.33
  -4   5   4  135.86    9.76
   4  -5  -3   63.08    2.88
  -4   5   3   56.56   15.19
  -4   5   3   74.93   17.69
  -4   5   2   17.91    6.06
  -4   5   2   18.89    3.42
  -4   5   2   20.68    5.76
  -4   5   1   45.31    3.93
  -4   5   1   57.73   16.18
  -4   5   1   56.07    8.60
  -4   5   0  142.94    4.66
  -4   5   0  143.70    8.23
  -4   5   0  154.38    8.54
  -4   5  -1   19.26    3.17
  -4   5  -1   29.77    6.63
   4  -5   1   26.43    6.86
  -4   5  -2   14.30    4.81
  -4   5  -2   10.67    5.97
   4  -5   2   15.79    4.58
  -4   5  -3    3.54    1.41
  -4   5  -3    1.78    2.67
   4  -5   3    7.63    4.32
  -4   5  -4   38.74    7.60
  -4   5  -4   49.70   16.10
   4  -5   4   39.89   12.92
  -4   5  -5   12.61    4.71
  -4   5  -5   18.38    4.97
   4  -5   5    4.58    3.06
  -4   5  -6    1.35    2.07
  -4   5  -6    1.50    3.13
   4  -5   6    3.40    3.12
  -4   5  -7   65.72    9.39
  -4   5  -7   67.60   11.43
   4  -5   7   74.04    7.09
  -4   5  -8   41.03   14.01
  -4   5  -8   39.64   12.38
   4  -5   8   35.06   12.18
  -4   5  -9   73.48    5.04
  -4   5  -9   74.42   19.05
   4  -5   9   58.83   10.65
  -4   5 -10   11.73    3.94
  -4   5 -10    7.31    3.70
   4  -5  10    9.12    3.48
  -4   5 -11  137.14    8.75
  -4   5 -11  115.63   16.86
   4  -5  11  108.61   11.03
  -4   5 -12   35.46   14.72
  -4   5 -12   62.52    7.02
   4  -5  12   36.09   13.09
  -4   5 -13   27.23   10.44
  -4   5 -13   42.72   12.01
   4  -5  13   34.59   17.66
   4  -4 -16  185.34   11.65
  -4   4  16  170.85   30.44
   4  -4 -15   44.38    7.28
  -4   4  15   35.12   10.96
   4  -4 -14   93.09   13.52
  -4   4  14   97.64   24.17
   4  -4 -13   23.39    4.70
  -4   4  13   27.24    9.13
   4  -4 -12    1.65    1.87
  -4   4  12    3.19    4.05
   4  -4 -11   68.18    7.31
  -4   4  11   60.69    3.48
  -4   4  11   66.37   17.21
   4  -4 -10  213.16   10.31
  -4   4  10  221.57   10.29
  -4   4  10  222.89   14.24
   4  -4  -9  281.40   10.39
  -4   4   9  261.02    8.51
  -4   4   9  276.98   13.34
   4  -4  -8  500.95   11.62
  -4   4   8  472.52   12.85
  -4   4   8  495.07   14.14
   4  -4  -7  118.86    7.03
  -4   4   7  136.98    6.27
  -4   4   7  146.48   12.60
   4  -4  -6   29.16    5.47
  -4   4   6   30.66   11.83
  -4   4   6   20.61    9.20
   4  -4  -5   -1.00    1.50
  -4   4   5    3.19    2.70
  -4   4   5    4.35    4.95
   4  -4  -4  209.76    4.92
  -4   4   4  197.54    9.34
  -4   4   4  207.88   10.03
   4  -4  -3  529.39   13.33
  -4   4   3  503.35   11.93
  -4   4   3  523.06   14.00
  -4   4   3  549.06   14.81
   4  -4  -2  191.63    7.49
  -4   4   2  175.71    6.35
  -4   4   2  208.66   18.15
  -4   4   2  208.92   11.31
   4  -4  -1  294.29   11.79
  -4   4   1  292.57   10.02
  -4   4   1  326.24   12.98
  -4   4   1  353.46   16.46
  -4   4   0  323.02   10.77
  -4   4   0  333.86   12.38
  -4   4   0  346.42   17.02
  -4   4   0  320.15   15.87
  -4   4  -1  215.79    7.61
  -4   4  -1  225.45    9.34
  -4   4  -1  243.39   11.50
  -4   4  -1  234.18   10.08
  -4   4  -2  522.59   14.89
  -4   4  -2  531.36   14.54
   4  -4   2  534.54   13.94
  -4   4  -3  161.72    4.95
  -4   4  -3  171.59    8.17
   4  -4   3  166.94   11.72
  -4   4  -4  203.54    5.58
  -4   4  -4  206.18    8.69
   4  -4   4  197.96    6.58
  -4   4  -5   42.31    2.68
  -4   4  -5   56.23   17.29
   4  -4   5   45.43   12.26
  -4   4  -6  190.74    7.16
  -4   4  -6  210.69    9.41
   4  -4   6  196.98    7.42
  -4   4  -7  113.24    4.77
  -4   4  -7  107.70    7.11
   4  -4   7  109.37    8.91
  -4   4  -8  300.53    8.07
  -4   4  -8  329.83   12.68
   4  -4   8  289.56    7.55
  -4   4  -9  604.83   20.22
  -4   4  -9  682.21   16.34
   4  -4   9  630.86   19.50
  -4   4 -10   55.71    6.29
  -4   4 -10   66.71    9.48
   4  -4  10   58.91    8.21
  -4   4 -11    5.74    4.38
  -4   4 -11    2.58    2.24
   4  -4  11    6.56    3.47
  -4   4 -12  205.95   11.30
  -4   4 -12  189.61   18.40
   4  -4  12  188.49   10.24
  -4   4 -13  248.00    9.97
  -4   4 -13  238.59    9.45
   4  -4  13  220.06    9.61
  -4   4 -14  117.59   16.13
  -4   4 -14  120.39   16.24
   4  -4  14  122.04    6.26
  -4   4 -15    6.73    2.87
  -4   4 -15    1.53    2.91
   4  -4  15    5.75    4.84
   4  -3 -17   65.48    6.99
  -4   3  17   38.45   15.43
   4  -3 -16    2.20    2.98
  -4   3  16   -2.35    4.35
   4  -3 -15   27.49    9.34
  -4   3  15   40.67   14.70
   4  -3 -14   72.60    9.86
  -4   3  14   68.69   19.41
   4  -3 -13    3.40    3.60
  -4   3  13    4.73    2.26
   4  -3 -12    3.13    2.26
  -4   3  12    1.83    1.76
  -4   3  12    4.89    3.06
   4  -3 -11   60.97    5.75
  -4   3  11   58.01    3.37
  -4   3  11   58.53   13.72
   4  -3 -10   16.39    5.47
  -4   3  10   13.95    4.29
  -4   3  10   20.33    5.77
   4  -3  -9    3.49    3.13
  -4   3   9    5.61    3.09
  -4   3   9    7.55    4.79
   4  -3  -8   11.33    4.05
  -4   3   8   12.18    2.92
  -4   3   8    9.01    5.43
   4  -3  -7  259.86    8.33
  -4   3   7  286.22    8.73
  -4   3   7  273.94    9.20
   4  -3  -6   40.02    4.65
  -4   3   6   47.94   10.36
  -4   3   6   56.93    8.63
   4  -3  -5  197.65    8.16
  -4   3   5  207.16    8.20
  -4   3   5  175.85   10.30
   4  -3  -4    0.11    2.08
  -4   3   4    2.75    2.32
  -4   3   4    6.58    5.73
   4  -3  -3   21.08    5.93
  -4   3   3   12.26    4.02
  -4   3   3   14.09    3.35
   4  -3  -2  359.57    6.19
  -4   3   2  359.65    9.17
  -4   3   2  362.23    8.63
   4  -3  -1  169.84    8.70
  -4   3   1  158.91    7.28
  -4   3   1  146.49   20.69
  -4   3   1  164.91    6.59
   4  -3   0 1181.10   17.94
  -4   3   0 1177.47   17.67
  -4   3   0 1155.89   31.94
  -4   3   0 1225.92   19.21
   4  -3   1  156.78   10.52
  -4   3  -1  148.41    8.90
  -4   3  -1  166.59    8.14
  -4   3  -1  170.10   10.47
  -4   3  -2  514.44   11.35
  -4   3  -2  526.62   11.33
  -4   3  -2  541.32    9.17
  -4   3  -3   30.89    7.44
  -4   3  -3   23.37    6.39
   4  -3   3   22.18    5.79
  -4   3  -4   46.17   11.02
  -4   3  -4   48.08   14.30
   4  -3   4   36.38    6.19
  -4   3  -5   39.73    3.23
  -4   3  -5   44.89   13.13
   4  -3   5   40.24   10.92
  -4   3  -6  205.54    8.47
  -4   3  -6  197.26   10.06
   4  -3   6  201.34    9.50
  -4   3  -7  132.84    5.54
  -4   3  -7  130.58    7.40
   4  -3   7  128.51   10.28
  -4   3  -8    2.09    2.07
  -4   3  -8    0.98    2.37
   4  -3   8   -0.15    3.27
  -4   3  -9    2.47    2.33
  -4   3  -9    3.34    6.15
   4  -3   9    3.39    2.09
  -4   3 -10    1.44    4.11
  -4   3 -10    2.55    2.70
   4  -3  10    4.03    2.22
  -4   3 -11    9.16    4.36
  -4   3 -11    6.87    4.93
   4  -3  11    6.88    4.12
  -4   3 -12   71.44   14.02
  -4   3 -12   45.07   14.02
   4  -3  12   59.16    7.59
  -4   3 -13  164.01    9.40
  -4   3 -13  164.21   11.08
   4  -3  13  181.88    8.65
  -4   3 -14   20.93   10.04
  -4   3 -14   28.96   13.03
   4  -3  14   15.12    6.99
  -4   3 -15    5.94    4.14
  -4   3 -15    5.30    4.08
   4  -3  15    0.57    2.19
  -4   3 -16   18.46    8.59
  -4   3 -16   13.35    3.80
   4  -3  16   19.41    4.74
   4  -2 -17  124.82    8.64
  -4   2  17   92.87   29.26
   4  -2 -16   48.47   17.10
  -4   2  16   57.05   22.25
   4  -2 -15   24.73    8.97
  -4   2  15   25.17    8.18
   4  -2 -14   27.07   10.91
  -4   2  14   34.24   11.45
   4  -2 -13  121.08   13.88
  -4   2  13  119.11   24.97
   4  -2 -12    4.78    2.32
  -4   2  12    9.17    3.07
  -4   2  12    9.64    5.59
   4  -2 -11   34.54    8.30
  -4   2  11   37.94    4.08
  -4   2  11   41.58   14.07
   4  -2 -10   86.53    6.88
  -4   2  10   89.61    4.56
  -4   2  10   93.32    7.04
   4  -2  -9   63.63    5.44
  -4   2   9   63.73    7.51
  -4   2   9   66.57   14.35
   4  -2  -8  284.37   16.18
  -4   2   8  298.35   12.13
  -4   2   8  291.68   17.19
   4  -2  -7  406.28    9.12
  -4   2   7  376.33    7.53
  -4   2   7  408.74   10.61
   4  -2  -6  757.76   10.70
  -4   2   6  725.92   15.50
  -4   2   6  727.58   22.67
   4  -2  -5  419.19   12.83
  -4   2   5  433.93    7.99
  -4   2   5  435.46    9.36
   4  -2  -4   49.84   11.15
  -4   2   4   40.67   12.25
  -4   2   4   55.42    5.76
   4  -2  -3  761.30   12.26
  -4   2   3  750.22   15.82
  -4   2   3  746.36   13.42
   4  -2  -2  489.22   12.84
  -4   2   2  478.35    9.00
  -4   2   2  494.58   15.93
   4  -2  -1 4174.66   54.40
  -4   2   1 4080.67   53.50
  -4   2   1 4280.08   55.51
   4  -2   0 2078.00   29.45
   4  -2   1 4350.66   55.14
  -4   2  -1 4564.74   30.83
  -4   2  -1 4414.80   57.65
   4  -2   2   23.84    2.39
  -4   2  -2   27.92    8.95
  -4   2  -2   25.22    4.96
  -4   2  -3   22.55    7.81
  -4   2  -3   13.61    7.20
   4  -2   3   24.48    6.79
  -4   2  -4  211.08    6.73
  -4   2  -4  234.24    9.35
   4  -2   4  212.86    6.70
  -4   2  -5  344.11    9.74
  -4   2  -5  333.30   20.98
   4  -2   5  319.57   10.38
  -4   2  -6  447.57   11.04
  -4   2  -6  431.67   14.58
   4  -2   6  437.85   10.94
  -4   2  -7    5.60    3.11
  -4   2  -7    0.55    4.33
   4  -2   7    4.15    3.46
  -4   2  -8    5.48    2.60
  -4   2  -8    4.63    3.87
   4  -2   8   10.09    2.68
  -4   2  -9  252.71    7.76
  -4   2  -9  246.77   13.22
   4  -2   9  234.88    8.29
  -4   2 -10 1284.95   24.22
  -4   2 -10 1288.84   18.31
   4  -2  10 1285.23   21.14
  -4   2 -11  812.43   23.24
  -4   2 -11  765.25   31.50
   4  -2  11  780.25   19.62
  -4   2 -12  292.92    9.71
  -4   2 -12  330.12   12.52
   4  -2  12  324.17    9.74
  -4   2 -13   79.89    8.49
  -4   2 -13   85.81    8.87
   4  -2  13   76.40    5.16
  -4   2 -14   75.07   11.70
  -4   2 -14   90.61    8.40
   4  -2  14   81.02    9.96
  -4   2 -15  107.35   13.00
  -4   2 -15   84.60   11.43
   4  -2  15   97.78    6.37
  -4   2 -16  198.23   14.61
  -4   2 -16  210.86    8.06
   4  -2  16  217.81    8.77
  -4   2 -17   94.75   21.04
   4  -1 -17    1.97    5.16
  -4   1  17    2.46    2.91
   4  -1 -16   21.82   12.10
  -4   1  16   32.62   13.25
   4  -1 -15    4.17    4.61
  -4   1  15    3.76    2.58
   4  -1 -14   96.41    8.73
  -4   1  14  115.17    6.86
   4  -1 -13  188.00   14.21
  -4   1  13  185.91    7.17
  -4   1  13  196.57   20.06
   4  -1 -12   47.21   13.15
  -4   1  12   52.82    3.27
  -4   1  12   41.49   10.30
   4  -1 -11    8.57    4.62
  -4   1  11    9.06    3.67
  -4   1  11    8.61    5.62
   4  -1 -10    0.54    2.60
  -4   1  10    2.62    3.58
  -4   1  10    2.08    3.71
   4  -1  -9  158.66   15.69
  -4   1   9  147.28    7.28
  -4   1   9  162.67   17.42
   4  -1  -8  188.22   14.07
  -4   1   8  195.46    7.02
  -4   1   8  200.20   12.55
   4  -1  -7   32.53    9.07
  -4   1   7   29.65    8.75
  -4   1   7   33.65   10.36
   4  -1  -6  158.16   13.04
  -4   1   6  155.88    5.98
  -4   1   6  125.85    8.01
   4  -1  -5    0.53    2.43
  -4   1   5    1.10    1.61
  -4   1   5    1.25    2.80
   4  -1  -4   58.03    4.98
  -4   1   4   64.22    4.49
  -4   1   4   50.10    8.51
   4  -1  -3  141.86    6.16
  -4   1   3  158.55    6.13
  -4   1   3  159.56   10.07
   4  -1  -2  856.64   14.81
  -4   1   2  849.62   15.60
  -4   1   2  860.37   18.00
   4  -1  -1  122.02    4.53
  -4   1   1  132.46    6.18
  -4   1   1  131.71    5.40
   4  -1   0    1.16    1.47
  -4   1   0    1.55    2.42
  -4   1   0    3.82    3.84
  -4   1   0    4.96    2.07
   4  -1   0    0.72    2.38
   4  -1   1   52.09    2.94
  -4   1  -1   55.33    4.33
  -4   1  -1   66.31    4.05
   4  -1   1   68.04    3.35
   4  -1   2  102.60    4.13
  -4   1  -2  102.14    5.01
  -4   1  -2  103.42    3.31
   4  -1   2  102.92    3.09
   4  -1   3 1308.82   22.43
  -4   1  -3 1325.72   22.26
  -4   1  -3 1371.88   20.84
   4  -1   3 1347.09   21.33
  -4   1  -4   34.41   11.33
   4  -1   4   29.01    3.11
   4  -1   4   30.81    4.13
  -4   1  -5    1.10    2.44
  -4   1  -5    4.46    2.98
   4  -1   5    3.28    1.37
   4  -1   5    1.69    2.04
  -4   1  -6   52.90    7.39
  -4   1  -6   64.12   18.91
   4  -1   6   50.53    7.24
   4  -1   6   49.56    5.50
  -4   1  -7   74.28    9.82
  -4   1  -7   91.61   19.42
   4  -1   7   83.70    4.10
   4  -1   7   71.89    3.59
  -4   1  -8    3.44    3.09
  -4   1  -8    4.72    3.23
   4  -1   8    0.77    1.00
   4  -1   8    1.08    1.17
  -4   1  -9   58.89   16.55
  -4   1  -9   71.61    8.08
   4  -1   9   66.41    3.61
  -4   1 -10   46.44   14.69
  -4   1 -10   40.21    8.52
   4  -1  10   38.78    3.82
  -4   1 -11   20.48    5.20
  -4   1 -11   19.11    4.93
   4  -1  11   13.62    4.57
  -4   1 -12   58.21   16.12
  -4   1 -12   53.14   15.04
   4  -1  12   48.58   11.44
  -4   1 -13    8.10    8.59
  -4   1 -13    5.04    4.79
   4  -1  13   14.20    4.97
  -4   1 -14   25.60    6.43
  -4   1 -14   25.14    8.76
   4  -1  14   23.10    7.91
  -4   1 -15  240.78   13.86
  -4   1 -15  210.89    9.98
   4  -1  15  220.43    9.67
  -4   1 -16    7.98    6.13
  -4   1 -16    1.36    1.53
   4  -1  16    4.72    3.77
  -4   1 -17   22.96    8.24
  -4   1 -18    1.32    3.14
   4   0 -18    4.52    3.01
  -4   0  18   -0.86    4.19
   4   0 -17   43.91   18.66
  -4   0  17   40.72   15.11
   4   0 -16  208.83    9.48
  -4   0  16  186.52   32.22
   4   0 -15   50.31   12.56
  -4   0  15   42.60   16.06
   4   0 -14  343.88   14.86
  -4   0  14  393.32   16.22
   4   0 -13   65.91    9.90
  -4   0  13   66.61   10.67
  -4   0  13   78.11   24.33
   4   0 -12  167.71   16.80
  -4   0  12  170.44    6.77
  -4   0  12  154.73   15.28
   4   0 -11  527.42   11.85
  -4   0  11  510.65   12.75
  -4   0  11  515.46   12.54
   4   0 -10   90.64    9.98
  -4   0  10   98.83    4.58
  -4   0  10   96.56   21.01
   4   0  -9  978.26   24.42
  -4   0   9  987.58   22.87
  -4   0   9 1007.08   26.69
   4   0  -8   89.30    5.60
  -4   0   8   87.50    4.14
  -4   0   8   89.28    9.25
   4   0  -7   77.19    6.64
  -4   0   7   62.29    3.86
  -4   0   7   65.82    5.12
   4   0  -6   48.12    5.49
  -4   0   6   46.36    7.99
  -4   0   6   50.14   14.05
   4   0  -5  618.38   11.64
  -4   0   5  640.52   14.83
  -4   0   5  650.49   12.42
   4   0  -4 1129.11   19.02
  -4   0   4 1126.60   20.67
  -4   0   4 1166.75   19.91
   4   0  -3  300.74    8.25
  -4   0   3  304.31    9.40
  -4   0   3  301.07    8.20
   4   0  -2   71.99    4.33
  -4   0   2   65.18    4.15
  -4   0   2   64.39    3.92
   4   0  -2   66.28    4.20
   4   0  -1    2.63    2.78
  -4   0   1    3.93    2.80
  -4   0   1    0.52    1.64
   4   0  -1    2.72    2.73
   4   0   0    1.99    4.05
  -4   0   0    3.65    3.86
  -4   0   0   -1.78    2.30
   4   0   0    1.24    1.82
   4   0   1 1908.71   31.85
  -4   0  -1 1900.22   33.24
  -4   0  -1 1935.23   32.14
   4   0   1 1905.27   30.76
   4   0   2  968.72   17.79
  -4   0  -2  943.19   18.17
  -4   0  -2  952.89   16.03
   4   0   2  960.44   16.13
   4   0   3 3270.24   48.66
  -4   0  -3 3188.52   48.50
  -4   0  -3 3389.27   47.40
   4   0   3 3251.74   45.36
   4   0   4 1231.13   20.19
  -4   0  -4 1212.93   20.03
   4   0   4 1274.73   18.76
   4   0   4 1275.90   18.49
  -4   0  -5   35.64    4.67
  -4   0  -5   45.69   12.79
   4   0   5   30.87    2.51
   4   0   5   33.15    1.53
  -4   0  -6   98.15   11.36
  -4   0  -6  103.39    4.68
   4   0   6   95.47    3.63
   4   0   6   98.01    3.42
  -4   0  -7  958.38   18.51
  -4   0  -7  965.16   18.74
   4   0   7  965.56   13.30
   4   0   7  988.45   14.37
  -4   0  -8 1051.22   28.79
  -4   0  -8 1075.69   20.56
   4   0   8 1097.50   15.08
  -4   0  -8 1051.88   14.96
  -4   0  -9  214.21   12.98
  -4   0  -9  211.80    7.61
   4   0   9  214.96    8.25
  -4   0  -9  210.91    6.57
  -4   0 -10    4.52    3.20
  -4   0 -10    3.18    4.60
   4   0  10    2.18    2.45
  -4   0 -10    2.51    1.73
  -4   0 -11   28.14    6.23
  -4   0 -11   21.40    5.50
   4   0  11   22.23    7.67
  -4   0 -12  180.14   10.10
  -4   0 -12  205.04   12.61
   4   0  12  191.32    6.53
  -4   0 -13   39.90   10.08
  -4   0 -13   31.72   10.56
   4   0  13   27.56    8.86
  -4   0 -14  866.21   35.54
  -4   0 -14  839.28   16.68
   4   0  14  874.08   20.81
  -4   0 -15   38.26   11.92
  -4   0 -15   32.04   11.88
   4   0  15   28.41   11.11
  -4   0 -16   52.87   17.59
   4   0  16   65.28    5.17
  -4   0 -17    2.18    3.94
   4   0  17    3.28    2.47
  -4   0 -18  166.70    9.45
  -4   0 -19  105.96   18.31
   4   1 -17   42.81   13.86
  -4  -1  17   36.85   15.33
   4   1 -16   10.35    4.77
  -4  -1  16    4.87    4.78
   4   1 -15    3.82    5.33
  -4  -1  15    0.99    3.14
   4   1 -14    2.23    4.82
  -4  -1  14    4.08    2.60
  -4  -1  14    3.84    4.59
   4   1 -13  298.70   17.97
  -4  -1  13  318.07    8.40
  -4  -1  13  299.18   11.35
   4   1 -12    1.31    4.64
  -4  -1  12    5.65    3.36
  -4  -1  12    1.04    5.04
   4   1 -11  670.02   13.67
  -4  -1  11  670.41   15.84
  -4  -1  11  679.94   17.53
   4   1 -10    4.63    8.08
  -4  -1  10    3.63    3.84
  -4  -1  10   13.98    9.55
   4   1  -9   48.80   14.94
  -4  -1   9   54.90    4.90
  -4  -1   9   57.34   18.69
   4   1  -8    0.71    1.92
  -4  -1   8    2.95    3.61
  -4  -1   8    3.62    2.44
   4   1  -7   16.92    3.97
  -4  -1   7   15.92    5.58
  -4  -1   7   25.12    6.43
   4   1  -6    3.30    2.72
  -4  -1   6    4.10    3.10
  -4  -1   6    3.24    3.01
   4   1  -5  428.09   10.71
  -4  -1   5  460.74   11.25
  -4  -1   5  420.15   11.75
   4   1  -4  908.79   16.22
  -4  -1   4  919.82   18.03
  -4  -1   4  904.28   16.24
   4   1  -3    1.50    3.62
  -4  -1   3    4.84    2.87
  -4  -1   3    1.26    1.89
   4   1  -2  116.07    5.16
  -4  -1   2  105.41    4.70
  -4  -1   2  110.48    3.97
   4   1  -2  110.57    3.92
   4   1  -1 1668.49   28.37
  -4  -1   1 1658.17   30.90
  -4  -1   1 1615.19   27.63
   4   1  -1 1663.56   27.70
   4   1   0  926.33   17.01
  -4  -1   0  927.69   21.26
  -4  -1   0  963.20   16.51
   4   1   0  956.13   16.28
   4   1   1  349.05   11.53
  -4  -1  -1  342.47   10.34
  -4  -1  -1  367.86    9.37
   4   1   1  345.86    8.20
   4   1   2  887.58   17.75
  -4  -1  -2  888.86   16.88
  -4  -1  -2  868.84   14.21
   4   1   2  875.67   14.45
   4   1   3  657.01   13.34
  -4  -1  -3  654.56   13.30
   4   1   3  650.60   10.51
   4   1   5 1461.92   24.24
  -4  -1  -5 1406.01   24.97
  -4  -1  -6   11.59    3.07
  -4  -1  -6    8.17    5.50
   4   1   6   13.10    1.55
   4   1   6   13.38    1.67
  -4  -1  -7  163.91    6.18
  -4  -1  -7  156.52    7.24
   4   1   7  161.45    3.94
  -4  -1  -7  165.62    3.82
  -4  -1  -8   38.15   11.60
  -4  -1  -8   30.56   10.24
   4   1   8   22.04    3.98
  -4  -1  -8   28.83    2.75
  -4  -1  -9   26.77    6.60
  -4  -1  -9   23.51    6.60
   4   1   9   23.61    3.17
  -4  -1  -9   20.62    3.61
  -4  -1 -10   25.17    8.90
  -4  -1 -10   25.87    8.83
   4   1  10   26.28    6.36
  -4  -1 -10   22.77    3.03
  -4  -1 -11   62.29   15.10
  -4  -1 -11   67.32    6.85
   4   1  11   47.32    2.75
  -4  -1 -11   45.07    2.87
  -4  -1 -12   64.53   19.08
  -4  -1 -12   63.96    6.01
   4   1  12   72.17    4.44
  -4  -1 -13   14.27    6.12
  -4  -1 -13   13.87    4.07
   4   1  13   11.98    3.65
  -4  -1 -14  275.05   11.70
  -4  -1 -14  261.07    8.77
   4   1  14  238.29    7.83
  -4  -1 -15   99.51   15.09
  -4  -1 -15   74.95    4.26
   4   1  15   75.03    3.83
  -4  -1 -16  132.62   10.85
   4   1  16  151.50    5.89
  -4  -1 -17   13.39    5.20
   4   1  17    9.04    4.01
  -4  -1 -18    2.44    6.43
  -4  -1 -19   42.35   19.50
   4   2 -17  131.75   11.35
  -4  -2  17  135.32   18.46
   4   2 -16    9.16    4.88
  -4  -2  16    2.84    5.46
   4   2 -15    5.16    3.25
  -4  -2  15   -3.16    4.87
   4   2 -14  190.85   19.30
  -4  -2  14  191.18    8.39
  -4  -2  14  173.39   24.56
   4   2 -13  172.13   17.69
  -4  -2  13  201.65    8.99
  -4  -2  13  165.66   10.34
   4   2 -12 1408.51   24.15
  -4  -2  12 1446.09   21.44
  -4  -2  12 1388.19   35.07
   4   2 -11    3.13    5.37
  -4  -2  11    4.58    2.12
  -4  -2  11    5.72    3.88
   4   2 -10  306.69   14.72
  -4  -2  10  301.62    8.21
  -4  -2  10  294.54    8.66
   4   2  -9    2.84    3.81
  -4  -2   9   13.46    2.62
  -4  -2   9    6.65    6.57
   4   2  -8  315.61   13.91
  -4  -2   8  343.86    9.01
  -4  -2   8  332.84    9.23
   4   2  -7  946.17   24.09
  -4  -2   7  980.10   18.69
  -4  -2   7  999.15   17.93
   4   2  -6  141.99    6.54
  -4  -2   6  160.16    6.08
  -4  -2   6  144.10    6.70
   4   2  -5    0.23    3.24
  -4  -2   5    6.52    3.70
  -4  -2   5   -0.28    3.72
   4   2  -4    6.83    2.87
  -4  -2   4   10.74    4.78
  -4  -2   4   11.33    5.28
   4   2  -3  908.04   16.07
  -4  -2   3  896.24   20.67
  -4  -2   3  939.09   16.42
   4   2  -2   35.67   10.96
  -4  -2   2   38.30    8.46
  -4  -2   2   26.17   10.91
   4   2  -2   23.99    6.80
   4   2  -1 2060.39   34.55
  -4  -2   1 2145.90   35.92
  -4  -2   1 2212.59   36.15
   4   2  -1 2147.62   34.95
   4   2   0  441.25    9.54
  -4  -2   0  420.63   12.20
  -4  -2   0  459.85    9.21
   4   2   0  443.18    4.91
   4   2   1    2.55    3.25
  -4  -2  -1    4.07    2.91
  -4  -2  -1    1.58    1.75
   4   2   1    0.09    1.56
   4   2   2  753.70   14.56
  -4  -2  -2  757.23   14.53
  -4  -2  -2  754.31   12.68
   4   2   2  752.31   12.41
   4   2   3   13.10    3.00
  -4  -2  -3   10.65    3.26
  -4  -2  -3   11.92    2.46
   4   2   3   11.39    1.60
   4   2   4 1247.25   22.21
  -4  -2  -4 1235.18   21.90
   4   2   5 1642.32   26.35
  -4  -2  -5 1600.86   24.86
  -4  -2  -6  267.37    7.32
  -4  -2  -7  282.40    8.34
  -4  -2  -7  298.60    7.58
   4   2   7  302.18    5.45
  -4  -2  -7  288.79    5.23
  -4  -2  -8    4.77    3.29
   4   2   8    1.89    1.16
  -4  -2  -8    4.73    1.18
  -4  -2  -9  449.91   19.68
  -4  -2  -9  454.52   11.25
   4   2   9  455.64    7.80
  -4  -2  -9  436.88    5.47
  -4  -2 -10  707.96   12.75
  -4  -2 -10  729.29   16.22
   4   2  10  741.54    9.21
  -4  -2 -10  719.20    8.64
  -4  -2 -11  132.12   15.47
  -4  -2 -11  128.52    6.89
   4   2  11  127.60    7.95
  -4  -2 -11  120.97    4.13
  -4  -2 -12   40.92   14.48
  -4  -2 -12   35.53    3.97
   4   2  12   41.07    6.58
  -4  -2 -13  240.11   12.54
  -4  -2 -13  247.01    7.99
   4   2  13  254.17    8.40
  -4  -2 -14  358.42   12.07
  -4  -2 -14  341.23    8.78
   4   2  14  317.05    8.70
  -4  -2 -15  327.54   11.64
   4   2  15  316.20    7.93
  -4  -2 -16  235.60   21.88
   4   2  16  248.23    9.21
  -4  -2 -17  137.31   19.26
   4   2  17  145.86    7.99
  -4  -2 -18   15.60    4.48
  -4  -2 -19    1.34    4.56
  -4  -2 -20   41.39   17.32
   4   3 -17   27.09    9.05
  -4  -3  17   28.11   14.07
   4   3 -16   20.98    6.67
  -4  -3  16   21.41    7.16
   4   3 -15   -0.98    4.68
  -4  -3  15    3.56    2.49
  -4  -3  15   11.36    6.22
   4   3 -14   12.05    5.34
  -4  -3  14   16.77    5.23
  -4  -3  14   17.96    7.45
   4   3 -13    1.24    2.34
  -4  -3  13    1.59    2.44
  -4  -3  13    2.69    3.62
   4   3 -12   69.27   22.43
  -4  -3  12   57.64   15.44
  -4  -3  12   73.67   13.86
   4   3 -11   25.26    7.91
  -4  -3  11   19.41    5.80
  -4  -3  11   28.52    7.96
   4   3 -10  324.08    9.91
  -4  -3  10  285.45   13.67
  -4  -3  10  314.39   10.15
   4   3  -9   27.33    9.19
  -4  -3   9   26.08    9.66
  -4  -3   9   38.42    9.75
   4   3  -8  207.70    9.52
  -4  -3   8  199.10    8.76
  -4  -3   8  206.75    9.97
   4   3  -7  283.43   10.22
  -4  -3   7  276.50   14.23
  -4  -3   7  251.07    9.27
   4   3  -6   -2.34    3.78
  -4  -3   6    5.46    2.05
  -4  -3   6    3.25    3.78
   4   3  -5  181.31    6.64
  -4  -3   5  196.02    7.03
  -4  -3   5  190.51    8.46
   4   3  -4  806.65   17.91
  -4  -3   4  831.94   20.73
  -4  -3   4  852.11   16.88
   4   3  -3   53.09   14.17
  -4  -3   3   38.42    3.42
  -4  -3   3   54.55    7.12
  -4  -3   2 4198.72   64.04
  -4  -3   2 4251.44   61.09
   4   3  -1   61.08    6.19
  -4  -3   1   65.33    7.02
  -4  -3   1   65.89    3.29
   4   3  -1   59.94    5.42
   4   3   0   23.85    5.67
  -4  -3   0   26.49    4.49
  -4  -3   0   25.58    3.60
   4   3   0   19.18    3.01
   4   3   1    6.38    2.90
  -4  -3  -1    3.26    3.50
   4   3   1    4.71    1.71
   4   3   2    2.73    1.69
  -4  -3  -2    1.69    1.88
  -4  -3  -2    0.40    1.16
   4   3   2    0.81    1.06
   4   3   3  527.37   15.35
  -4  -3  -3  542.44   12.15
  -4  -3  -3  533.82   10.03
  -4  -3  -3  526.31    9.94
   4   3   4 1623.48   27.09
  -4  -3  -4 1671.66   28.12
  -4  -3  -4 1631.72   23.00
  -4  -3  -4 1612.51   23.00
   4   3   5  687.83    9.41
  -4  -3  -5  721.83   15.30
  -4  -3  -5  703.40    4.29
   4   3   6  506.41   12.61
  -4  -3  -6  465.27   10.35
  -4  -3  -6  459.18    8.53
  -4  -3  -6  472.34    8.73
  -4  -3  -7  405.25   13.86
  -4  -3  -7  409.85   11.29
   4   3   7  425.17    9.17
   4   3   7  412.81    8.12
  -4  -3  -7  406.29    8.51
  -4  -3  -8 1097.62   17.60
  -4  -3  -8 1103.94   16.72
   4   3   8 1071.57   17.09
   4   3   8 1105.24   14.36
  -4  -3  -8 1067.06   14.51
  -4  -3  -9 1092.56   20.77
  -4  -3  -9 1083.62   17.16
   4   3   9 1092.11   17.25
   4   3   9 1082.37   14.59
  -4  -3  -9 1072.85   14.36
  -4  -3 -10  104.93    6.23
  -4  -3 -10  113.77    8.95
   4   3  10  100.04    3.36
   4   3  10  111.17    3.20
  -4  -3 -10  105.11    2.93
  -4  -3 -11  249.23   10.97
  -4  -3 -11  213.00    8.51
   4   3  11  216.34    7.66
   4   3  11  239.04    9.44
  -4  -3 -11  209.63    7.56
  -4  -3 -12    2.74    3.47
  -4  -3 -12    3.30    1.42
   4   3  12    1.62    1.72
   4   3  12    3.90    3.21
  -4  -3 -13    7.13    4.16
  -4  -3 -13    1.06    1.59
   4   3  13    3.50    1.41
  -4  -3 -14   25.41    4.48
  -4  -3 -14   27.14    3.11
   4   3  14   27.73    7.84
  -4  -3 -15    6.71    3.63
   4   3  15    5.41    3.17
  -4  -3 -16    9.14    4.21
   4   3  16    1.48    1.78
  -4  -3 -17   11.61    7.83
   4   3  17   12.13    4.76
  -4  -3 -18   11.91    6.78
  -4  -3 -19   23.17    8.95
  -4  -3 -20   26.41    9.42
   4   4 -16   68.03    7.30
  -4  -4  16   54.01   24.08
   4   4 -15   22.59    5.76
  -4  -4  15   16.79    8.50
  -4  -4  15   26.17    9.99
   4   4 -14   96.46    6.48
  -4  -4  14  118.16   10.46
  -4  -4  14  133.60   10.84
   4   4 -13   34.49   11.14
  -4  -4  13   21.86    9.06
  -4  -4  13   34.09   10.69
   4   4 -12    3.19    3.19
  -4  -4  12   -2.46    4.42
   4   4 -11  763.19   17.28
   4   4 -11  752.63   28.86
  -4  -4  11  774.99   20.03
   4   4 -10  387.56   17.32
   4   4 -10  395.71   11.32
  -4  -4  10  398.98   13.12
   4   4  -9  538.85   12.68
   4   4  -9  550.39   15.06
  -4  -4   9  552.93   12.82
   4   4  -8  641.53   14.36
   4   4  -8  672.82   13.90
  -4  -4   8  653.22   14.74
   4   4  -7  134.17   10.66
   4   4  -7  134.78    8.78
  -4  -4   7  139.11    7.40
   4   4  -6  816.84   18.65
   4   4  -6  893.96   17.21
  -4  -4   6  863.49   25.29
   4   4  -5  154.97    6.45
   4   4  -5  159.78    7.42
  -4  -4   5  143.00    9.07
   4   4  -4  995.73   16.43
   4   4  -4 1000.30   22.92
  -4  -4   4 1028.86   17.12
   4   4  -3    9.09    3.72
   4   4  -3    3.80    4.13
  -4  -4   3    4.18    3.20
   4   4  -2   34.18   12.78
   4   4  -2   31.99    8.13
  -4  -4   2   30.58    7.31
   4   4  -1   25.21    8.35
   4   4  -1   23.97    7.98
  -4  -4   1   24.14    5.90
   4   4   0  187.42    6.29
  -4  -4   0  182.19    5.60
   4   4   0  184.18    5.36
   4   4   1  238.46    7.40
  -4  -4  -1  238.53   11.22
  -4  -4  -1  235.39    6.32
   4   4   1  222.49    6.03
   4   4   2   34.77   10.34
  -4  -4  -2   38.14    6.29
  -4  -4  -2   31.21    2.18
   4   4   2   35.06    3.22
   4   4   3  206.18    6.67
  -4  -4  -3  182.86   12.52
  -4  -4  -3  190.07    4.87
  -4  -4  -3  191.73    5.20
   4   4   4    3.13    1.74
  -4  -4  -4    3.33    1.67
  -4  -4  -4    2.03    0.90
  -4  -4  -4    4.22    2.67
   4   4   5   45.13   11.26
  -4  -4  -5   39.50    3.49
  -4  -4  -5   39.18    2.39
  -4  -4  -5   41.69    3.55
   4   4   6 2103.36   29.18
  -4  -4  -6 2099.31   29.81
  -4  -4  -6 2111.27   26.29
  -4  -4  -6 2040.32   25.46
  -4  -4  -7 2007.30   27.93
  -4  -4  -7 2031.06   27.31
   4   4   7 2075.36   26.74
  -4  -4  -7 2041.70   26.42
  -4  -4  -8 2888.77   43.87
  -4  -4  -8 2764.76   39.83
   4   4   8 2811.08   36.03
  -4  -4  -8 2752.53   33.89
  -4  -4  -9  536.43   10.64
  -4  -4  -9  508.17    7.11
  -4  -4  -9  532.07    8.17
   4   4   9  525.43    8.36
  -4  -4  -9  526.76    8.32
  -4  -4 -10    8.87    3.62
  -4  -4 -10   11.88    3.13
  -4  -4 -10   14.14    4.00
   4   4  10   13.33    3.99
  -4  -4 -10    8.01    3.16
  -4  -4 -11  204.92   14.27
  -4  -4 -11  187.81    6.88
  -4  -4 -11  200.24    7.55
   4   4  11  199.92    8.16
  -4  -4 -12  214.53   15.63
  -4  -4 -12  198.70    6.43
   4   4  12  192.85    5.62
  -4  -4 -13   94.29   22.56
  -4  -4 -13   91.90    3.82
   4   4  13   90.61    4.11
  -4  -4 -14  278.09   25.30
   4   4  14  266.59    9.83
  -4  -4 -15    7.09    5.63
   4   4  15    1.04    1.60
  -4  -4 -16   -0.22    4.16
   4   4  16    0.70    1.74
  -4  -4 -17  209.78   22.88
   4   4  17  180.09   11.51
  -4  -4 -18  100.87    7.91
  -4  -4 -19  368.04   11.28
  -4  -4 -20   33.92   18.73
   4   5 -15    6.92    3.38
  -4  -5  15   32.79    9.96
   4   5 -14   49.09   13.89
   4   5 -14   47.01   10.07
  -4  -5  14   39.78   10.65
   4   5 -13   31.58   11.82
   4   5 -13   33.14    8.47
  -4  -5  13   27.02    7.23
   4   5 -12    4.97    3.62
   4   5 -12    0.00    4.09
  -4  -5  12    9.73    7.07
   4   5 -11   20.53    6.86
   4   5 -11   17.99    6.15
  -4  -5  11   24.51    8.82
   4   5 -10    8.47    3.67
   4   5 -10   14.72    5.72
  -4  -5  10    7.66    4.55
   4   5  -9   42.18    9.67
   4   5  -9   45.02   12.41
  -4  -5   9   40.39   16.97
   4   5  -8  127.74   12.63
   4   5  -8  136.96   11.93
  -4  -5   8  122.19   16.41
   4   5  -7    8.24    4.49
   4   5  -7    6.61    3.97
  -4  -5   7    6.14    3.46
   4   5  -6   68.99   10.80
   4   5  -6   72.43   14.57
  -4  -5   6   62.10   20.49
   4   5  -5    3.94    4.26
   4   5  -5    8.18    4.28
  -4  -5   5    4.57    6.14
   4   5  -4    7.05    2.87
   4   5  -4    9.59    4.13
  -4  -5   4    3.72    4.69
   4   5  -3  495.27   10.24
   4   5  -3  483.43   11.23
  -4  -5   3  481.03   10.87
   4   5  -2   25.63    5.44
   4   5  -2   23.33    5.79
  -4  -5   2   28.98    7.87
   4   5  -1  324.42    9.08
   4   5  -1  325.48    9.45
  -4  -5   1  329.22    8.90
   4   5   0  180.54    5.81
   4   5   0  178.27   11.64
  -4  -5   0  180.59   11.98
   4   5   1   75.70    3.88
   4   5   1   63.29    4.87
  -4  -5  -1   79.77    7.71
   4   5   2   13.78    4.97
   4   5   2   13.51    6.19
  -4  -5  -2   15.38    4.05
   4   5   3   16.34    4.49
   4   5   3   16.10    4.39
  -4  -5  -3   16.83    4.71
   4   5   4    6.46    3.08
  -4  -5  -4    5.88    1.47
  -4  -5  -4    5.59    2.23
  -4  -5  -4    6.42    2.50
   4   5   5  183.70    6.18
  -4  -5  -5  173.49    9.50
  -4  -5  -5  187.19    5.40
  -4  -5  -5  176.12    5.12
   4   5   6  235.33    7.48
  -4  -5  -6  228.16    7.23
  -4  -5  -6  233.26    6.43
  -4  -5  -6  230.84    6.65
  -4  -5  -7  143.71    7.91
  -4  -5  -7  140.32    5.55
   4   5   7  128.11    4.47
  -4  -5  -7  130.06    4.51
  -4  -5  -8   67.84   12.21
  -4  -5  -8   80.77    7.65
   4   5   8   56.94    5.50
  -4  -5  -9   56.86    5.78
  -4  -5  -9   58.82    4.64
   4   5   9   62.82    8.58
  -4  -5 -10   42.34    8.99
  -4  -5 -10   22.01    6.61
  -4  -5 -10   31.37    4.91
   4   5  10   25.21    2.77
  -4  -5 -11  343.21   16.05
  -4  -5 -11  327.44    9.53
   4   5  11  338.38    8.19
  -4  -5 -12   33.63   10.92
  -4  -5 -12   33.70    7.69
   4   5  12   29.77    7.04
  -4  -5 -13    3.10    1.37
   4   5  13    2.33    1.87
  -4  -5 -14    2.63    2.28
   4   5  14    3.63    2.35
  -4  -5 -15   10.30    5.58
   4   5  15    1.89    1.21
  -4  -5 -16    5.09    3.14
   4   5  16    3.02    3.28
  -4  -5 -17    0.00    3.41
   4   5  17    2.39    1.08
  -4  -5 -18    5.76    4.94
  -4  -5 -19    1.78    4.17
   4   6 -14  155.63   10.61
   4   6 -14  125.43   10.62
  -4  -6  14  140.12   18.34
   4   6 -13   27.69   14.00
   4   6 -13   35.26   12.58
  -4  -6  13   45.52   16.82
   4   6 -12  244.24   19.76
   4   6 -12  273.22   14.07
  -4  -6  12  272.44   12.07
   4   6 -11    7.27    4.33
   4   6 -11    4.94    3.58
  -4  -6  11   15.20    6.68
   4   6 -10   41.54    9.53
   4   6 -10   43.96   10.77
  -4  -6  10   45.06   15.85
   4   6  -9   62.40   11.67
   4   6  -9   61.39   12.39
  -4  -6   9   58.36   20.67
   4   6  -8  986.62   17.81
   4   6  -8  982.45   18.50
  -4  -6   8  977.59   30.50
   4   6  -7  388.20   11.17
   4   6  -7  400.07   14.27
  -4  -6   7  408.55   12.72
   4   6  -6  117.75    9.56
   4   6  -6  131.35    7.29
  -4  -6   6  124.47   15.29
   4   6  -5  334.00   12.91
   4   6  -5  328.63    9.63
  -4  -6   5  323.77   10.29
   4   6  -4  339.96   14.27
   4   6  -4  350.64   19.27
  -4  -6   4  365.81   14.61
   4   6  -3   48.54   12.20
   4   6  -3   46.91   13.04
  -4  -6   3   46.43   10.28
   4   6  -2  490.91   10.74
   4   6  -2  504.71   16.33
  -4  -6   2  466.10    9.98
   4   6  -1 2626.27   20.76
   4   6  -1 2616.73   26.74
  -4  -6   1 2634.08   19.58
   4   6   0  604.22    9.17
   4   6   0  594.61   15.96
  -4  -6   0  574.36   14.56
   4   6   1   49.56   12.81
   4   6   1   47.97   12.76
  -4  -6  -1   41.93    5.93
   4   6   2  137.89    5.23
   4   6   2  149.68    7.02
  -4  -6  -2  151.64    8.39
   4   6   3  307.23    8.66
   4   6   3  302.94    9.74
  -4  -6  -3  331.11   16.33
   4   6   4 1140.58   15.54
   4   6   4 1145.95   14.68
  -4  -6  -4 1131.31   15.73
   4   6   5  599.37   13.31
   4   6   5  582.20   18.12
  -4  -6  -5  634.06    9.99
   4   6   6    5.70    1.80
  -4  -6  -6    2.61    2.11
  -4  -6  -6    6.13    3.63
  -4  -6  -7   26.48    8.86
  -4  -6  -7   30.40    5.43
  -4  -6  -7   30.21    8.12
  -4  -6  -8    4.96    1.66
  -4  -6  -8    5.25    2.99
   4   6   8    6.38    1.78
  -4  -6  -9  127.28   16.01
  -4  -6  -9   94.89    6.68
   4   6   9   97.33    6.44
  -4  -6 -10  364.06    8.69
  -4  -6 -10  365.25    6.64
   4   6  10  366.50    8.62
  -4  -6 -11 2040.63   20.92
  -4  -6 -11 2061.56   13.00
   4   6  11 2015.97   24.53
  -4  -6 -12  132.80   11.91
  -4  -6 -12  121.09    3.52
   4   6  12  119.76    4.66
  -4  -6 -13    2.43    2.77
   4   6  13    5.60    4.05
  -4  -6 -14   42.23   14.22
   4   6  14   42.38   11.21
  -4  -6 -15  262.78   20.48
   4   6  15  277.95   11.58
  -4  -6 -16  374.35   16.09
   4   6  16  355.17   14.02
  -4  -6 -17   53.55    9.35
   4   6  17   57.19   14.96
  -4  -6 -18   13.54    5.12
  -4  -6 -19    1.68    4.38
   4   7 -13    3.33    3.08
   4   7 -13    0.57    2.63
  -4  -7  13    2.51    4.59
   4   7 -12   19.16    8.97
   4   7 -12   26.12    8.29
  -4  -7  12   18.65    9.66
   4   7 -11    1.89    2.69
   4   7 -11    3.76    3.17
  -4  -7  11    5.08    3.65
   4   7 -10   11.39    5.91
   4   7 -10   10.04    4.56
  -4  -7  10   -0.56    5.41
   4   7  -9    3.34    2.47
   4   7  -9    2.57    5.48
  -4  -7   9    4.12    3.81
   4   7  -8   14.52    6.76
   4   7  -8   25.48    8.20
  -4  -7   8    9.94    4.17
   4   7  -7   76.44    5.28
   4   7  -7   67.62   17.88
  -4  -7   7   69.10   22.77
   4   7  -6   78.61   14.14
   4   7  -6   71.91   10.28
  -4  -7   6   69.58   20.03
   4   7  -5   15.23    3.71
   4   7  -5   17.38    5.72
  -4  -7   5   20.13    6.61
   4   7  -4  233.35   13.46
   4   7  -4  217.70   18.84
  -4  -7   4  247.61   22.99
   4   7  -3   88.94    4.40
   4   7  -3   74.11    6.82
  -4  -7   3   79.57    5.14
   4   7  -2    2.46    3.47
   4   7  -2   -0.24    4.09
  -4  -7   2    2.42    3.40
   4   7  -1    2.87    1.82
   4   7  -1    3.59    2.73
  -4  -7   1    5.55    3.19
   4   7   0  155.04    5.08
   4   7   0  165.93    8.14
  -4  -7   0  175.07   15.00
   4   7   1    2.36    2.78
   4   7   1    4.36    4.88
  -4  -7  -1   13.98    5.90
   4   7   2  416.07   14.41
   4   7   2  439.19   12.46
  -4  -7  -2  443.15   12.62
   4   7   3  134.51    6.05
   4   7   3  121.61    7.75
  -4  -7  -3  132.57   11.49
   4   7   4  107.35    3.98
   4   7   4  127.33   15.19
  -4  -7  -4  111.98    5.88
   4   7   5   53.98    9.62
   4   7   5   49.81   14.98
  -4  -7  -5   47.31    5.85
   4   7   6   71.53    5.20
  -4  -7  -6   81.00    7.81
  -4  -7  -7   12.55    3.15
   4   7   7    4.97    2.03
  -4  -7  -7    8.13    3.19
  -4  -7  -8    4.17    2.96
  -4  -7  -8    1.46    2.08
  -4  -7  -8   -0.54    2.56
  -4  -7  -9   10.17    4.50
  -4  -7  -9    6.84    2.19
   4   7   9    6.13    3.41
  -4  -7 -10    6.60    3.00
  -4  -7 -10   13.08    3.66
   4   7  10   12.78    3.84
  -4  -7 -11   29.60   12.95
  -4  -7 -11   29.39    5.61
   4   7  11   33.73    4.57
  -4  -7 -12  191.93   15.82
   4   7  12  174.20   14.06
  -4  -7 -13   83.52   16.30
   4   7  13   74.33   17.13
  -4  -7 -14   64.57    7.29
   4   7  14   37.67   10.77
  -4  -7 -15   38.67    7.92
   4   7  15   36.71   12.38
  -4  -7 -16    4.10    2.67
   4   7  16    2.38    2.35
  -4  -7 -17   53.33    7.33
   4   7  17   49.27    7.08
  -4  -7 -18   97.15   19.60
   4   8 -11  106.39    9.92
   4   8 -11   67.34   20.16
  -4  -8  11   61.26   24.62
   4   8 -10  137.10   13.57
   4   8 -10  121.49   18.00
  -4  -8  10  121.57   11.03
   4   8  -9  103.00    6.03
   4   8  -9  102.01   11.97
  -4  -8   9  131.02   14.47
   4   8  -8  143.03   10.15
   4   8  -8  175.11   26.13
  -4  -8   8  173.44   11.82
   4   8  -7   38.49   11.82
   4   8  -7   47.74    9.05
  -4  -8   7   34.70   10.04
   4   8  -6   45.83    9.14
   4   8  -6   57.06   16.47
  -4  -8   6   47.38   13.80
   4   8  -5  386.59   14.39
   4   8  -5  349.69   16.51
  -4  -8   5  374.19   14.46
   4   8  -4  593.70   12.07
   4   8  -4  628.66   15.11
  -4  -8   4  650.72   15.75
   4   8  -3  355.65   10.70
   4   8  -3  340.39   22.37
  -4  -8   3  356.59   10.34
   4   8  -2    3.53    1.59
   4   8  -2    4.37    3.12
  -4  -8   2    1.94    3.29
   4   8  -1    3.22    2.55
   4   8  -1    2.22    4.12
  -4  -8   1    2.39    2.59
   4   8   0   29.62    8.87
   4   8   0   27.60    9.26
  -4  -8   0   33.63   10.69
   4   8   1 1259.44   25.57
   4   8   1 1245.75   32.44
  -4  -8  -1 1226.93   25.63
   4   8   2   25.78    6.91
   4   8   2   39.40   12.51
  -4  -8  -2   38.62   12.30
   4   8   3 1666.88   18.09
   4   8   3 1711.38   24.36
  -4  -8  -3 1699.99   21.54
   4   8   4    7.47    2.65
   4   8   4    4.53    2.55
  -4  -8  -4    7.33    2.09
   4   8   5  233.67   13.08
   4   8   5  233.36   13.76
  -4  -8  -5  265.52   14.68
  -4  -8  -6  148.85    8.75
   4   8   6  160.86   10.50
  -4  -8  -6  159.49   16.40
  -4  -8  -7    4.85    1.27
   4   8   7   14.84    4.81
  -4  -8  -7    7.84    2.88
  -4  -8  -8  735.96   13.60
   4   8   8  726.35   14.73
  -4  -8  -9    1.98    2.22
  -4  -8  -9    3.02    2.44
  -4  -8  -9    5.52    2.49
  -4  -8 -10   30.48    9.90
  -4  -8 -10   31.99    5.56
   4   8  10   28.77   10.43
  -4  -8 -11   56.78    6.52
   4   8  11   46.97    3.72
  -4  -8 -12   63.54    8.70
   4   8  12   59.95   11.78
  -4  -8 -13  328.28   12.77
   4   8  13  350.62   16.15
  -4  -8 -14  155.85    9.16
   4   8  14  151.35   17.03
  -4  -8 -15   79.74   12.24
   4   8  15   78.46    9.42
  -4  -8 -16    2.96    1.50
   4   8  16    0.18    2.45
   4   9  -9   19.20   11.17
   4   9  -9   30.31    8.33
  -4  -9   9   32.84   16.03
   4   9  -8    2.37    1.85
   4   9  -8    2.15    3.04
  -4  -9   8    3.42    5.76
   4   9  -7   34.89   11.58
   4   9  -7   48.97   14.72
  -4  -9   7   37.56   10.69
   4   9  -6   30.34   10.91
   4   9  -6   33.65   11.33
  -4  -9   6   30.31   14.08
   4   9  -5    1.30    2.27
   4   9  -5    3.24    2.30
  -4  -9   5   -1.56    4.11
   4   9  -4    1.12    2.46
   4   9  -4    3.50    2.90
  -4  -9   4    2.96    2.83
   4   9  -3    7.44    2.40
   4   9  -3   16.84    6.21
  -4  -9   3    8.87    5.18
   4   9  -2  144.10    8.91
   4   9  -2  144.23   10.52
  -4  -9   2  151.02   18.95
   4   9  -1  118.14    4.31
   4   9  -1  106.20   11.88
  -4  -9   1  131.94   13.53
   4   9   0   86.16    3.77
   4   9   0   85.08   17.20
  -4  -9   0   75.35    7.47
   4   9   1   13.98    3.61
   4   9   1   14.53    5.19
  -4  -9  -1   19.53    5.09
   4   9   2   15.63    4.87
   4   9   2   23.33    6.89
  -4  -9  -2   23.28    7.32
   4   9   3   26.17    6.44
   4   9   3   28.85    6.60
  -4  -9  -3   26.52    7.61
   4   9   4  141.48    5.21
   4   9   4  159.57    7.92
  -4  -9  -4  162.84   16.33
   4   9   5  302.01    9.21
  -4  -9  -5  311.78   10.14
   4   9   6  101.36   15.68
  -4  -9  -6  105.29    9.62
   4   9   7   38.06   12.56
  -4  -9  -7   42.76   15.26
   4   9   8    5.78    4.30
  -4  -9  -8    2.99    6.33
   4   9   9    1.87    1.64
  -4  -9  -9    2.57    1.81
  -4  -9 -10    9.86    3.43
  -4  -9 -10    8.59    3.63
   4   9  12   40.69   14.56
   4   9  13    5.06    2.73
   4   9  14    3.98    1.69
   4   9  15    4.27    1.02
   4   9  16    2.54    2.67
   4  10  -6   25.65   10.93
  -4 -10   6   21.40   10.90
   4  10  -5   10.20    7.34
  -4 -10   5   10.71    4.28
   4  10  -4   25.64   10.89
  -4 -10   4   29.69   11.26
   4  10  -3   77.90    5.95
  -4 -10   3   81.64   10.21
   4  10  -2  160.27    8.36
  -4 -10   2  164.75   26.76
   4  10  -1  119.69    8.12
  -4 -10   1  109.75    7.85
   4  10   0  119.46   21.17
  -4 -10   0  115.11   13.13
   4  10   1   18.59    6.04
  -4 -10  -1    3.59    2.68
   4  10   2   19.82    5.75
  -4 -10  -2    7.93    3.79
   4  10   3  323.74   13.98
  -4 -10  -3  363.86   17.64
   4  10   4  220.08   16.42
  -4 -10  -4  235.44   11.09
   4  10   5  191.02    9.61
  -4 -10  -5  191.81   19.58
   4  10   6   29.71    8.90
  -4 -10  -6   27.03    7.40
  -4 -10  -7    8.26    4.85
   4  10   8   27.12   10.24
  -4 -10  -8   26.28   11.99
   4  10   9   57.17   15.44
  -4 -10  -9   56.95    8.25
  -4 -10 -10   47.92   13.84
  -4 -10 -11    9.42    4.83
  -4 -10 -12   20.80    8.09
   4  11  -3    0.89    3.16
  -4 -11   3    3.02    2.88
   4  11  -2   45.78   15.56
  -4 -11   2   43.01   15.17
   4  11  -1   24.50    8.40
  -4 -11   1   24.41   13.17
   4  11   0   12.00    7.77
  -4 -11   0   13.20    4.34
   4  11   1   13.13    8.43
  -4 -11  -1   19.37    7.03
   4  11   2   12.94    7.39
  -4 -11  -2    7.70    5.61
   4  11   3   13.27    4.59
  -4 -11  -3   23.24    9.96
   4  11   4    9.09    5.16
  -4 -11  -4    0.79    2.74
   4  11   5   -0.05    2.66
  -4 -11  -5    6.95    4.53
   4  11   6    4.76    2.53
  -4 -11  -6    3.78    2.47
   4  11   7    4.42    3.21
  -4 -11  -7    3.60    1.77
   4  11   8   29.21   16.46
  -4 -11  -8   22.90    7.83
  -4 -11  -9    3.26    5.63
  -4 -11 -10    3.57    3.19
  -5   7   8    4.82    3.93
  -5   7   7   17.84    9.19
  -5   7   7   35.83    7.42
  -5   7   6   19.32    7.42
  -5   7   5   33.38   15.91
  -5   7   5   32.18   10.86
  -5   7   4    2.78    3.17
  -5   7   4    4.61    2.88
  -5   7   3  115.17    7.24
  -5   7   3   99.95    9.25
  -5   7   2  382.77   14.80
  -5   7   2  360.23   13.68
  -5   7   1  291.57   16.53
   5  -7  -1  265.30   10.61
  -5   7   0  218.68   23.17
   5  -7   0  210.02    8.96
  -5   7  -1   -1.50    4.25
   5  -7   1   -1.63    3.76
  -5   7  -2   15.25    8.11
   5  -7   2   13.08    7.15
  -5   7  -3  234.26   18.48
   5  -7   3  267.85   14.16
  -5   7  -4   55.22   16.33
   5  -7   4   49.23   15.92
  -5   7  -5  102.52   19.35
   5  -7   5  146.72    9.40
  -5   7  -6    8.57    3.64
   5  -7   6   12.81    6.71
  -5   6  11   10.60    4.28
  -5   6  10   -0.06    4.17
  -5   6   9   51.05   11.97
  -5   6   9   45.56   19.20
  -5   6   8   10.37    4.51
  -5   6   8    4.50    6.20
  -5   6   7   25.43   12.50
  -5   6   7   31.58    8.07
  -5   6   6    7.57    4.73
  -5   6   6    3.42    2.13
  -5   6   5   28.11    7.54
  -5   6   5   27.57    8.67
  -5   6   4   19.91    7.97
  -5   6   4   13.65    7.12
  -5   6   3    6.50    3.30
  -5   6   3    3.53    4.49
  -5   6   2    4.13    2.95
  -5   6   2    0.67    1.75
  -5   6   1    4.37    4.85
  -5   6   1    0.84    2.93
  -5   6   0   27.96   11.50
   5  -6   0   28.41   11.94
  -5   6  -1    6.72    3.77
   5  -6   1    6.38    3.37
  -5   6  -2    3.07    4.92
   5  -6   2    9.71    5.66
  -5   6  -3    0.20    3.46
   5  -6   3    4.01    3.11
  -5   6  -4   12.05    6.13
   5  -6   4    7.16    1.79
  -5   6  -5    6.35    4.87
   5  -6   5   12.98    6.48
  -5   6  -6    5.62    2.83
   5  -6   6    0.79    2.38
  -5   6  -7    4.52    3.21
   5  -6   7   -2.91    3.03
  -5   6  -8   12.27    6.25
   5  -6   8   12.49    5.08
  -5   6  -9   40.55   14.59
   5  -6   9   42.49   11.13
  -5   6 -10    2.76    3.46
   5  -6  10    2.41    3.41
  -5   5  13   12.07    6.87
  -5   5  12   82.14   18.40
  -5   5  11  220.99   10.22
  -5   5  10  247.38   18.13
  -5   5   9  167.53    9.63
  -5   5   9  185.81   11.78
  -5   5   8   30.82   10.80
  -5   5   8   59.47   12.54
  -5   5   7   22.00    7.80
  -5   5   6   25.59    9.14
  -5   5   6   41.57   10.45
  -5   5   5  121.76    7.21
  -5   5   5  118.83    8.85
  -5   5   4  208.99    9.05
  -5   5   4  233.58   21.44
  -5   5   3   86.25    9.26
  -5   5   3   95.67    7.39
  -5   5   2   37.15   11.37
  -5   5   2   30.11    5.86
  -5   5   1    4.84    1.77
  -5   5   1    1.64    4.03
  -5   5   1    0.90    1.73
  -5   5   0   79.65    3.97
  -5   5   0   73.90   25.26
  -5   5   0   81.59   16.71
  -5   5  -1  499.22   10.67
  -5   5  -1  480.93   21.09
   5  -5   1  489.85   14.83
  -5   5  -2  380.51    7.90
  -5   5  -2  435.81   13.45
   5  -5   2  406.89   11.19
  -5   5  -3   65.17    4.44
  -5   5  -3   65.90    6.68
   5  -5   3   65.39    6.96
  -5   5  -4    2.59    2.17
  -5   5  -4   14.89    7.50
   5  -5   4   10.01    4.82
   5  -5   5  123.55    7.74
  -5   5  -6  156.61    5.72
  -5   5  -6  145.38   10.34
   5  -5   6  136.23   10.86
  -5   5  -7  294.07   12.58
  -5   5  -7  302.49   14.79
   5  -5   7  260.10   12.62
  -5   5  -8  251.53   14.13
  -5   5  -8  310.53   16.96
   5  -5   8  267.71   14.38
  -5   5  -9    3.34    3.69
  -5   5  -9    6.84    3.74
   5  -5   9    2.71    2.84
  -5   5 -10    3.25    2.46
  -5   5 -10    3.80    3.41
   5  -5  10    4.02    2.80
  -5   5 -11   15.05    6.52
  -5   5 -11    7.97    3.98
   5  -5  11   12.91    7.09
  -5   5 -12  198.54   12.93
  -5   5 -12  184.98   26.92
  -5   4  14    5.93    2.67
   5  -4 -13   10.23    4.34
  -5   4  13   20.43    7.18
   5  -4 -12    2.61    1.91
  -5   4  12    7.22    4.01
   5  -4 -11   21.93    8.82
  -5   4  11   28.89   12.54
   5  -4 -10   37.04   11.13
  -5   4  10   25.96   10.81
  -5   4  10   43.90   10.02
   5  -4  -9  159.75    7.72
  -5   4   9  165.07    6.92
  -5   4   9  153.35   10.29
   5  -4  -8   69.98    7.31
  -5   4   8   54.43   11.49
  -5   4   8   79.21   16.57
   5  -4  -7  197.12   11.63
  -5   4   7  190.06    8.09
  -5   4   7  192.79   12.18
   5  -4  -6   55.22    7.79
  -5   4   6   46.85   14.25
  -5   4   6   68.28   15.11
   5  -4  -5    1.21    1.69
  -5   4   5   -0.64    3.34
  -5   4   5    4.53    2.57
   5  -4  -4   44.42    5.25
  -5   4   4   46.60   10.74
  -5   4   4   49.47   13.52
   5  -4  -3    0.48    1.14
  -5   4   3    2.27    4.56
  -5   4   3    3.76    3.36
   5  -4  -2  175.03   10.47
  -5   4   2  155.87   10.13
  -5   4   2  174.84   13.11
   5  -4  -1  320.55    6.63
  -5   4   1  310.86   11.89
  -5   4   1  340.20   21.38
   5  -4   0    9.64    2.12
  -5   4   0    7.86    6.22
  -5   4   0    8.76    4.97
  -5   4  -1  629.10   13.56
  -5   4  -1  661.33   17.87
  -5   4  -1  681.18   13.54
  -5   4  -2   53.41    7.16
  -5   4  -2   55.24   23.17
   5  -4   2   60.21   13.72
  -5   4  -3   18.04    5.35
  -5   4  -3   15.95    8.52
   5  -4   3    9.94    3.03
  -5   4  -4   54.93    4.65
  -5   4  -4   46.92   19.03
   5  -4   4   50.21   13.59
  -5   4  -5  137.63    8.76
  -5   4  -5  131.28   23.25
   5  -4   5  135.51   10.61
  -5   4  -6    5.36    2.51
  -5   4  -6   10.78    6.05
   5  -4   6    9.16    3.73
  -5   4  -7   73.12   13.77
  -5   4  -7   89.57   14.80
   5  -4   7   80.05    5.03
  -5   4  -8    3.23    1.62
  -5   4  -8    5.01    2.83
   5  -4   8    1.08    1.61
  -5   4  -9    4.49    4.96
  -5   4  -9    6.30    4.17
   5  -4   9    5.63    3.94
  -5   4 -10    4.09    2.63
  -5   4 -10    5.71    6.07
   5  -4  10    2.43    2.15
  -5   4 -11   -0.03    3.51
  -5   4 -11    6.63    3.90
   5  -4  11   -0.11    2.60
  -5   4 -12   27.06    7.49
  -5   4 -12   30.25   10.67
   5  -4  12   12.67    4.85
  -5   4 -13   30.44   12.15
  -5   4 -13   32.17   10.46
  -5   4 -14    0.65    3.35
  -5   4 -14    4.48    3.16
   5  -3 -15    5.70    1.88
  -5   3  15   14.17    6.59
   5  -3 -14  409.72   10.45
  -5   3  14  387.78   14.32
   5  -3 -13   34.42    9.41
  -5   3  13   37.95    9.45
   5  -3 -12   12.22    4.52
  -5   3  12   10.60    3.45
   5  -3 -11   42.68    5.28
  -5   3  11   35.00   12.70
  -5   3  11   48.00    8.08
   5  -3 -10   14.38    7.02
  -5   3  10    7.45    3.95
   5  -3  -9    6.41    1.67
  -5   3   9   12.52    4.17
  -5   3   9   15.95    4.79
   5  -3  -8  451.73   12.08
  -5   3   8  482.56   16.57
  -5   3   8  465.87   17.72
   5  -3  -7   60.55    6.59
  -5   3   7   45.54    4.21
  -5   3   7   57.07   10.97
   5  -3  -6  733.34   16.40
  -5   3   6  730.55   15.72
  -5   3   6  767.30   14.68
   5  -3  -5   39.37    8.62
  -5   3   5   45.35   14.73
  -5   3   5   56.90   14.43
   5  -3  -4    2.23    1.96
  -5   3   4    3.05    2.71
  -5   3   4    0.75    3.05
   5  -3  -3  722.51   18.16
  -5   3   3  749.40   15.21
  -5   3   3  747.57   25.64
   5  -3  -2  265.64    8.89
  -5   3   2  301.86   10.05
  -5   3   2  287.76   16.97
   5  -3  -1   17.06    5.01
  -5   3   1   12.14    5.84
  -5   3   1   22.02    7.24
   5  -3   0  327.38   11.63
  -5   3   0  334.63   17.26
  -5   3   0  366.17   17.21
   5  -3   1    3.07    2.55
  -5   3  -1    7.34    9.62
  -5   3  -1    3.54    2.57
  -5   3  -2  364.88   11.23
  -5   3  -2  321.32    7.74
  -5   3  -3  661.40   17.45
  -5   3  -3  705.51   15.48
   5  -3   3  634.10   16.33
  -5   3  -4  306.61    8.56
  -5   3  -4  312.77   19.08
   5  -3   4  284.98    6.86
  -5   3  -5  377.33    9.03
  -5   3  -5  395.49   11.04
   5  -3   5  399.31    8.50
  -5   3  -6   27.31    6.10
  -5   3  -6   29.90    5.41
   5  -3   6   17.35   10.59
  -5   3  -7    2.75    2.24
  -5   3  -7    7.05    5.29
   5  -3   7    3.55    2.38
  -5   3  -8  241.92    8.97
  -5   3  -8  222.46   12.25
   5  -3   8  225.60    7.99
  -5   3  -9  284.13   11.14
  -5   3  -9  289.06   14.08
   5  -3   9  297.57   11.09
  -5   3 -10  397.91   14.17
  -5   3 -10  393.15   14.47
   5  -3  10  392.21   13.22
  -5   3 -11  169.18    7.74
  -5   3 -11  147.90   14.70
   5  -3  11  149.47    5.82
  -5   3 -12    7.36    4.26
  -5   3 -12    5.44    4.51
   5  -3  12    2.99    1.59
  -5   3 -13   10.89    6.07
  -5   3 -13   12.85    6.04
   5  -3  13   12.01    4.76
  -5   3 -14  232.33   15.93
  -5   3 -14  208.94    8.17
  -5   3 -15  186.15   11.25
  -5   3 -15  196.60    9.47
   5  -2 -16    4.98    3.91
  -5   2  16    5.97    6.93
   5  -2 -15    5.51    4.08
  -5   2  15   13.62    4.67
   5  -2 -14  124.01   14.74
  -5   2  14  108.75   28.48
   5  -2 -13    1.66    2.27
  -5   2  13    3.04    2.64
   5  -2 -12   27.21   12.76
  -5   2  12   23.88   10.41
  -5   2  12   35.51   10.59
   5  -2 -11   26.61   15.51
  -5   2  11   23.19    8.05
  -5   2  11   36.62   11.63
   5  -2 -10    4.12    4.48
  -5   2  10    3.46    3.18
  -5   2  10   10.45    5.92
   5  -2  -9   90.74   13.96
  -5   2   9   78.11    9.95
  -5   2   9   94.33   20.69
   5  -2  -8   33.77    8.15
  -5   2   8   32.96    9.22
  -5   2   8   35.57   10.40
   5  -2  -7   29.89   10.35
  -5   2   7   26.40    6.48
  -5   2   7   27.87    9.23
   5  -2  -6    4.74    3.01
  -5   2   6    6.92    3.67
  -5   2   6    5.71    4.22
   5  -2  -5  750.75   19.72
  -5   2   5  728.71   20.19
  -5   2   5  719.81   29.35
   5  -2  -4  257.62   11.42
  -5   2   4  294.04   19.02
  -5   2   4  316.73   12.62
   5  -2  -3  146.04    8.33
  -5   2   3  150.56    7.28
  -5   2   3  147.84   12.76
   5  -2  -2   67.09   11.83
  -5   2   2   49.99    5.44
  -5   2   2   78.07    9.32
   5  -2  -1    2.61    2.40
  -5   2   1    2.80    4.05
  -5   2   1   -0.24    1.16
   5  -2   0   30.13    8.38
  -5   2   0   23.50    4.63
  -5   2   0   23.19    6.14
   5  -2   1  122.35    5.78
  -5   2  -1  134.63    7.49
  -5   2  -1  125.10   10.19
   5  -2   2   12.34    3.36
  -5   2  -2   17.05    4.18
   5  -2   3    3.35    0.73
  -5   2  -3   -0.53    5.06
  -5   2  -4    1.62    1.94
  -5   2  -4    0.94    4.10
   5  -2   4    2.07    2.10
  -5   2  -5    2.34    1.84
  -5   2  -5    3.48    3.17
   5  -2   5    2.81    1.37
  -5   2  -6  379.09   10.72
  -5   2  -6  385.07   12.04
   5  -2   6  387.26   11.38
  -5   2  -7  295.92    8.26
  -5   2  -7  273.92   12.84
   5  -2   7  292.16    8.67
  -5   2  -8  104.17    5.72
  -5   2  -8  102.08   17.13
   5  -2   8   89.46    5.30
  -5   2  -9   34.11   10.50
  -5   2  -9   33.73   13.92
   5  -2   9   27.50    9.54
  -5   2 -10    2.02    1.97
  -5   2 -10    1.32    1.86
   5  -2  10    1.94    1.65
  -5   2 -11   28.63    8.33
  -5   2 -11   30.42    8.61
   5  -2  11   15.68    5.73
  -5   2 -12   11.62    6.38
  -5   2 -12    4.81    1.93
   5  -2  12   10.89    4.12
  -5   2 -13   54.91   20.35
  -5   2 -13   47.28   10.58
   5  -2  13   39.28   14.41
  -5   2 -14   15.25    6.70
  -5   2 -14   15.22    6.39
  -5   2 -15   43.95   14.51
  -5   2 -15   25.72    7.61
  -5   2 -16    9.16    5.70
  -5   2 -16   14.06    5.31
  -5   2 -17   -0.51    3.92
   5  -1 -16  167.96   12.16
  -5   1  16  179.22   11.48
   5  -1 -15  130.57   19.42
  -5   1  15  156.24    8.35
   5  -1 -14    5.56    4.38
  -5   1  14    6.16    3.54
   5  -1 -13   49.81   16.53
  -5   1  13   50.82   19.09
   5  -1 -12  173.35   18.19
  -5   1  12  203.76    9.26
  -5   1  12  198.20   10.80
   5  -1 -11  107.52    6.73
  -5   1  11   94.12    4.61
  -5   1  11   99.69   24.94
   5  -1 -10   21.15    7.47
  -5   1  10   13.38    5.03
  -5   1  10   14.83    6.95
   5  -1  -9  123.18   11.36
  -5   1   9  110.96   12.17
  -5   1   9  115.60    8.96
   5  -1  -8    2.13    4.03
  -5   1   8    4.60    3.45
  -5   1   8    3.64    4.69
   5  -1  -7  105.22   12.09
  -5   1   7   86.93    4.62
  -5   1   7  107.75   12.63
   5  -1  -6  878.92   20.36
  -5   1   6  860.62   24.27
  -5   1   6  881.82   21.49
   5  -1  -5 1592.68   27.55
  -5   1   5 1582.83   19.11
  -5   1   5 1612.39   25.64
   5  -1  -4 2513.58   34.43
  -5   1   4 2466.26   38.83
  -5   1   4 2444.22   30.99
   5  -1  -3  634.79   13.54
  -5   1   3  584.47   17.68
  -5   1   3  597.81   11.66
   5  -1  -2  136.77   10.88
  -5   1   2  120.28   14.08
  -5   1   2  131.27    8.48
   5  -1  -1   41.50    9.52
  -5   1   1   48.32   15.29
  -5   1   1   44.10   10.47
   5  -1   0  568.87   10.79
  -5   1   0  549.34   14.96
  -5   1   0  558.72   10.20
   5  -1   1  967.19   18.86
  -5   1  -1  939.27   16.40
  -5   1  -1  945.72   19.31
   5  -1   2   40.00    3.46
  -5   1  -2   40.44   13.12
  -5   1  -2   35.47    7.69
   5  -1   2   35.37    2.90
   5  -1   3   12.03    3.78
  -5   1  -3   18.42    3.36
  -5   1  -3   13.63    3.42
   5  -1   3   10.86    3.70
   5  -1   4   20.74    5.68
  -5   1  -4   17.51    4.71
   5  -1   4   17.72    5.89
   5  -1   4   19.21    5.12
  -5   1  -5  242.10    8.39
  -5   1  -5  244.07   11.08
   5  -1   5  255.85    7.39
   5  -1   5  260.79    7.82
  -5   1  -6  737.08   15.84
  -5   1  -6  712.39   15.11
   5  -1   6  753.45    9.93
   5  -1   6  775.99   10.47
  -5   1  -7 1395.35   33.56
  -5   1  -7 1346.70   36.31
   5  -1   7 1396.31   28.66
   5  -1   7 1347.29   28.20
  -5   1  -8 1252.69   31.50
  -5   1  -8 1241.67   30.93
   5  -1   8 1261.91   26.72
  -5   1  -9    3.30    2.47
  -5   1  -9    0.31    2.85
   5  -1   9    2.49    2.49
  -5   1 -10  152.25   10.27
  -5   1 -10  164.47    9.78
   5  -1  10  143.29    7.11
  -5   1 -11  431.72   25.87
  -5   1 -11  436.38   16.87
   5  -1  11  455.35   12.52
  -5   1 -12  317.92   10.89
  -5   1 -12  332.46   11.02
   5  -1  12  322.79    7.49
  -5   1 -13  777.97   27.85
  -5   1 -13  800.55   24.54
   5  -1  13  766.80   24.61
  -5   1 -14  145.40   22.56
  -5   1 -14  131.85   11.38
   5  -1  14  133.69    5.24
  -5   1 -15   62.51   20.27
  -5   1 -15   86.31   10.60
  -5   1 -16    2.92    5.20
  -5   1 -16    0.70    1.86
  -5   1 -17   32.12   12.06
  -5   1 -18   31.18   14.45
   5   0 -17   14.74    6.99
  -5   0  17   11.48    9.31
   5   0 -16    4.75    3.23
  -5   0  16    5.81    5.59
   5   0 -15    6.91    4.86
  -5   0  15    6.92    3.41
   5   0 -14    5.44    3.35
  -5   0  14   12.67    7.53
   5   0 -13   67.43   17.38
  -5   0  13   52.68   10.77
  -5   0  13   52.95   11.23
   5   0 -12    6.20    4.64
  -5   0  12    6.59    2.93
  -5   0  12   14.68    5.72
   5   0 -11  134.82   17.29
  -5   0  11  131.20    6.64
  -5   0  11  112.38   26.05
   5   0 -10    3.31    4.21
  -5   0  10    3.39    1.79
  -5   0  10    3.45    3.27
   5   0  -9   88.51    6.23
  -5   0   9  109.76    7.76
  -5   0   9  114.53   11.61
   5   0  -8   46.86   12.22
  -5   0   8   54.98    5.97
  -5   0   8   58.75   17.76
   5   0  -7   17.57    4.87
  -5   0   7   13.51    2.93
  -5   0   7   25.08    4.65
   5   0  -6    3.80    2.72
  -5   0   6   -0.43    3.20
  -5   0   6    6.21    4.09
   5   0  -5   50.59   12.63
  -5   0   5   50.61   10.72
  -5   0   5   54.44    9.47
   5   0  -4    4.29    2.12
  -5   0   4    0.20    0.90
  -5   0   4    0.60    1.94
   5   0  -3    3.49    2.45
  -5   0   3    7.39    5.18
  -5   0   3    3.28    4.74
   5   0  -2    1.15    2.22
  -5   0   2   -2.34    3.92
  -5   0   2    4.57    3.82
   5   0  -1  226.70    9.60
  -5   0   1  236.43    7.94
  -5   0   1  261.98   12.51
   5   0   0  106.28    5.16
  -5   0   0  115.37    8.98
  -5   0   0  111.36    4.31
   5   0   0  111.04    7.42
   5   0   1    6.91    3.07
  -5   0  -1    7.89    4.63
  -5   0  -1    8.79    2.14
   5   0   1    2.64    1.77
   5   0   2    1.83    2.12
  -5   0  -2    8.07    4.18
  -5   0  -2   -1.53    1.25
   5   0   2    1.39    0.94
   5   0   3  406.40   10.16
  -5   0  -3  407.16   11.78
  -5   0  -3  429.72    8.59
   5   0   3  415.00    9.29
   5   0   4  269.16   16.68
  -5   0  -4  252.59   13.75
   5   0   4  267.23    5.70
   5   0   4  260.54    6.43
   5   0   5   37.51   11.58
  -5   0  -5   31.14    8.68
   5   0   5   28.73    3.89
   5   0   5   30.88    2.15
  -5   0  -6    8.17    6.19
  -5   0  -6    4.52    4.31
   5   0   6    9.69    2.18
   5   0   6    9.15    2.93
  -5   0  -7    6.99    4.05
  -5   0  -7    2.30    3.12
   5   0   7    1.68    1.22
   5   0   7    1.92    1.39
  -5   0  -8    3.03    3.97
  -5   0  -8    1.41    4.14
   5   0   8    3.19    1.45
   5   0   8    3.30    1.46
  -5   0  -9   27.32    6.56
   5   0   9   14.50    2.92
   5   0   9   21.49    5.65
  -5   0 -10   43.14   10.74
  -5   0 -10   33.92   10.24
   5   0  10   34.56    5.31
   5   0  10   36.78   10.65
  -5   0 -11   92.61    6.74
  -5   0 -11   88.42    8.08
   5   0  11   86.33    3.73
  -5   0 -12    9.24    5.60
  -5   0 -12   17.65    3.83
   5   0  12   13.41    5.37
  -5   0 -13  116.55   18.26
  -5   0 -13  129.57    9.87
   5   0  13  119.65    5.77
  -5   0 -14    3.14    3.37
  -5   0 -14    3.27    2.74
   5   0  14    5.51    2.75
  -5   0 -15   20.57    8.06
  -5   0 -15   13.04    6.30
  -5   0 -16    2.82    3.03
  -5   0 -16    0.29    1.56
  -5   0 -17   43.99   22.80
  -5   0 -18    7.01    3.79
   5   1 -16    3.24    2.83
  -5  -1  16    2.67    3.99
   5   1 -15  172.58   15.48
  -5  -1  15  159.65    9.76
   5   1 -14  237.06   27.65
  -5  -1  14  303.73   16.80
   5   1 -13  426.34   17.15
  -5  -1  13  459.16   19.10
  -5  -1  13  473.25   18.68
   5   1 -12   99.82   21.24
  -5  -1  12   90.89    9.95
  -5  -1  12   74.94    8.93
   5   1 -11  277.33   10.70
  -5  -1  11  295.36    8.27
  -5  -1  11  295.41   15.69
   5   1 -10  145.49   18.26
  -5  -1  10  119.05    5.32
  -5  -1  10  105.84    6.07
   5   1  -9   33.71    9.40
  -5  -1   9   27.77    6.49
  -5  -1   9   20.37   10.65
   5   1  -8 1017.84   18.93
  -5  -1   8 1008.22   17.63
  -5  -1   8 1010.06   18.80
   5   1  -7  294.60   12.06
  -5  -1   7  278.64   10.75
  -5  -1   7  307.81   23.75
   5   1  -6  189.53   17.39
  -5  -1   6  175.41    7.21
  -5  -1   6  182.27   10.96
   5   1  -5    3.93    2.99
  -5  -1   5    1.95    2.23
  -5  -1   5    4.39    2.16
   5   1  -4  103.75   13.91
  -5  -1   4   97.12    5.86
  -5  -1   4   90.74    5.13
   5   1  -3 1753.84   29.49
  -5  -1   3 1732.14   32.42
  -5  -1   3 1731.06   29.67
   5   1  -2 2640.04   35.16
  -5  -1   2 2719.04   40.08
  -5  -1   2 2728.75   35.48
   5   1  -1 1742.54   28.08
  -5  -1   1 1753.09   29.62
  -5  -1   1 1769.27   25.43
   5   1  -1 1688.36   23.75
   5   1   0  676.00    9.38
  -5  -1   0  663.74   15.03
  -5  -1   0  679.76    8.93
   5   1   0  650.20   13.72
   5   1   1   46.76   11.23
  -5  -1  -1   58.68    4.82
  -5  -1  -1   52.40    5.62
   5   1   1   60.35    6.45
   5   1   2  475.65   13.47
  -5  -1  -2  451.24   11.73
  -5  -1  -2  472.69    9.20
   5   1   2  475.78    9.24
   5   1   3  959.78   15.45
  -5  -1  -3  969.66   16.04
  -5  -1  -3  998.21   12.85
   5   1   3  972.08   12.41
   5   1   4 3029.83   39.77
  -5  -1  -4 3056.70   40.01
   5   1   4 3065.81   35.85
   5   1   4 2966.57   34.67
   5   1   5  325.76   10.07
  -5  -1  -5  327.42    9.18
   5   1   6 1222.17   22.98
  -5  -1  -6 1151.76   18.49
  -5  -1  -7  226.22   10.05
  -5  -1  -7  223.86    8.95
  -5  -1  -8  153.54   11.90
  -5  -1  -8  140.74    6.56
   5   1   8  152.85    4.05
   5   1   8  149.73    4.18
  -5  -1  -9  371.21    9.80
  -5  -1  -9  360.34    8.20
   5   1   9  339.62    4.64
   5   1   9  349.03    5.58
  -5  -1 -10  604.80   23.60
  -5  -1 -10  584.97   21.20
   5   1  10  606.45   13.91
  -5  -1 -11    8.41    5.12
  -5  -1 -11    4.92    2.19
   5   1  11    4.29    1.83
  -5  -1 -12  149.34   17.68
  -5  -1 -12  147.64   10.52
   5   1  12  146.95    7.91
  -5  -1 -13  200.31   20.27
  -5  -1 -13  242.50    9.07
   5   1  13  222.90    6.71
  -5  -1 -14  342.65   11.96
  -5  -1 -14  369.43    9.74
  -5  -1 -15  323.50   19.97
  -5  -1 -15  298.43   11.19
  -5  -1 -16  362.77   16.43
  -5  -1 -17   29.31   12.72
  -5  -1 -18   12.68    6.34
  -5  -1 -19   78.77    8.60
   5   2 -16   11.72    5.49
  -5  -2  16    5.98    4.76
   5   2 -15   18.93    7.83
  -5  -2  15   18.69    7.48
   5   2 -14    3.00    3.43
  -5  -2  14   -0.90    2.11
  -5  -2  14    7.48    3.45
   5   2 -13   20.04    7.62
  -5  -2  13   17.85    5.71
  -5  -2  13   28.03   10.95
   5   2 -12   30.05   11.35
  -5  -2  12   32.92    9.20
  -5  -2  12   33.55    6.13
   5   2 -11  566.63   14.32
  -5  -2  11  544.82   12.66
  -5  -2  11  563.71   18.49
   5   2 -10   92.70    6.40
  -5  -2  10   89.03    6.53
  -5  -2  10  105.60    7.38
   5   2  -9  410.91   14.33
  -5  -2   9  440.63   10.96
  -5  -2   9  457.60   12.10
   5   2  -8  277.53    9.24
  -5  -2   8  280.22   11.72
  -5  -2   8  262.33   10.94
   5   2  -7   11.21    4.58
  -5  -2   7   14.35    5.46
  -5  -2   7   12.86    6.36
   5   2  -6   50.79   10.72
  -5  -2   6   44.44   12.16
  -5  -2   6   57.01   12.16
   5   2  -5   11.85    5.05
  -5  -2   5    7.60    4.42
  -5  -2   5   14.76    6.13
   5   2  -4   84.51   11.31
  -5  -2   4   80.75    5.55
  -5  -2   4   77.09    4.74
   5   2  -3   10.71    4.09
  -5  -2   3    5.44    5.09
  -5  -2   3    9.01    5.04
   5   2  -2  501.20   13.92
  -5  -2   2  503.49   11.22
  -5  -2   2  503.70    9.59
   5   2  -1  549.17   13.40
  -5  -2   1  578.15   11.40
  -5  -2   1  559.66    9.60
   5   2  -1  571.78   10.05
   5   2   0  736.95   19.17
  -5  -2   0  748.24   18.99
  -5  -2   0  764.09   13.73
   5   2   0  757.31   12.38
   5   2   1  896.98   17.97
  -5  -2  -1  891.89   16.55
  -5  -2  -1  878.30   13.81
   5   2   1  892.87   13.81
   5   2   2  864.98   21.05
  -5  -2  -2  875.68   16.37
  -5  -2  -2  906.31   13.72
   5   2   2  892.88   13.36
   5   2   3    4.84    2.43
  -5  -2  -3    7.21    3.01
  -5  -2  -3    4.86    1.19
   5   2   3    4.99    1.09
   5   2   4  202.24    7.23
  -5  -2  -4  187.19    8.92
   5   2   5    4.21    5.57
  -5  -2  -5    2.09    2.46
   5   2   6  220.59    7.79
  -5  -2  -6  204.91    6.99
  -5  -2  -7    5.87    2.05
  -5  -2  -7    4.16    4.17
  -5  -2  -8   43.36   15.03
  -5  -2  -8   53.73   13.63
  -5  -2  -9  152.48    7.89
  -5  -2  -9  157.18    7.93
  -5  -2 -10   24.51    5.56
  -5  -2 -10   19.83    5.87
   5   2  10   20.77    3.51
  -5  -2 -10   18.07    1.57
  -5  -2 -11    6.89    4.71
  -5  -2 -11    2.04    3.59
   5   2  11    1.04    1.46
  -5  -2 -12   92.92    6.88
  -5  -2 -12   93.01   13.40
   5   2  12   86.07    2.77
  -5  -2 -13   82.07   22.82
  -5  -2 -13   75.14    4.38
   5   2  13   66.68    2.57
  -5  -2 -14    9.04    3.93
  -5  -2 -14    7.35    3.28
   5   2  14    4.74    3.01
  -5  -2 -15   27.60    9.43
  -5  -2 -16   67.58   18.27
  -5  -2 -17    2.66    2.49
  -5  -2 -18    6.05    4.21
  -5  -2 -19   17.25    7.70
   5   3 -16  130.37   19.70
  -5  -3  16  120.25   24.66
   5   3 -15   13.98    8.05
  -5  -3  15   15.19    8.02
   5   3 -14   10.46    5.22
  -5  -3  14    4.77    2.95
  -5  -3  14   20.92    8.05
   5   3 -13   25.04    4.96
  -5  -3  13   20.33    4.47
  -5  -3  13   27.79    8.47
   5   3 -12   22.44    5.57
  -5  -3  12   20.52    8.04
  -5  -3  12   22.45    8.32
   5   3 -11  244.09   20.75
  -5  -3  11  274.08    7.55
  -5  -3  11  289.39   20.71
   5   3 -10  531.80   16.36
  -5  -3  10  563.50   15.84
  -5  -3  10  531.24   13.78
   5   3  -9  595.52   13.00
  -5  -3   9  549.41   14.70
  -5  -3   9  597.01   13.34
   5   3  -8    4.31    2.93
  -5  -3   8    0.39    2.45
  -5  -3   8    0.93    6.09
   5   3  -7   22.36    7.84
  -5  -3   7   34.26    9.18
  -5  -3   7   35.44    6.96
   5   3  -6   43.65   12.45
  -5  -3   6   54.80   12.13
  -5  -3   6   58.72   16.50
   5   3  -5  708.20   12.03
  -5  -3   5  705.44   11.84
  -5  -3   5  731.78   12.12
   5   3  -4  282.17    9.29
  -5  -3   4  271.54   10.45
  -5  -3   4  294.68   11.60
   5   3  -3  441.57   11.15
  -5  -3   3  437.99   16.19
  -5  -3   3  435.38   17.16
   5   3  -2  309.32   10.29
  -5  -3   2  326.02    9.39
  -5  -3   2  319.07   13.74
   5   3  -1   69.98   12.13
  -5  -3   1   69.66    4.35
  -5  -3   1   73.88    4.77
   5   3   0  552.74   16.61
  -5  -3   0  547.44   11.14
  -5  -3   0  542.97    9.19
   5   3   0  539.07   10.00
   5   3   1 1935.50   30.24
  -5  -3  -1 1936.49   35.06
  -5  -3  -1 2019.73   25.70
   5   3   1 1962.52   28.44
   5   3   2  678.89    9.40
  -5  -3  -2  651.46   14.46
  -5  -3  -2  673.75    9.11
   5   3   2  674.07    5.57
   5   3   3  345.22    9.22
  -5  -3  -3  349.36   15.40
  -5  -3  -3  345.00    6.91
   5   3   3  344.93    6.51
   5   3   4  549.30   11.27
  -5  -3  -4  541.73   10.74
  -5  -3  -4  531.14    6.93
  -5  -3  -4  526.11    6.92
   5   3   5  275.57    8.51
  -5  -3  -5  256.39    7.69
   5   3   6 1247.50   22.20
  -5  -3  -6 1172.13   22.31
  -5  -3  -8  631.98   20.43
  -5  -3  -8  685.54   12.38
  -5  -3  -9  154.76    7.94
  -5  -3  -9  155.86    7.85
  -5  -3  -9  149.50    4.31
  -5  -3 -10 1908.77   43.58
  -5  -3 -10 1961.67   42.17
   5   3  10 1918.13   36.95
  -5  -3 -10 1854.27   35.70
  -5  -3 -11    4.75    3.66
  -5  -3 -11    2.75    1.47
   5   3  11    1.41    0.90
  -5  -3 -11    0.75    0.46
  -5  -3 -12 1748.26   29.39
  -5  -3 -12 1782.34   20.75
   5   3  12 1795.23   16.70
  -5  -3 -13    3.72    3.78
  -5  -3 -13    2.54    1.51
   5   3  13    0.65    0.71
  -5  -3 -14  154.55   12.29
  -5  -3 -14  176.74    6.06
   5   3  14  161.33    5.52
  -5  -3 -15   36.10   12.78
  -5  -3 -16    5.87    3.40
  -5  -3 -17  358.48   20.22
  -5  -3 -18  197.63   10.10
  -5  -3 -19  178.74   13.34
   5   4 -15   69.87   11.04
  -5  -4  15   69.48    5.54
  -5  -4  15   81.67   14.20
   5   4 -14   18.36   11.53
  -5  -4  14   15.63    7.46
  -5  -4  14   17.38    9.55
   5   4 -13   14.21    4.86
  -5  -4  13   12.86    6.03
  -5  -4  13   12.26    6.05
   5   4 -12   18.87    6.09
  -5  -4  12   14.79    4.95
  -5  -4  12   26.94    6.24
   5   4 -11    1.89    3.20
  -5  -4  11    2.30    2.52
  -5  -4  11    6.46    5.14
   5   4 -10   46.28   12.24
  -5  -4  10   46.87   15.97
  -5  -4  10   51.19   16.10
   5   4  -9  687.58   24.49
  -5  -4   9  752.79   23.58
  -5  -4   9  745.52   18.80
   5   4  -8  355.20   16.52
  -5  -4   8  375.28   10.02
  -5  -4   8  373.98   13.98
   5   4  -7   32.39    9.08
  -5  -4   7   31.53   11.11
  -5  -4   7   38.17   12.78
   5   4  -6  345.43   14.15
  -5  -4   6  354.85   13.73
  -5  -4   6  331.80   13.48
   5   4  -5   14.75    5.03
  -5  -4   5    7.41    3.15
  -5  -4   5   13.48    3.05
   5   4  -4    5.41    3.68
  -5  -4   4    8.22    4.73
  -5  -4   4    2.24    5.85
   5   4  -3    3.26    2.98
  -5  -4   3   -0.10    3.91
  -5  -4   3    1.10    2.62
   5   4  -2  256.75    9.11
  -5  -4   2  239.67    8.63
  -5  -4   2  260.12   16.24
   5   4  -1  117.06    5.74
  -5  -4   1  119.44    5.24
   5   4   0   19.27    8.53
  -5  -4   0   20.43   11.02
  -5  -4   0   17.52    5.37
   5   4   1  169.62    6.82
  -5  -4  -1  153.38    6.65
  -5  -4  -1  149.57    4.91
   5   4   1  152.83    4.38
   5   4   2   78.51    4.06
  -5  -4  -2  105.94   14.30
  -5  -4  -2   91.62    6.50
   5   4   2   85.38    3.81
   5   4   3  476.54   10.56
  -5  -4  -3  490.55   10.44
  -5  -4  -3  483.37    6.14
  -5  -4  -3  500.34    8.16
   5   4   4  335.43   11.39
  -5  -4  -4  348.75   11.28
  -5  -4  -4  356.89    7.19
  -5  -4  -4  324.51    7.47
   5   4   5   53.87   14.20
  -5  -4  -5   69.42    7.31
  -5  -4  -5   54.11    2.13
  -5  -4  -5   52.30    3.16
   5   4   6  241.49   10.70
  -5  -4  -6  236.17   10.15
  -5  -4  -6  238.51    5.84
  -5  -4  -6  219.53    6.69
   5   4   7   34.98   10.83
  -5  -4  -7   31.99    6.34
  -5  -4  -7   31.22    2.37
  -5  -4  -7   30.51    2.88
  -5  -4  -8   65.83   12.73
  -5  -4  -8   57.82    6.98
  -5  -4  -8   51.20    2.11
  -5  -4  -8   50.26    1.96
  -5  -4  -9   19.87    5.81
  -5  -4  -9   16.04    2.90
  -5  -4  -9    6.55    1.96
  -5  -4 -10  143.04    8.41
  -5  -4 -10  132.23    6.57
   5   4  10  127.18    5.30
  -5  -4 -10  124.98    4.83
  -5  -4 -11  352.09   15.65
  -5  -4 -11  349.17    9.07
   5   4  11  357.24    6.75
  -5  -4 -12  690.75   14.15
  -5  -4 -12  704.59   12.90
   5   4  12  683.88    9.64
  -5  -4 -13   72.88   12.46
  -5  -4 -13   54.25    7.40
   5   4  13   60.14    3.38
  -5  -4 -14   -1.65    3.73
   5   4  14    0.04    1.23
  -5  -4 -15   26.94    9.47
  -5  -4 -16   23.96    6.50
  -5  -4 -17   38.17    8.79
  -5  -4 -18   39.10   13.36
  -5  -4 -19    0.85    3.55
   5   5 -14   38.11   16.07
  -5  -5  14   39.07   18.70
  -5  -5  14   50.39   15.11
   5   5 -13   40.38   10.39
  -5  -5  13   31.46   12.35
  -5  -5  13   32.38   13.19
   5   5 -12   67.90   20.18
  -5  -5  12   67.65    5.70
  -5  -5  12   76.92    6.98
   5   5 -11    5.14    2.96
  -5  -5  11    2.51    2.37
  -5  -5  11    3.47    2.57
   5   5 -10    7.04    3.47
  -5  -5  10    7.40    6.81
  -5  -5  10   11.77    6.28
   5   5  -9 1038.07   26.39
  -5  -5   9 1028.78   19.65
  -5  -5   9 1050.19   21.28
   5   5  -8  604.74   14.60
  -5  -5   8  585.40   14.30
   5   5  -7  358.69    9.79
   5   5  -7  357.25   10.20
  -5  -5   7  332.37   11.95
   5   5  -6  162.65    8.73
   5   5  -6  156.39   12.53
  -5  -5   6  186.28   19.67
   5   5  -5   15.70    6.04
   5   5  -5   22.09    9.28
  -5  -5   5   26.57    7.06
   5   5  -4   97.37    7.96
   5   5  -4  106.96   16.23
  -5  -5   4   90.19    4.90
   5   5  -3    2.51    2.55
  -5  -5   3   -1.02    3.85
   5   5  -2   28.70    8.44
  -5  -5   2   31.63    6.95
  -5  -5   2   28.07    8.13
   5   5  -1  426.09   15.47
  -5  -5   1  413.56   17.01
  -5  -5   1  440.40    9.83
   5   5   0  125.44    8.80
  -5  -5   0  122.85   11.57
  -5  -5   0  131.57    9.67
   5   5   1    1.78    1.57
  -5  -5  -1    1.96    3.07
  -5  -5  -1    3.46    2.03
   5   5   2  643.74   14.52
  -5  -5  -2  597.71   18.95
  -5  -5  -2  615.98   14.28
   5   5   3 1099.60   18.19
  -5  -5  -3 1060.99   29.24
  -5  -5  -3 1076.60   15.17
  -5  -5  -3 1075.04   15.61
   5   5   4 3221.84   50.16
  -5  -5  -4 3262.17   22.21
  -5  -5  -4 3225.77   40.63
  -5  -5  -4 3281.73   21.44
   5   5   5  469.84   15.42
  -5  -5  -5  500.26   11.15
  -5  -5  -5  489.52    8.02
  -5  -5  -5  514.89   10.72
   5   5   6  121.75    6.62
  -5  -5  -6  118.88    6.41
  -5  -5  -6  131.00    4.90
  -5  -5  -6  126.79    5.44
   5   5   7   37.65    9.27
  -5  -5  -7   26.79    7.65
  -5  -5  -7   29.13    5.65
  -5  -5  -7   36.30    5.68
  -5  -5  -8  615.56   15.67
  -5  -5  -8  592.65   15.28
  -5  -5  -8  603.43   13.82
  -5  -5  -8  580.67   13.70
  -5  -5  -9  813.44   29.02
  -5  -5  -9  876.59   20.56
  -5  -5  -9  824.89   17.20
  -5  -5  -9  825.31   18.32
  -5  -5 -10  943.35   17.73
  -5  -5 -10  942.56   19.21
   5   5  10  884.82   16.88
  -5  -5 -11  337.97    9.81
  -5  -5 -11  330.85    7.75
   5   5  11  341.16    7.32
  -5  -5 -12   22.84   11.78
  -5  -5 -12   17.13    7.01
   5   5  12   19.31    3.96
  -5  -5 -13    0.38    3.65
  -5  -5 -13    1.66    1.83
   5   5  13    3.55    2.18
  -5  -5 -14  468.92   12.37
   5   5  14  447.33    9.71
  -5  -5 -15   30.95   12.26
  -5  -5 -16  111.90   26.39
  -5  -5 -17   77.72   19.67
  -5  -5 -18    5.65    4.83
  -5  -5 -19  155.45   20.26
   5   6 -13   -3.61    3.86
  -5  -6  13    3.78    1.75
  -5  -6  13    2.13    5.02
   5   6 -12    0.61    3.90
   5   6 -12    4.15    3.18
  -5  -6  12    3.93    2.47
   5   6 -11   40.77   14.30
   5   6 -11   47.25    8.53
  -5  -6  11   38.58   12.85
   5   6 -10   31.94   13.31
   5   6 -10   36.48   12.95
  -5  -6  10   31.12   12.94
   5   6  -9    3.70    3.52
   5   6  -9    4.72    2.03
  -5  -6   9    1.75    5.25
   5   6  -8    9.79    4.52
   5   6  -8   22.45    5.17
  -5  -6   8   24.08    6.53
   5   6  -7   30.39    8.44
   5   6  -7   16.31    9.13
  -5  -6   7   20.13    5.72
   5   6  -6   16.58    4.95
   5   6  -6   23.13    8.69
  -5  -6   6    7.13    5.24
   5   6  -5  237.23   10.46
   5   6  -5  274.54   10.50
  -5  -6   5  242.49   10.04
   5   6  -4   76.20   11.25
   5   6  -4   68.81   12.67
  -5  -6   4   70.28   12.65
   5   6  -3    3.47    5.00
   5   6  -3    1.37    3.50
  -5  -6   3    2.70    2.24
   5   6  -2   86.87    8.23
   5   6  -2   80.99    6.30
  -5  -6   2   80.55   10.95
   5   6  -1   14.42    4.29
   5   6  -1   15.72    4.52
  -5  -6   1    9.51    6.48
   5   6   0  260.21    9.08
   5   6   0  245.32   19.24
  -5  -6   0  242.96   13.31
   5   6   1   72.79    4.62
   5   6   1   73.91   13.89
  -5  -6  -1   55.26    3.84
   5   6   2  269.20    9.04
  -5  -6  -2  262.39   10.05
  -5  -6  -2  253.23   11.29
   5   6   3  295.36    9.81
  -5  -6  -3  309.83    8.24
  -5  -6  -3  303.94    9.47
   5   6   4  592.54   13.61
  -5  -6  -4  620.99   11.33
  -5  -6  -4  592.57   12.94
   5   6   5  193.64    7.45
  -5  -6  -5  166.27    8.53
  -5  -6  -5  169.80    6.57
   5   6   6  124.35    6.31
  -5  -6  -6  126.84   10.04
  -5  -6  -6  115.92    5.29
   5   6   7  331.23   12.74
  -5  -6  -7  337.94   13.20
  -5  -6  -7  306.12   11.85
  -5  -6  -8   83.94    7.01
  -5  -6  -8   92.07    4.78
  -5  -6  -8   84.33    5.71
  -5  -6  -9   13.63    4.54
  -5  -6  -9   11.46    4.69
  -5  -6  -9    7.73    2.46
  -5  -6 -10   42.61    9.73
  -5  -6 -10   40.58    8.98
   5   6  10   38.30    6.23
  -5  -6 -11   11.60    6.23
  -5  -6 -11   14.97    3.69
   5   6  11    9.80    3.97
  -5  -6 -12  104.30    7.53
  -5  -6 -12   96.47    4.27
   5   6  12   94.01    8.41
  -5  -6 -13  135.50   14.84
   5   6  13  118.90    8.87
  -5  -6 -14    0.27    1.62
   5   6  14    4.15    3.15
  -5  -6 -15    5.82    2.36
  -5  -6 -16   67.52   16.12
  -5  -6 -17    1.33    2.73
  -5  -6 -18    2.23    2.73
  -5  -6 -19    6.68    3.06
   5   7 -12   51.56   18.92
   5   7 -12   53.05   20.37
  -5  -7  12   44.97   15.95
   5   7 -11   32.26   14.38
   5   7 -11   37.53    9.30
  -5  -7  11   39.00   14.45
   5   7 -10   66.55    7.35
   5   7 -10   60.51   10.33
  -5  -7  10   68.20   30.48
   5   7  -9   97.28    5.80
   5   7  -9   93.60    9.87
  -5  -7   9   87.57   14.47
   5   7  -8    7.41    5.67
   5   7  -8    4.09    4.59
  -5  -7   8    9.16    4.36
   5   7  -7   58.31    7.38
   5   7  -7   53.13   19.54
  -5  -7   7   43.44   21.92
   5   7  -6  592.79   14.90
   5   7  -6  599.49   14.94
  -5  -7   6  597.49   15.14
   5   7  -5  284.72   15.63
   5   7  -5  308.29   10.40
  -5  -7   5  289.81   17.05
   5   7  -4 1227.34   28.64
   5   7  -4 1246.51   34.29
  -5  -7   4 1263.04   26.72
   5   7  -3    4.31    2.53
   5   7  -3    1.96    3.57
  -5  -7   3    0.52    3.01
   5   7  -2   55.03    3.48
   5   7  -2   50.54   15.02
  -5  -7   2   61.04   15.24
   5   7  -1   72.23    8.58
   5   7  -1   97.03    7.66
  -5  -7   1   83.42    7.08
   5   7   0   46.88   10.10
   5   7   0   57.98   16.65
  -5  -7   0   54.01   12.14
   5   7   1 1628.21   31.07
   5   7   1 1667.12   35.40
  -5  -7  -1 1633.06   32.39
   5   7   2   40.21   10.09
   5   7   2   54.82   13.10
  -5  -7  -2   47.97    7.12
   5   7   3  462.21   20.19
   5   7   3  453.12   16.03
  -5  -7  -3  483.92   10.88
   5   7   4  104.59    4.77
   5   7   4  115.38    7.86
  -5  -7  -4  114.45    6.66
   5   7   5    4.05    2.29
  -5  -7  -5    4.53    2.49
  -5  -7  -5    1.92    2.02
   5   7   6  201.37    9.55
  -5  -7  -6  216.45   15.21
  -5  -7  -6  212.52    7.94
  -5  -7  -7  523.28   10.21
  -5  -7  -7  511.13   10.42
  -5  -7  -8  280.77    9.50
  -5  -7  -8  287.35   12.91
  -5  -7  -8  304.69    7.35
  -5  -7  -9   14.31    3.81
  -5  -7  -9   11.82    4.93
  -5  -7  -9    6.68    2.97
  -5  -7 -10  139.28   10.26
  -5  -7 -10  141.08    6.53
  -5  -7 -10  130.03    7.18
  -5  -7 -11   60.66    6.10
  -5  -7 -11   55.66    6.64
   5   7  11   48.77   12.83
  -5  -7 -12  341.42   10.14
   5   7  12  324.35    9.00
  -5  -7 -13  925.58   14.47
   5   7  13  891.62   28.23
  -5  -7 -14   13.11    7.49
   5   7  14    9.31    5.70
  -5  -7 -15    5.57    3.68
  -5  -7 -16   65.74   16.56
  -5  -7 -17   94.17   23.05
  -5  -7 -18   14.45    9.02
   5   8 -11   13.65    6.23
   5   8 -11    7.53    5.20
  -5  -8  11   13.50    7.63
   5   8 -10    6.95    3.45
   5   8 -10   17.76    6.04
  -5  -8  10   13.73    5.20
   5   8  -9    1.51    2.69
   5   8  -9    2.05    2.43
  -5  -8   9    4.29    6.00
   5   8  -8   32.75   12.50
   5   8  -8   37.46   10.49
  -5  -8   8   37.77   15.69
   5   8  -7    7.34    4.69
   5   8  -7   15.39    8.01
  -5  -8   7    6.97    2.68
   5   8  -6   36.94   10.80
   5   8  -6   41.26   13.09
  -5  -8   6   39.56    8.74
   5   8  -5    4.89    4.11
   5   8  -5    3.65    3.26
  -5  -8   5    6.59    3.79
   5   8  -4    6.07    4.07
   5   8  -4    0.05    2.78
  -5  -8   4    1.39    3.79
   5   8  -3  309.63   12.95
   5   8  -3  323.91   17.68
  -5  -8   3  339.30   10.58
   5   8  -2  430.68   12.47
   5   8  -2  473.86   14.58
  -5  -8   2  473.28   30.24
   5   8  -1    7.68    4.19
   5   8  -1    7.21    6.19
  -5  -8   1   20.41    5.37
   5   8   0   -1.07    2.08
   5   8   0    3.38    2.54
  -5  -8   0    3.13    2.87
   5   8   1   58.57    4.82
   5   8   1   65.30    5.43
  -5  -8  -1   79.73    6.07
   5   8   2    8.52    2.00
   5   8   2    4.83    3.11
  -5  -8  -2   10.35    3.73
   5   8   3  227.03   16.16
   5   8   3  198.97   12.86
  -5  -8  -3  216.53   13.65
   5   8   4    8.40    2.57
   5   8   4    4.75    2.28
  -5  -8  -4    3.86    2.24
   5   8   5   29.69    7.60
   5   8   5   38.35   13.75
  -5  -8  -5   25.75    7.55
   5   8   6  179.34   10.40
  -5  -8  -6  199.99    9.35
  -5  -8  -7   26.70    7.49
  -5  -8  -7   27.92   11.14
  -5  -8  -7   24.20    6.94
  -5  -8  -8   19.59    5.62
  -5  -8  -8   20.07    9.69
  -5  -8  -8   18.02    6.25
  -5  -8  -9  299.92    9.55
  -5  -8  -9  305.60    8.88
  -5  -8  -9  298.06    8.67
  -5  -8 -10    3.92    1.41
  -5  -8 -10    4.26    2.42
  -5  -8 -10    6.98    3.16
  -5  -8 -11  178.80    7.93
  -5  -8 -11  173.19   12.04
  -5  -8 -11  164.84    5.50
  -5  -8 -12    3.00    1.45
   5   8  12    3.49    1.87
  -5  -8 -13    5.59    3.14
   5   8  13    2.46    2.08
  -5  -8 -14    2.13    2.33
   5   8  14    3.50    1.64
  -5  -8 -15   63.64   18.15
  -5  -8 -16    5.89    4.28
  -5  -8 -17   14.99    6.54
   5   9  -9  110.30   12.82
   5   9  -9  121.76   16.05
  -5  -9   9  107.79   17.50
   5   9  -8   42.31   11.85
   5   9  -8   43.09   13.10
  -5  -9   8   43.83   18.84
   5   9  -7   25.37    8.61
   5   9  -7   25.94    9.16
  -5  -9   7   25.17    7.64
   5   9  -6    6.51    3.65
   5   9  -6   10.44    2.68
  -5  -9   6    5.97    4.62
   5   9  -5    0.03    1.84
   5   9  -5   -0.23    3.99
  -5  -9   5    1.63    1.79
   5   9  -4  121.25    5.50
   5   9  -4   96.97    9.03
  -5  -9   4  108.68   20.82
   5   9  -3  141.69   14.05
   5   9  -3  170.44   12.19
  -5  -9   3  155.55    9.44
   5   9  -2  141.66    5.78
   5   9  -2  159.70   20.78
  -5  -9   2  161.43   15.37
   5   9  -1  270.57   12.00
   5   9  -1  255.83   11.19
  -5  -9   1  279.25   20.42
   5   9   0   14.32    3.54
   5   9   0   15.97    5.68
  -5  -9   0   15.78    4.80
   5   9   1    2.01    1.37
   5   9   1    4.30    3.80
  -5  -9  -1    4.79    3.43
   5   9   2   12.16    3.56
   5   9   2   12.34    5.09
  -5  -9  -2   14.01    5.59
   5   9   3  253.75    8.87
   5   9   3  247.34   10.58
  -5  -9  -3  280.31   11.29
   5   9   4    5.67    2.90
   5   9   4    0.40    3.31
  -5  -9  -4    3.62    1.86
   5   9   5   89.37    3.98
   5   9   5   88.25   11.76
  -5  -9  -5   84.36   12.19
   5   9   6   74.50    4.98
  -5  -9  -6   54.35   16.15
  -5  -9  -7  157.60    8.71
   5   9   7  173.58    7.43
  -5  -9  -7  166.73   12.72
  -5  -9  -8  214.51   11.22
  -5  -9  -8  209.72   11.20
  -5  -9  -8  193.64    8.86
  -5  -9  -9  157.39    6.59
  -5  -9  -9  142.58   14.68
  -5  -9  -9  159.09    9.53
  -5  -9 -10   67.33    8.27
  -5  -9 -10   69.19    8.19
  -5  -9 -12   29.59   10.64
  -5  -9 -13   49.80    7.11
   5  10  -6    2.60    2.32
  -5 -10   6    5.16    3.03
   5  10  -5    5.19    4.35
  -5 -10   5    3.52    4.02
   5  10  -4   71.80   22.48
  -5 -10   4   56.46   20.02
   5  10  -3    1.69    2.52
  -5 -10   3    2.74    2.86
   5  10  -2   16.42    4.51
  -5 -10   2   18.53    6.73
   5  10  -1   13.44    6.42
  -5 -10   1   15.34    4.12
  -5 -10   0   23.81    6.22
   5  10   1  122.87   14.94
  -5 -10  -1  131.60    9.55
   5  10   2   74.57    6.26
  -5 -10  -2   68.15    8.98
   5  10   3    1.45    2.92
  -5 -10  -3   -0.95    3.19
   5  10   4    5.25    2.12
  -5 -10  -4    5.79    3.25
   5  10   5   23.03    5.83
  -5 -10  -5   26.19    7.52
   5  10   6    3.15    1.75
  -5 -10  -6    1.50    2.54
   5  10   7   44.40   15.04
  -5 -10  -7   47.83   14.46
  -5 -10  -9    5.29    2.52
  -5 -10  -9    4.44    3.24
  -5 -10 -10    3.71    1.31
  -5 -10 -11    1.35    2.64
  -5 -10 -12   55.40    5.46
   5  11  -2    6.64    4.31
  -5 -11   2    5.88    3.55
   5  11  -1  232.31   20.68
  -5 -11   1  268.96   16.14
   5  11   0  169.75   10.38
  -5 -11   0  163.93   19.13
   5  11   1  154.73    9.18
  -5 -11  -1  144.82    8.25
   5  11   2   38.89   10.91
  -5 -11  -2   35.90   12.71
   5  11   3   15.70    7.96
  -5 -11  -3   20.36    9.42
   5  11   4   92.21    7.86
  -5 -11  -4   98.00   12.96
   5  11   5   69.08   22.57
  -5 -11  -5   51.99   14.78
   5  11   6   38.97   17.53
  -5 -11  -6   37.08   15.64
   5  11   7    9.12    7.01
  -5 -11  -7    7.10    5.85
   5  11   8  115.55   15.15
  -5 -11  -8  121.08    7.35
  -5 -11  -9   25.04    6.19
  -5 -11 -10   23.51   10.83
  -6   7   3    4.39    5.35
  -6   7   3    3.91    2.06
  -6   7   2    3.10    2.28
  -6   7   2   -0.77    1.97
  -6   7   1    5.87    5.50
   6  -7  -1   10.12    4.95
  -6   7   0   20.70   12.26
   6  -7   0   18.90    8.45
  -6   7  -1    6.62    4.19
   6  -7   1    4.14    3.59
  -6   6   8    1.63    2.67
  -6   6   8    2.29    3.23
  -6   6   7   43.76   19.49
  -6   6   7   46.10   12.93
  -6   6   6   84.50   12.77
  -6   6   6   98.22   16.09
  -6   6   5   94.45    8.14
  -6   6   5   92.80   22.11
  -6   6   4  155.19   16.97
  -6   6   4  137.79   11.78
  -6   6   3    3.48    3.30
  -6   6   3    3.50    4.02
  -6   6   2    3.22    7.06
  -6   6   2    5.68    2.82
  -6   6   1   64.80   26.47
  -6   6   1   77.19    8.20
  -6   6   0  588.26   25.35
   6  -6   0  624.55   17.65
  -6   6  -1  366.33   13.50
   6  -6   1  383.00   12.46
   6  -6   2   30.44    9.74
  -6   6  -3    3.89    4.34
   6  -6   3    2.28    2.61
  -6   6  -4   15.73    9.03
   6  -6   4   10.57    5.31
  -6   6  -5   86.58   15.85
   6  -6   5   57.56    5.21
  -6   6  -6   35.67   21.62
   6  -6   6   25.27   12.52
  -6   6  -7   21.94    8.41
   6  -6   7   30.84   13.06
  -6   5  11    1.45    2.65
  -6   5  10    7.04    6.46
  -6   5   9   32.84    9.91
  -6   5   9   30.19   11.47
  -6   5   8   17.27    3.91
  -6   5   8   16.03    6.54
  -6   5   7    5.75    4.25
  -6   5   7   16.29    6.31
  -6   5   6   24.11    9.14
  -6   5   5   21.47    9.18
  -6   5   5   33.26    7.00
  -6   5   4   38.90   11.82
  -6   5   4   39.44   10.34
  -6   5   3   10.55    5.58
  -6   5   3   10.28    2.91
  -6   5   2   12.85    6.97
  -6   5   2    7.93    4.69
  -6   5   1   26.69   10.20
  -6   5   1   33.95   14.26
  -6   5   0   41.71   11.67
  -6   5   0   41.01   15.62
  -6   5  -1   16.78    4.90
   6  -5   1   10.13    3.63
  -6   5  -2    2.14    2.61
   6  -5   2    2.33    1.98
  -6   5  -3    3.64    5.00
   6  -5   3    4.77    3.36
  -6   5  -4   17.90    5.34
   6  -5   4   15.51    4.58
  -6   5  -5    4.07    4.39
   6  -5   5    3.21    2.93
  -6   5  -6   31.08    8.21
   6  -5   6   21.03    9.36
  -6   5  -7    0.87    4.55
   6  -5   7    2.38    2.81
  -6   5  -8   11.04    5.33
   6  -5   8    6.45    4.06
  -6   5  -9    7.26    3.68
   6  -5   9    3.27    2.46
  -6   5 -10    7.13    6.53
  -6   4  12    8.81    8.78
  -6   4  11    1.73    3.67
  -6   4  10  129.61    6.78
  -6   4  10  142.70    9.10
  -6   4   9  158.29    9.15
  -6   4   9  165.77   15.05
  -6   4   8  168.94    8.87
  -6   4   8  201.67   11.19
  -6   4   7  405.44   15.77
  -6   4   7  428.64   18.09
   6  -4  -6   14.72    3.83
  -6   4   6   12.26    4.65
  -6   4   6   11.77    5.47
   6  -4  -5   23.43    7.92
  -6   4   5   32.03   12.55
  -6   4   5   30.86    7.62
   6  -4  -4   12.36    3.53
  -6   4   4   12.38    4.61
  -6   4   4   15.19    4.62
   6  -4  -3   36.27    6.39
  -6   4   3   33.98   14.56
  -6   4   3   51.98   17.19
   6  -4  -2  257.83    8.75
  -6   4   2  251.52   11.96
  -6   4   2  297.56   23.86
   6  -4  -1    6.37    1.55
  -6   4   1   20.53    9.82
  -6   4   1   10.06    5.67
   6  -4   0  109.52    4.36
  -6   4   0   98.00   11.17
  -6   4   0   95.24    7.73
  -6   4  -1  210.91    9.46
  -6   4  -1  217.95   15.64
  -6   4  -1  212.96    8.85
  -6   4  -2  376.06    8.86
  -6   4  -2  350.97   11.58
   6  -4   2  391.36   11.52
  -6   4  -3  745.17   26.63
  -6   4  -3  762.67   25.49
   6  -4   3  791.49   26.73
  -6   4  -4  333.61   11.61
  -6   4  -4  339.85   15.03
   6  -4   4  325.73   14.51
  -6   4  -5  213.47    9.81
  -6   4  -5  214.74   16.08
   6  -4   5  188.45   13.28
  -6   4  -6   49.59   11.91
  -6   4  -6   49.70   21.58
   6  -4   6   47.87    7.90
  -6   4  -7  177.15    8.14
  -6   4  -7  147.27   11.79
   6  -4   7  154.87   12.10
  -6   4  -8   29.85   10.27
  -6   4  -8   35.03   11.60
   6  -4   8   31.63    8.21
  -6   4  -9   70.13    7.04
  -6   4  -9   78.16   19.83
   6  -4   9   97.03    6.11
  -6   4 -10   14.36    5.83
  -6   4 -10   18.64    6.94
  -6   4 -11    1.50    2.70
  -6   4 -11   -1.14    3.66
  -6   4 -12   12.48    3.53
  -6   4 -12    9.09    5.83
   6  -3 -14   -0.45    2.16
  -6   3  14    4.42    4.49
   6  -3 -13    9.71    5.97
  -6   3  13    9.24    6.45
   6  -3 -12  151.71    7.27
  -6   3  12  144.07   23.32
   6  -3 -11   12.97    4.24
  -6   3  11   14.80    7.26
   6  -3 -10   17.08    5.85
  -6   3  10   15.57    5.92
  -6   3  10   18.82    5.72
   6  -3  -9    3.39    2.50
  -6   3   9    6.64    3.66
  -6   3   9    2.74    2.41
   6  -3  -8    1.91    2.18
  -6   3   8    1.17    2.50
  -6   3   8    1.71    4.66
   6  -3  -7   41.97   12.60
  -6   3   7   36.39   11.94
  -6   3   7   54.51   13.36
   6  -3  -6   16.05    4.19
  -6   3   6   22.40    5.92
  -6   3   6   28.13    7.19
   6  -3  -5   58.10    7.83
  -6   3   5   50.85    7.84
  -6   3   5   71.28   13.54
   6  -3  -4    1.58    1.78
  -6   3   4   -3.04    3.85
  -6   3   4    5.41    4.23
   6  -3  -3    8.76    4.27
  -6   3   3    4.87    3.75
  -6   3   3    6.08    4.59
   6  -3  -2   95.22    7.70
  -6   3   2   75.67   11.07
  -6   3   2  109.08    7.14
   6  -3  -1  216.28   18.17
  -6   3   1  201.31   13.97
  -6   3   1  204.40   12.77
   6  -3   0 1002.18   20.42
  -6   3   0 1019.33   23.90
  -6   3   0 1087.71   28.49
   6  -3   1  422.99   11.05
  -6   3  -1  377.79   19.87
  -6   3  -1  404.82   12.99
   6  -3   2  140.18   15.38
  -6   3  -2  119.64    8.59
  -6   3  -2  122.98    9.93
  -6   3  -3   97.49    4.45
  -6   3  -3   97.40   20.30
   6  -3   3   88.51    4.30
  -6   3  -4   19.62    7.97
  -6   3  -4   28.59    9.67
   6  -3   4   25.03    5.59
  -6   3  -5   12.94    3.90
  -6   3  -5    7.83    5.38
   6  -3   5    5.09    2.54
  -6   3  -6    3.32    3.84
  -6   3  -6    1.18    5.73
   6  -3   6    3.32    3.31
  -6   3  -7   87.58    5.00
  -6   3  -7  110.95   21.60
   6  -3   7   90.11    4.33
  -6   3  -8    5.27    4.14
  -6   3  -8   -1.23    4.50
   6  -3   8   -0.15    2.12
  -6   3  -9   17.39    6.05
  -6   3  -9   28.15    6.38
   6  -3   9   13.75    5.85
  -6   3 -10   13.89    3.66
  -6   3 -10    3.56    3.72
   6  -3  10   12.55    3.69
  -6   3 -11    6.47    4.47
  -6   3 -11   11.90    5.27
  -6   3 -12    8.35    4.87
  -6   3 -12    3.29    5.76
  -6   3 -13    4.29    1.89
  -6   3 -13    2.58    2.87
  -6   3 -14    4.18    1.92
  -6   3 -14    4.84    4.19
   6  -2 -14    2.25    2.42
  -6   2  14    5.07    2.21
   6  -2 -13    4.71    2.43
  -6   2  13    1.47    3.61
   6  -2 -12  283.41   20.23
  -6   2  12  294.58   30.00
   6  -2 -11  119.02   12.39
  -6   2  11   95.37   11.79
  -6   2  11  113.07    7.36
   6  -2 -10    6.38    2.55
  -6   2  10    3.19    3.48
  -6   2  10    2.93    3.61
   6  -2  -9   35.86    9.96
  -6   2   9   32.60    9.64
  -6   2   9   33.17   12.10
   6  -2  -8    5.05    2.75
  -6   2   8    1.85    2.86
  -6   2   8   15.78    5.16
   6  -2  -7  169.96    7.79
  -6   2   7  162.34    7.50
  -6   2   7  167.95   11.06
   6  -2  -6  215.70   12.67
  -6   2   6  260.11   15.46
  -6   2   6  238.38   23.53
   6  -2  -5  530.07   18.09
  -6   2   5  514.88   13.85
  -6   2   5  544.39   15.99
   6  -2  -4  584.65   17.45
  -6   2   4  612.11   17.76
  -6   2   4  624.46   12.06
   6  -2  -3   64.80    5.40
  -6   2   3   53.68   17.94
  -6   2   3   67.35    6.75
   6  -2  -2   20.96    4.41
  -6   2   2   22.73    6.98
  -6   2   2   27.54    7.71
   6  -2  -1  772.05   17.52
  -6   2   1  776.93   17.22
  -6   2   1  761.54   16.75
   6  -2   0  303.43    8.73
  -6   2   0  313.41   11.14
  -6   2   0  296.72    8.38
   6  -2   1  411.78   11.88
  -6   2  -1  395.21   22.15
  -6   2  -1  389.56   10.05
   6  -2   2    3.36    1.96
  -6   2  -2   -0.62    4.47
  -6   2  -2    3.44    1.97
   6  -2   3    5.97    2.86
  -6   2  -3    8.63    3.66
  -6   2  -3   13.34    3.37
  -6   2  -4  261.54   14.12
  -6   2  -4  272.74   11.07
   6  -2   4  276.14   10.01
  -6   2  -5  389.51    8.90
  -6   2  -5  412.32   12.15
   6  -2   5  406.61    7.87
  -6   2  -6  862.63   23.26
  -6   2  -6  878.64   20.77
   6  -2   6  896.43   21.42
  -6   2  -7  380.02   13.36
  -6   2  -7  367.18   17.42
   6  -2   7  411.23   12.39
  -6   2  -8   68.99    5.48
  -6   2  -8   82.20    7.41
   6  -2   8   75.63    3.74
  -6   2  -9    4.86    3.89
  -6   2  -9    1.63    4.30
   6  -2   9    1.84    1.82
  -6   2 -10  188.83    8.09
  -6   2 -10  174.09   20.77
   6  -2  10  165.99    4.99
  -6   2 -11  193.60   12.53
  -6   2 -11  218.98   10.51
  -6   2 -12  318.39   15.32
  -6   2 -12  267.67   16.81
  -6   2 -13   98.77   11.67
  -6   2 -13  101.01    7.45
  -6   2 -14   46.59   17.95
  -6   2 -14   48.78   17.56
  -6   2 -15    6.43    3.32
  -6   2 -15   -2.00    2.90
   6  -1 -15   20.01    9.66
  -6   1  15   28.27   10.91
   6  -1 -14    2.93    2.94
  -6   1  14    1.86    2.99
   6  -1 -13    0.24    1.50
  -6   1  13   -1.27    4.40
   6  -1 -12   37.68    9.31
  -6   1  12   33.41    9.52
  -6   1  12   38.73   19.88
   6  -1 -11    7.74    3.27
  -6   1  11    4.61    4.12
  -6   1  11    6.90    6.17
   6  -1 -10   64.64    7.98
  -6   1  10   54.28   17.79
  -6   1  10   73.20   20.29
   6  -1  -9   27.44    6.64
  -6   1   9   20.56    8.19
   6  -1  -8  241.71   21.00
  -6   1   8  250.70    9.32
  -6   1   8  243.43    9.83
  -6   1   7   87.77    6.48
  -6   1   7   98.17    5.92
   6  -1  -6   56.86   12.45
  -6   1   6   51.04    6.26
  -6   1   6   74.01    8.96
   6  -1  -5    9.16    4.45
  -6   1   5    9.03    3.70
  -6   1   5    4.98    2.94
   6  -1  -4  169.60    8.52
  -6   1   4  156.13    8.02
  -6   1   4  158.05   10.14
   6  -1  -3  173.03    6.54
  -6   1   3  184.12   12.93
  -6   1   3  177.35   10.81
   6  -1  -2   24.04    9.15
  -6   1   2   29.29    9.11
  -6   1   2   31.81    8.74
   6  -1  -1   11.63    4.31
  -6   1   1    9.57    5.70
  -6   1   1    9.21    2.37
   6  -1   0  144.68    9.12
  -6   1   0  139.65   11.15
  -6   1   0  154.32   13.78
   6  -1   1    8.66    2.52
  -6   1  -1   10.55    5.19
  -6   1  -1    5.05    3.20
   6  -1   2    9.31    3.79
  -6   1  -2    6.56    5.37
  -6   1  -2    2.17    1.84
   6  -1   3   75.11    5.45
  -6   1  -3   72.27    8.88
  -6   1  -3   72.19    5.06
   6  -1   4    1.95    1.96
  -6   1  -4    1.23    4.35
   6  -1   4    1.29    1.05
   6  -1   4    1.25    1.03
  -6   1  -5   16.79    8.70
   6  -1   5   11.13    2.37
   6  -1   5   13.78    3.74
  -6   1  -6    1.78    2.07
  -6   1  -6    6.57    5.04
   6  -1   6    4.18    2.26
  -6   1  -7    2.87    2.73
  -6   1  -7    2.05    4.32
   6  -1   7    1.84    1.00
  -6   1  -8   10.04    5.30
  -6   1  -8    6.78    4.76
   6  -1   8    5.08    2.74
  -6   1  -9  110.70    6.70
  -6   1  -9   98.83   10.69
   6  -1   9  102.36    3.67
  -6   1 -10    5.74    4.78
  -6   1 -10    2.51    5.60
   6  -1  10    4.90    2.35
  -6   1 -11   10.23    3.43
  -6   1 -11    4.85    3.81
  -6   1 -12    7.51    4.55
  -6   1 -12    9.43    4.89
  -6   1 -13  108.28   14.59
  -6   1 -13  115.98    6.89
  -6   1 -14   67.67    8.89
  -6   1 -14   53.16   15.00
  -6   1 -15   28.22    8.37
  -6   1 -15   21.75    6.93
  -6   1 -16   -2.24    4.07
  -6   1 -16    1.86    1.50
  -6   1 -17    0.47    3.73
   6   0 -15   76.57   15.49
  -6   0  15   63.69   23.42
   6   0 -14   24.15    7.57
  -6   0  14   26.82   13.04
   6   0 -13  235.63   20.82
  -6   0  13  273.36   15.37
   6   0 -12    6.31    2.80
  -6   0  12    3.18    3.58
  -6   0  12    4.63    4.13
   6   0 -11   34.66   11.72
  -6   0  11   44.85    9.91
  -6   0  11   50.72   17.80
   6   0 -10  171.82    9.09
  -6   0  10  139.77    7.71
  -6   0  10  187.67   21.46
   6   0  -9  285.06   10.85
  -6   0   9  254.75   13.93
  -6   0   9  276.79   11.11
   6   0  -8  310.66   10.18
  -6   0   8  287.41   15.07
  -6   0   8  299.38   11.01
   6   0  -7  236.99    9.64
  -6   0   7  242.91    9.65
  -6   0   7  264.63   10.58
   6   0  -6   34.30    9.31
  -6   0   6   28.66    9.81
  -6   0   6   28.48    5.77
   6   0  -5  258.82    8.13
  -6   0   5  254.18   10.00
  -6   0   5  245.60    8.17
   6   0  -4  166.77   11.41
  -6   0   4  147.43    9.15
  -6   0   4  156.79   12.27
   6   0  -3 2243.55   18.86
  -6   0   3 2230.18   53.29
  -6   0   3 2255.51   18.21
   6   0  -2  812.05   16.83
  -6   0   2  836.54   14.39
  -6   0   2  826.03   16.56
   6   0  -1  677.53   19.89
  -6   0   1  687.10   12.87
  -6   0   1  665.46   10.27
   6   0   0  169.92    8.74
  -6   0   0  181.47   17.80
  -6   0   0  163.55    6.04
   6   0   1   62.96    4.65
  -6   0  -1   62.75   20.63
  -6   0  -1   71.10    6.88
   6   0   1   61.54    3.27
   6   0   2   30.34    9.41
  -6   0  -2   30.26    7.05
  -6   0  -2   24.63    5.48
   6   0   2   29.68    2.93
   6   0   3  307.67    8.34
  -6   0  -3  296.01   14.57
  -6   0  -3  310.88    6.01
   6   0   3  296.81    8.67
   6   0   4  581.82   14.33
  -6   0  -4  591.83   12.90
   6   0   4  601.23    7.21
   6   0   4  574.62    7.83
   6   0   5  268.39   13.75
  -6   0  -5  262.20   14.60
   6   0   5  259.87    7.64
   6   0   5  261.06    7.21
  -6   0  -6  279.98   11.74
   6   0   6  287.60   10.13
   6   0   6  276.92    9.47
  -6   0  -7  291.60   13.06
  -6   0  -7  282.42    9.57
   6   0   7  292.32    4.53
   6   0   7  282.35    4.90
  -6   0  -8  732.57   18.80
  -6   0  -8  737.06   18.21
   6   0   8  759.71   11.11
  -6   0  -9 1382.20   26.03
  -6   0  -9 1416.41   20.62
   6   0   9 1430.14   13.59
  -6   0 -10  455.81   13.35
  -6   0 -10  455.37   18.43
   6   0  10  460.07    9.26
  -6   0 -11  104.42    8.02
  -6   0 -11   89.07    8.38
  -6   0 -12   84.89    7.17
  -6   0 -12   64.93   14.98
  -6   0 -13  174.47    9.18
  -6   0 -13  173.69    8.47
  -6   0 -14   20.51    6.41
  -6   0 -14   21.33    6.15
  -6   0 -15  173.52   11.27
  -6   0 -15  153.98   14.43
  -6   0 -16   20.54    8.67
  -6   0 -16   18.87    8.38
  -6   0 -17    5.79    3.15
   6   1 -15    7.40    5.71
  -6  -1  15    8.89    4.13
   6   1 -14    4.32    3.15
  -6  -1  14    9.70    4.91
   6   1 -13   84.15    9.51
  -6  -1  13   65.19    8.30
  -6  -1  13   78.24   24.84
   6   1 -12    5.68    4.81
  -6  -1  12    5.64    1.97
  -6  -1  12   -1.70    4.97
   6   1 -11  525.83   18.99
  -6  -1  11  474.83   16.91
  -6  -1  11  504.03   29.43
   6   1 -10   44.42   16.21
  -6  -1  10   58.81   15.44
  -6  -1  10   51.79   12.82
   6   1  -9   -3.32    3.95
  -6  -1   9    4.42    4.81
  -6  -1   9    4.10    3.79
   6   1  -8   56.25   10.91
  -6  -1   8   69.83    5.58
  -6  -1   8   45.09    5.06
   6   1  -7   11.81    6.76
  -6  -1   7   11.86    6.05
  -6  -1   7   10.86    5.44
   6   1  -6  279.62   20.72
  -6  -1   6  267.09    8.07
  -6  -1   6  251.61   12.75
   6   1  -5  194.50    9.44
  -6  -1   5  169.27    8.61
  -6  -1   5  191.54   14.19
   6   1  -4   87.31    7.25
  -6  -1   4   73.60   10.49
  -6  -1   4   86.07    7.60
   6   1  -3    3.66    3.40
  -6  -1   3    8.39    2.74
  -6  -1   3    4.41    2.60
   6   1  -2  322.35    8.42
  -6  -1   2  283.83   16.42
  -6  -1   2  299.82    9.46
   6   1  -1    9.12    4.30
  -6  -1   1    4.05    4.62
  -6  -1   1    9.21    2.70
   6   1   0  535.28   11.50
  -6  -1   0  536.75   11.93
  -6  -1   0  533.79   13.10
   6   1   1  230.47    8.37
  -6  -1  -1  227.07   10.37
  -6  -1  -1  235.26    7.91
   6   1   1  222.13    6.02
   6   1   2   98.72    5.13
  -6  -1  -2  112.48    7.31
  -6  -1  -2  108.53    3.96
   6   1   2  104.98    3.51
   6   1   3    2.35    4.68
  -6  -1  -3    3.34    3.44
  -6  -1  -3    2.80    1.92
   6   1   3    4.84    1.51
   6   1   4  107.25    8.52
  -6  -1  -4  104.06    6.46
   6   1   4  105.09    2.19
   6   1   5  266.74   14.25
  -6  -1  -5  256.49   12.71
   6   1   5  260.40    6.29
   6   1   6  188.08   15.89
  -6  -1  -6  204.75    9.43
  -6  -1  -7   27.40    7.09
  -6  -1  -7   19.27    5.41
  -6  -1  -8   28.19    5.78
  -6  -1  -8   19.39    7.78
  -6  -1  -9   38.00   10.42
  -6  -1  -9   37.67    7.98
  -6  -1 -10   51.18   14.33
  -6  -1 -10   30.23   11.30
  -6  -1 -11    1.82    2.12
  -6  -1 -11    5.00    3.08
  -6  -1 -12  159.52    8.45
  -6  -1 -12  157.16   10.21
  -6  -1 -13   68.46   18.82
  -6  -1 -13   80.95    8.70
  -6  -1 -14   63.50   23.11
  -6  -1 -14   85.35   10.02
  -6  -1 -15   39.60   12.17
  -6  -1 -15   41.00   12.94
  -6  -1 -16    6.53    5.06
  -6  -1 -17   44.25   19.31
  -6  -1 -18   23.42    5.25
   6   2 -15    7.13    4.23
  -6  -2  15    7.55    4.54
   6   2 -14    0.85    2.22
  -6  -2  14    1.23    1.04
  -6  -2  14    3.73    5.48
   6   2 -13   25.23   13.87
  -6  -2  13   18.74    6.11
  -6  -2  13   14.81    8.97
   6   2 -12  293.24   13.63
  -6  -2  12  289.89   12.54
  -6  -2  12  271.49   25.17
   6   2 -11  166.45   17.76
  -6  -2  11  132.20    6.14
  -6  -2  11  140.71   24.32
   6   2 -10  258.15   15.92
  -6  -2  10  231.23   13.29
  -6  -2  10  256.70   11.81
   6   2  -9    2.84    2.49
  -6  -2   9   -0.44    3.34
  -6  -2   9   -0.35    4.34
   6   2  -8  245.85   15.20
  -6  -2   8  204.00   12.28
  -6  -2   8  237.90   14.92
   6   2  -7    5.94    3.16
  -6  -2   7    1.67    2.35
  -6  -2   7    3.22    3.24
   6   2  -6  210.19    9.15
  -6  -2   6  184.41   10.53
  -6  -2   6  183.36    9.12
   6   2  -5  319.46   14.41
  -6  -2   5  328.09   13.16
  -6  -2   5  340.78   13.56
   6   2  -4  792.74   13.79
  -6  -2   4  783.54   13.37
  -6  -2   4  782.09   16.43
   6   2  -3  323.02    8.57
  -6  -2   3  347.89    9.65
  -6  -2   3  337.84    9.40
   6   2  -2   20.60    6.47
  -6  -2   2   26.43    9.79
  -6  -2   2   22.16    7.73
   6   2  -1 1462.87   22.77
  -6  -2   1 1473.47   27.05
  -6  -2   1 1455.75   22.21
   6   2   0 2323.18   37.69
  -6  -2   0 2400.47   37.53
  -6  -2   0 2362.61   32.10
   6   2   0 2292.02   31.45
   6   2   1 1398.55   21.80
  -6  -2  -1 1357.40   21.75
  -6  -2  -1 1404.07   20.68
   6   2   1 1393.75   18.53
   6   2   2  177.78   16.31
  -6  -2  -2  163.20    7.98
  -6  -2  -2  161.39    5.50
   6   2   2  161.06    4.58
   6   2   3   83.47    5.64
  -6  -2  -3   98.57   16.75
  -6  -2  -3   91.75    3.05
   6   2   3   88.60    2.81
   6   2   4  830.75   15.32
  -6  -2  -4  835.26   15.72
   6   2   5  870.09   15.79
  -6  -2  -5  868.00   21.28
   6   2   6    0.65    4.01
  -6  -2  -6    4.91    4.88
   6   2   7   99.30   11.83
  -6  -2  -7   83.87    5.77
  -6  -2  -8  129.40    8.93
  -6  -2  -8  135.26    8.86
  -6  -2  -9    0.18    2.20
  -6  -2  -9   -1.51    3.25
  -6  -2 -10 1088.16   19.30
  -6  -2 -10 1031.18   15.93
  -6  -2 -11  227.66   14.41
  -6  -2 -11  202.42   12.61
  -6  -2 -12  180.98   12.01
  -6  -2 -12  200.84    8.32
  -6  -2 -13  319.23   10.80
  -6  -2 -13  339.64   10.56
  -6  -2 -14    9.42    6.67
  -6  -2 -14   15.66    7.96
  -6  -2 -15   18.96    9.12
  -6  -2 -15   25.85    8.38
  -6  -2 -16  101.47    8.52
  -6  -2 -17  204.97   10.37
  -6  -2 -18   98.20   19.69
   6   3 -15   34.71   12.41
  -6  -3  15   28.61   14.04
   6   3 -14   13.35    4.72
  -6  -3  14   19.08    8.05
  -6  -3  14   10.19    4.70
   6   3 -13   20.50   11.75
  -6  -3  13   23.33    8.58
  -6  -3  13   21.26    7.91
   6   3 -12    4.88    4.60
  -6  -3  12    6.11    2.92
  -6  -3  12    4.41    4.67
   6   3 -11   62.99   19.65
  -6  -3  11   74.56   13.88
  -6  -3  11   72.13   18.46
   6   3 -10  162.03   15.58
  -6  -3  10  145.85    7.84
  -6  -3  10  151.76   10.94
   6   3  -9  318.44   10.63
  -6  -3   9  279.87   17.04
  -6  -3   9  305.69   14.46
   6   3  -8    5.95    4.16
  -6  -3   8    3.59    2.91
  -6  -3   8   -0.28    4.55
   6   3  -7   85.73    6.57
  -6  -3   7   76.29   12.90
  -6  -3   7   87.05   10.69
   6   3  -6  103.69    6.32
  -6  -3   6   95.23    7.39
  -6  -3   6  106.11    6.84
   6   3  -5  371.74   11.58
  -6  -3   5  351.69   14.65
  -6  -3   5  347.75   14.84
   6   3  -4   66.51    7.77
  -6  -3   4   81.15   21.96
  -6  -3   4   73.15    7.42
   6   3  -3  211.04    9.59
  -6  -3   3  258.83   10.10
  -6  -3   3  241.10   11.46
   6   3  -2  518.30   12.69
  -6  -3   2  519.96   12.30
  -6  -3   2  526.34   10.68
   6   3  -1  807.96   17.21
  -6  -3   1  770.63   16.06
  -6  -3   1  770.36   12.82
   6   3   0  108.41   16.25
  -6  -3   0   74.82   13.24
  -6  -3   0  100.89    4.68
   6   3   0   89.16    7.12
   6   3   1   38.46   12.69
  -6  -3  -1   50.08   12.61
  -6  -3  -1   42.40    4.59
   6   3   1   35.08    3.07
   6   3   2  273.80   14.48
  -6  -3  -2  290.82    9.97
  -6  -3  -2  293.68    8.03
   6   3   2  282.83    7.39
   6   3   3  307.44   10.17
  -6  -3  -3  305.92   12.44
  -6  -3  -3  297.57    7.87
   6   3   3  299.34    6.90
   6   3   4   48.16   12.05
  -6  -3  -4   63.27   15.12
  -6  -3  -4   49.08    1.12
   6   3   5  224.20    8.62
  -6  -3  -5  218.63    8.90
   6   3   6    6.31    2.98
  -6  -3  -6    3.21    1.39
   6   3   7   14.04    4.78
  -6  -3  -7   13.47    3.78
  -6  -3  -8    3.80    4.12
  -6  -3  -8    1.44    3.05
  -6  -3  -9   13.27    4.30
  -6  -3  -9   21.61    6.42
  -6  -3 -10  128.38   15.06
  -6  -3 -10  128.51    8.14
  -6  -3 -11   88.44   13.17
  -6  -3 -11   95.21    8.82
  -6  -3 -12   35.31    7.52
  -6  -3 -12   39.63    4.89
  -6  -3 -13   35.60   10.12
  -6  -3 -13   24.91    9.39
  -6  -3 -14   31.27   10.24
  -6  -3 -14   23.00   10.24
  -6  -3 -15   65.94    6.15
  -6  -3 -16   24.92    8.80
  -6  -3 -17   41.30   10.83
  -6  -3 -18   17.41    5.03
  -6  -3 -19   17.81    5.51
   6   4 -14   35.84   21.20
  -6  -4  14   47.34   20.91
   6   4 -13   60.01   12.97
  -6  -4  13   41.62   13.33
  -6  -4  13   47.37   14.99
   6   4 -12    2.14    3.33
  -6  -4  12    7.11    4.25
  -6  -4  12    3.15    1.72
   6   4 -11    3.32    4.28
  -6  -4  11    5.60    2.77
  -6  -4  11    2.97    4.60
   6   4 -10  101.00   21.00
  -6  -4  10  107.93    6.48
  -6  -4  10  105.76    7.99
   6   4  -9   60.26   16.40
  -6  -4   9   51.77   17.96
  -6  -4   9   52.75   11.08
   6   4  -8  647.20   22.60
  -6  -4   8  719.69   18.42
  -6  -4   8  656.38   14.75
   6   4  -7   99.03    5.89
  -6  -4   7   80.94    5.90
  -6  -4   7  103.98   13.10
   6   4  -6   12.06    6.23
  -6  -4   6   14.33    6.12
  -6  -4   6   14.76    5.55
   6   4  -5  131.62    7.18
  -6  -4   5  134.66   11.79
  -6  -4   5  132.14   16.39
   6   4  -4  281.80   11.96
  -6  -4   4  281.26   12.17
  -6  -4   4  288.65   18.76
   6   4  -3   31.82    8.08
  -6  -4   3   36.67    8.32
  -6  -4   3   30.84    6.01
   6   4  -2  157.58   14.08
  -6  -4   2  154.51    6.76
  -6  -4   2  170.00    7.25
   6   4  -1   93.11    6.99
  -6  -4   1   92.66   13.11
  -6  -4   1   92.11    8.01
   6   4   0    3.78    3.12
  -6  -4   0    4.98    5.34
  -6  -4   0   -0.98    3.07
   6   4   1  604.59   11.45
  -6  -4  -1  628.23   11.72
  -6  -4  -1  606.23   11.56
   6   4   1  575.36    9.36
   6   4   2 1046.86   19.76
  -6  -4  -2 1040.32   19.85
  -6  -4  -2 1060.36   15.05
   6   4   2 1035.34   15.42
   6   4   3  598.36   16.13
  -6  -4  -3  577.39   21.41
  -6  -4  -3  627.98   10.29
   6   4   3  592.50    8.78
   6   4   4  484.58   14.04
  -6  -4  -4  511.29   10.24
  -6  -4  -4  487.86    6.31
  -6  -4  -4  494.59    6.02
   6   4   5   73.22    6.25
  -6  -4  -5   75.55    5.36
  -6  -4  -5   72.97    1.62
  -6  -4  -5   79.19    1.98
   6   4   6    3.99    1.98
  -6  -4  -6   -0.90    3.26
   6   4   7  951.55   23.62
  -6  -4  -7  923.93   26.08
   6   4   8  191.47    9.83
  -6  -4  -8  189.37    8.72
  -6  -4  -9  334.40   11.97
  -6  -4  -9  350.56   12.34
  -6  -4 -10  126.22    9.48
  -6  -4 -10  126.39   13.26
  -6  -4 -11    1.26    3.92
  -6  -4 -11    1.27    2.60
  -6  -4 -12  480.29   13.14
  -6  -4 -12  478.64   10.43
  -6  -4 -13  240.48   11.88
  -6  -4 -13  203.80    8.41
  -6  -4 -14  299.99   15.14
  -6  -4 -15   38.39   11.95
  -6  -4 -16   18.29    5.75
  -6  -4 -17    6.23    5.49
  -6  -4 -18   39.61   18.54
  -6  -4 -19  109.61   16.82
   6   5 -14   19.88    7.14
  -6  -5  14   18.84    5.81
  -6  -5  14   17.29    7.06
   6   5 -13   55.18   20.24
  -6  -5  13   68.08   13.30
  -6  -5  13   70.48   22.45
   6   5 -12    7.59    3.40
  -6  -5  12    6.50    5.79
  -6  -5  12    7.16    3.26
   6   5 -11  134.05   17.62
  -6  -5  11  113.41    6.68
  -6  -5  11  113.15    9.29
   6   5 -10   25.83   10.75
  -6  -5  10   36.42   12.05
  -6  -5  10   31.93    8.18
   6   5  -9    6.57    4.34
  -6  -5   9    3.79    3.45
  -6  -5   9    8.92    5.31
   6   5  -8    5.95    4.61
  -6  -5   8    7.05    5.92
  -6  -5   8    4.30    4.42
   6   5  -7   63.10   12.66
  -6  -5   7   68.89   19.07
  -6  -5   7   70.06   20.23
   6   5  -6  200.27   18.56
  -6  -5   6  219.41   21.92
  -6  -5   6  216.13   13.83
   6   5  -5    7.69    6.11
  -6  -5   5   10.10    4.68
  -6  -5   5   10.39    4.53
   6   5  -4  107.65    7.46
  -6  -5   4  111.62   14.47
  -6  -5   4  107.97    8.75
   6   5  -3  155.37    7.19
  -6  -5   3  139.33    5.93
  -6  -5   3  190.15   15.56
   6   5  -2    5.45    2.34
  -6  -5   2    0.85    3.32
  -6  -5   2    3.02    1.76
   6   5  -1  271.80   12.48
  -6  -5   1  259.89   11.43
  -6  -5   1  268.28   10.41
   6   5   0  118.51    6.84
  -6  -5   0  139.73   12.92
  -6  -5   0  146.51    8.55
   6   5   1  112.76    6.40
  -6  -5  -1  133.23   16.17
  -6  -5  -1  121.27    8.46
   6   5   2  267.23    9.67
  -6  -5  -2  260.94   18.14
  -6  -5  -2  252.32    8.26
   6   5   3    4.68    2.89
  -6  -5  -3    4.75    2.28
  -6  -5  -3    0.26    0.92
  -6  -5  -3    1.13    1.64
   6   5   4   58.10    4.19
  -6  -5  -4   61.46   13.72
  -6  -5  -4   54.91    2.87
  -6  -5  -4   55.68    5.81
   6   5   5   40.33   13.22
  -6  -5  -5   34.16   13.30
  -6  -5  -5   32.61    3.93
  -6  -5  -5   32.56    4.20
   6   5   6  296.30   12.04
  -6  -5  -6  286.55   11.67
  -6  -5  -6  265.99    8.70
  -6  -5  -6  286.08    9.39
   6   5   7   60.68   15.71
  -6  -5  -7   74.39    5.77
  -6  -5  -7   66.30    2.75
  -6  -5  -7   64.26    3.42
   6   5   8   52.94   14.99
  -6  -5  -8   40.80   10.08
  -6  -5  -8   32.99    1.74
  -6  -5  -8   33.68    2.27
  -6  -5  -9   82.48    6.71
  -6  -5  -9   79.37    8.73
  -6  -5  -9   64.08    1.99
  -6  -5 -10    5.60    2.33
  -6  -5 -10    5.27    3.02
  -6  -5 -10    4.19    1.49
  -6  -5 -11  271.68   15.60
  -6  -5 -11  281.83    8.92
  -6  -5 -12  104.27    8.91
  -6  -5 -12  112.57    4.60
  -6  -5 -13    6.25    4.74
  -6  -5 -13    4.09    2.74
  -6  -5 -14    7.60    4.78
  -6  -5 -15   11.30    4.60
  -6  -5 -16    2.46    2.68
  -6  -5 -17   20.55    8.90
  -6  -5 -18    3.57    2.63
   6   6 -13   18.65    9.62
  -6  -6  13   41.99    7.07
  -6  -6  13   25.31    7.62
   6   6 -12  150.60    9.03
  -6  -6  12  172.37   11.38
  -6  -6  12  180.42   16.02
   6   6 -11   27.68   15.51
  -6  -6  11   31.95    6.80
  -6  -6  11   38.20   12.91
   6   6 -10   24.85   11.39
  -6  -6  10   31.15   12.53
  -6  -6  10   26.23   10.76
   6   6  -9   22.54   11.68
  -6  -6   9   20.69   11.87
  -6  -6   9   13.61    5.06
   6   6  -8  187.11   10.89
  -6  -6   8  207.38   10.79
  -6  -6   8  199.44   29.44
   6   6  -7   99.80    7.83
  -6  -6   7   98.77    7.45
  -6  -6   7   77.22   19.82
   6   6  -6  548.38   13.74
  -6  -6   6  545.06   13.59
  -6  -6   6  553.97   13.61
   6   6  -5  284.55   10.83
  -6  -6   5  299.40    9.60
  -6  -6   5  281.52   18.70
   6   6  -4  242.84   14.54
  -6  -6   4  235.86   19.82
  -6  -6   4  264.12   21.24
   6   6  -3   38.07    8.95
  -6  -6   3   54.21   18.88
  -6  -6   3   42.91   15.05
   6   6  -2  121.93   12.93
  -6  -6   2   97.68   10.07
  -6  -6   2  147.94   15.66
   6   6  -1   -2.54    3.61
  -6  -6   1    2.98    3.47
  -6  -6   1   -0.50    3.47
   6   6   0  667.39   13.64
  -6  -6   0  686.02   14.99
  -6  -6   0  647.49   12.64
   6   6   1  150.53    6.17
  -6  -6  -1  163.50   16.80
  -6  -6  -1  171.49   15.59
   6   6   2  230.93    9.91
  -6  -6  -2  260.42   11.56
  -6  -6  -2  239.28   13.85
   6   6   3  607.74   16.31
  -6  -6  -3  616.82   16.30
  -6  -6  -3  614.74   14.31
  -6  -6  -4  126.08    6.26
  -6  -6  -4  127.57    5.79
   6   6   5 2382.26   23.53
  -6  -6  -5 2345.67   45.92
  -6  -6  -5 2322.31   32.37
   6   6   6 1566.56   24.92
  -6  -6  -6 1595.01   33.53
  -6  -6  -6 1651.41   24.60
   6   6   7  209.57    7.41
  -6  -6  -7  201.36   16.64
  -6  -6  -7  208.90    4.99
   6   6   8   47.08   11.73
  -6  -6  -8   31.28   10.10
  -6  -6  -8   26.71    7.61
  -6  -6  -9   90.99   17.25
  -6  -6  -9   85.64    7.60
  -6  -6  -9   75.48    8.18
  -6  -6 -10  107.03    8.79
  -6  -6 -10  127.67   15.50
  -6  -6 -10  114.96    4.01
  -6  -6 -11    9.01    3.16
  -6  -6 -11    9.93    5.15
  -6  -6 -12  230.03   22.51
  -6  -6 -12  239.81   12.28
  -6  -6 -13   33.18   10.00
  -6  -6 -14   18.03   10.72
  -6  -6 -15   44.05   11.30
  -6  -6 -16   58.89    8.57
  -6  -6 -17  405.86   12.32
  -6  -6 -18    3.36    1.84
   6   7 -11    1.26    3.95
  -6  -7  11   -2.06    3.11
  -6  -7  11    1.22    4.05
   6   7 -10   27.19   10.90
  -6  -7  10   31.99   17.09
  -6  -7  10   34.31   15.42
   6   7  -9   31.75    9.82
  -6  -7   9   53.10    8.96
  -6  -7   9   38.46   14.79
   6   7  -8   29.06    9.99
  -6  -7   8   20.08    5.27
   6   7  -7   22.02    7.85
   6   7  -7   17.26    7.72
  -6  -7   7   26.77   15.25
   6   7  -6    5.69    3.70
   6   7  -6    6.03    2.94
  -6  -7   6   -0.02    3.95
   6   7  -5    3.98    3.94
   6   7  -5    5.83    2.14
  -6  -7   5    9.17    3.62
   6   7  -4   18.71    7.04
   6   7  -4   30.22    8.35
  -6  -7   4   10.85    6.80
   6   7  -2  266.51    9.19
  -6  -7   2  252.09   15.03
   6   7  -1    1.06    2.40
  -6  -7   1    6.67    3.24
  -6  -7   1    6.07    1.92
   6   7   0  591.15   12.37
  -6  -7   0  584.03   15.39
  -6  -7   0  569.21   13.85
   6   7   1  161.38    7.38
  -6  -7  -1  188.47    9.67
  -6  -7  -1  155.42   14.94
   6   7   2 1264.39   17.13
  -6  -7  -2 1269.16   23.12
  -6  -7  -2 1257.51   16.54
   6   7   3  165.32    7.12
  -6  -7  -3  162.70   10.41
  -6  -7  -3  144.66    6.12
   6   7   4   43.44   14.07
  -6  -7  -4   53.22   13.01
  -6  -7  -4   43.45   10.37
   6   7   5   39.32   13.16
  -6  -7  -5   55.15   10.27
  -6  -7  -5   47.22    3.79
   6   7   6    4.60    2.27
  -6  -7  -6   10.16    2.76
  -6  -7  -6    2.28    2.04
   6   7   7  238.12   14.09
  -6  -7  -7  213.35   16.44
  -6  -7  -7  249.53   13.84
  -6  -7  -8   52.45    5.43
  -6  -7  -8   52.59    7.36
  -6  -7  -9   71.92    7.84
  -6  -7  -9   65.83    5.71
  -6  -7  -9   70.73    3.66
  -6  -7 -10   18.97    7.37
  -6  -7 -10   17.78    6.76
  -6  -7 -10   15.12    5.39
  -6  -7 -11   40.14   14.28
  -6  -7 -11   40.33    7.35
  -6  -7 -12   27.79    9.56
  -6  -7 -12   21.39    7.72
  -6  -7 -13   11.34    3.41
  -6  -7 -14   21.75    6.29
  -6  -7 -15   16.78    7.32
  -6  -7 -16   39.41    5.45
  -6  -7 -17   -0.44    3.48
   6   8 -10   84.08    6.94
   6   8 -10   78.02    8.21
  -6  -8  10   99.20   15.32
   6   8  -9  125.74   17.83
   6   8  -9  146.81   22.17
  -6  -8   9  159.02   12.98
   6   8  -8   42.12   16.24
   6   8  -8   44.14   11.06
  -6  -8   8   25.11   13.28
   6   8  -7   48.80   15.47
   6   8  -7   45.15   11.04
  -6  -8   7   46.02   11.55
   6   8  -6    5.13    2.47
   6   8  -6   -1.50    4.41
  -6  -8   6    7.62    6.27
   6   8  -5  139.29   11.50
   6   8  -5  172.51   11.03
  -6  -8   5  152.02   18.01
   6   8  -4  373.45   15.93
   6   8  -4  370.83   14.88
  -6  -8   4  388.18   15.36
   6   8  -3  286.07   11.01
   6   8  -3  290.18   19.13
  -6  -8   3  336.47   22.45
   6   8  -2  371.04   13.75
   6   8  -2  353.56   22.98
  -6  -8   2  362.81   13.71
   6   8  -1  225.82    9.23
   6   8  -1  192.23   14.87
  -6  -8   1  227.05   14.17
   6   8   0   43.44   13.00
   6   8   0   53.17   16.20
  -6  -8   0   47.83    7.06
   6   8   1    8.75    3.80
   6   8   1    7.89    5.57
  -6  -8  -1    7.20    3.39
   6   8   2    9.30    4.66
  -6  -8  -2    9.63    5.21
  -6  -8  -2   13.90    4.51
   6   8   3   62.27   11.28
  -6  -8  -3   81.91   17.50
  -6  -8  -3   76.62    6.69
   6   8   4  264.79    9.24
  -6  -8  -4  274.23   10.33
  -6  -8  -4  255.44    9.81
   6   8   5   76.85    8.45
  -6  -8  -5   90.32    8.54
  -6  -8  -5   86.27    6.51
   6   8   6  140.93   13.51
  -6  -8  -6   87.28   10.58
  -6  -8  -6   91.91   15.04
  -6  -8  -7  235.68   13.78
  -6  -8  -8  618.54   14.59
  -6  -8  -8  581.04   15.91
  -6  -8  -8  583.50   11.54
  -6  -8  -9  359.37   12.71
  -6  -8  -9  329.94   12.31
  -6  -8  -9  347.20   12.29
  -6  -8 -10   45.33   14.69
  -6  -8 -10   44.14    6.42
  -6  -8 -10   44.23    6.84
  -6  -8 -11    2.05    1.89
  -6  -8 -11    3.84    2.54
  -6  -8 -12  115.31    9.63
  -6  -8 -13  221.20   12.78
  -6  -8 -14  125.59    8.97
  -6  -8 -15    2.33    2.71
  -6  -8 -16    2.71    4.36
   6   9  -8   22.87   15.70
   6   9  -8   34.74   15.99
  -6  -9   8   32.97   14.82
   6   9  -7   21.55   12.22
   6   9  -7   34.91   10.35
  -6  -9   7   19.24    9.33
   6   9  -6   92.90    5.41
   6   9  -6   77.38   22.01
  -6  -9   6   57.49   20.56
   6   9  -5   68.34   13.45
   6   9  -5   46.41   16.89
  -6  -9   5   59.15   16.77
   6   9  -4    9.28    4.38
   6   9  -4    6.68    4.96
  -6  -9   4    6.15    3.84
   6   9  -3   37.68   10.87
   6   9  -3   37.30   12.55
  -6  -9   3   31.57   11.28
   6   9  -2    8.19    2.02
   6   9  -2   12.19    5.13
  -6  -9   2   13.70    4.58
   6   9  -1  143.02   11.05
   6   9  -1  136.12   22.71
  -6  -9   1  164.13   16.68
   6   9   0    7.21    4.61
   6   9   0    4.84    3.50
  -6  -9   0    3.15    2.30
   6   9   1    3.03    1.58
   6   9   1    9.44    2.95
  -6  -9  -1    8.05    1.68
   6   9   2   13.45    4.52
   6   9   2   14.00    4.65
  -6  -9  -2    8.79    2.90
   6   9   3    3.70    2.35
   6   9   3    5.02    3.76
  -6  -9  -3    4.96    3.21
   6   9   4  122.00    5.86
  -6  -9  -4  123.79   14.45
  -6  -9  -4  138.22    9.28
   6   9   5    1.81    2.32
  -6  -9  -5    4.39    2.85
  -6  -9  -5    1.72    1.95
   6   9   6   57.54   11.56
  -6  -9  -6   49.99   15.97
  -6  -9  -6   44.02   12.09
  -6  -9  -7   46.76   14.06
  -6  -9  -7   62.17    4.70
  -6  -9  -8   24.72   10.41
  -6  -9  -8   24.26   10.96
  -6  -9  -8   15.09    7.72
  -6  -9  -9   -0.36    1.00
  -6  -9  -9    3.79    2.85
  -6  -9  -9    3.62    2.41
  -6  -9 -10    1.49    2.10
  -6  -9 -10    2.52    2.55
  -6  -9 -10    0.38    1.33
  -6  -9 -11   37.37    5.58
  -6  -9 -12    5.10    2.33
  -6  -9 -13    6.22    3.25
   6  10  -5    3.67    2.57
   6  10  -5    6.15    5.32
  -6 -10   5    4.51    2.68
   6  10  -4   72.34    5.21
   6  10  -4   49.89   19.73
  -6 -10   4   68.70    7.61
   6  10  -3   28.65   10.65
   6  10  -3   38.30   17.41
  -6 -10   3   32.41   16.01
   6  10  -2    4.51    1.49
   6  10  -2    2.52    3.12
  -6 -10   2    3.79    4.00
   6  10  -1  323.64    9.86
   6  10  -1  251.68   19.43
  -6 -10   1  285.11   19.37
   6  10   0   29.76    8.10
   6  10   0   38.59   11.93
  -6 -10   0   35.73   10.43
   6  10   1  133.33   13.23
  -6 -10  -1  147.21   11.64
   6  10   2   23.74    9.08
  -6 -10  -2   19.91    7.82
   6  10   3    2.49    1.47
   6  10   3    3.99    2.24
  -6 -10  -3    4.93    3.89
   6  10   4  246.21   13.30
  -6 -10  -4  177.59   13.44
  -6 -10  -5  118.25   19.17
  -6 -10  -6  149.06   12.03
  -6 -10  -6  147.87    8.50
  -6 -10  -7    0.73    3.66
  -6 -10  -7    1.01    2.13
  -6 -10  -8   16.17    6.91
  -6 -10  -8    6.60    4.08
  -6 -10  -9   67.47    5.90
  -6 -10  -9   58.42    3.84
   6  11  -1   40.00   18.75
  -6 -11   1   27.53   18.84
   6  11   0   16.24   11.00
  -6 -11   0   16.21    6.41
   6  11   1   11.74    4.41
  -6 -11  -1   17.45    4.31
   6  11   2    3.28    2.43
  -6 -11  -2    3.96    2.33
   6  11   3   59.02   14.53
  -6 -11  -3   50.70   21.29
   6  11   4   24.12    7.74
  -6 -11  -4   27.56   12.87
   6  11   5   10.47    8.31
  -6 -11  -5    7.66    1.71
  -6 -11  -6   11.26    5.66
  -6 -11  -7    0.47    2.61
  -6 -11  -7    0.64    2.77
  -6 -11  -8    4.89    3.25
  -6 -11  -8    3.34    2.65
  -6 -11  -9   14.22    9.94
  -7   6   2    3.40    4.59
  -7   6   2    5.73    3.60
  -7   6   1    6.01    7.19
  -7   6   1    2.67    1.70
  -7   6   0   13.96    6.93
   7  -6   0    2.28    2.69
  -7   6  -1    8.51    4.25
   7  -6   1    4.87    4.19
  -7   5   7   16.88   10.61
  -7   5   6   17.32    7.86
  -7   5   6   20.66    5.87
  -7   5   5   48.58   18.92
  -7   5   5   57.71   15.06
  -7   5   4  171.69   11.13
  -7   5   4  158.23   14.27
  -7   5   3   87.22   13.92
  -7   5   3   91.58    7.02
  -7   5   2  264.02   11.18
  -7   5   2  271.50   10.26
  -7   5   1   30.85    9.38
  -7   5   1   33.80   15.69
  -7   5   0    8.98    3.94
  -7   5   0   17.41    6.95
  -7   5  -1    0.87    2.67
   7  -5   1    5.03    4.27
  -7   5  -2  445.91   13.03
   7  -5   2  381.09   17.56
  -7   5  -3   74.08   22.67
   7  -5   3  102.29    5.86
  -7   5  -4   26.23    8.16
   7  -5   4   17.42    7.38
  -7   5  -5    3.25    3.70
   7  -5   5    2.19    2.03
  -7   5  -6   32.44   13.83
  -7   5  -7   12.99    5.58
  -7   4  10    5.60    3.60
  -7   4   9    3.74    3.02
  -7   4   9    7.78    5.74
  -7   4   8    1.66    2.03
  -7   4   8    4.93    3.70
  -7   4   7   59.23   14.90
  -7   4   7   73.17   24.02
  -7   4   6    2.58    2.36
  -7   4   6    2.74    2.48
  -7   4   5   55.93   20.57
  -7   4   5   43.27   13.31
  -7   4   4    2.12    1.79
  -7   4   4    0.56    1.92
  -7   4   3    8.03    2.66
  -7   4   3    3.27    1.19
  -7   4   2   11.15    5.03
  -7   4   2   20.56    7.52
  -7   4   1   87.77    7.14
  -7   4   1   81.35   21.66
  -7   4   0    1.12    3.80
  -7   4   0    2.74    2.91
  -7   4  -1    4.80    2.33
  -7   4  -1    6.67    4.90
  -7   4  -1    4.35    3.43
  -7   4  -2    4.69    2.83
  -7   4  -2    4.63    3.69
   7  -4   2   11.42    5.14
  -7   4  -3   17.00    7.19
  -7   4  -3   20.84    7.60
   7  -4   3   14.87    5.07
  -7   4  -4   19.34    5.11
  -7   4  -4   32.61    6.63
   7  -4   4   21.49    6.31
  -7   4  -5    6.96    2.57
  -7   4  -5    8.02    5.17
   7  -4   5    7.27    4.09
  -7   4  -6   42.21   11.03
  -7   4  -6   43.00   11.78
   7  -4   6   32.14   14.79
  -7   4  -7    4.71    3.63
  -7   4  -7   12.05    8.41
  -7   4  -8    8.66    3.69
  -7   4  -8    8.66    4.08
  -7   4  -9    7.83    3.73
  -7   4  -9   24.42   13.68
  -7   4 -10    2.91    2.29
  -7   4 -10    1.34    4.06
   7  -3 -11   21.54    7.31
  -7   3  11   27.54    8.13
   7  -3 -10    7.22    3.34
  -7   3  10    1.56    2.73
  -7   3  10    5.41    4.83
   7  -3  -9    7.74    3.80
  -7   3   9    4.64    2.55
  -7   3   9    2.92    4.36
   7  -3  -8   89.58   12.91
  -7   3   8   99.47    6.94
  -7   3   8  112.80    9.19
   7  -3  -7   14.53    5.01
  -7   3   7   18.53    6.02
  -7   3   7   21.91    4.76
   7  -3  -6   31.41    7.21
  -7   3   6   30.22    8.95
  -7   3   6   31.07    9.29
   7  -3  -5  176.85    8.44
  -7   3   5  171.90    8.99
  -7   3   5  188.33   15.97
   7  -3  -4   39.78    9.68
  -7   3   4   56.34   13.29
  -7   3   4   66.36   10.44
   7  -3  -3   -0.27    1.97
  -7   3   3    3.81    3.14
  -7   3   3   -1.99    3.24
   7  -3  -2  104.52    4.57
  -7   3   2   96.70   14.77
  -7   3   2  116.62    8.60
   7  -3  -1  187.02   10.68
  -7   3   1  180.84   14.35
  -7   3   1  193.72   12.33
   7  -3   0  272.27   10.45
  -7   3   0  291.18   12.70
  -7   3   0  275.95   18.40
   7  -3   1   12.92    6.98
  -7   3  -1   23.04    6.94
  -7   3  -1   13.55    3.90
   7  -3   2    2.37    2.26
  -7   3  -2    2.60    3.64
  -7   3  -2    3.16    1.63
  -7   3  -3  277.37   13.66
  -7   3  -3  306.64   14.67
   7  -3   3  314.04   11.99
  -7   3  -4  374.83   13.84
  -7   3  -4  373.36   16.29
   7  -3   4  400.20   15.67
  -7   3  -5  329.43   17.52
  -7   3  -5  344.40   19.90
   7  -3   5  358.00   13.09
  -7   3  -6   15.37    5.49
  -7   3  -6    5.63    2.09
   7  -3   6   15.44    4.76
  -7   3  -7  125.05    6.32
  -7   3  -7  142.10   19.10
  -7   3  -8   34.26   12.50
  -7   3  -8   42.04   13.50
  -7   3  -9    0.55    2.44
  -7   3  -9    7.53    2.90
  -7   3 -10   28.94   11.81
  -7   3 -10   33.49   16.84
  -7   3 -11   17.67    5.91
  -7   3 -11   36.82   10.34
  -7   3 -12    2.23    3.94
  -7   3 -12    4.50    2.98
  -7   2  12   10.12    5.19
   7  -2 -11    1.40    2.61
  -7   2  11    0.72    2.72
  -7   2  11    9.75    5.69
   7  -2 -10   19.78   10.31
  -7   2  10   16.30    5.43
  -7   2  10   23.72    6.73
   7  -2  -9   10.87    3.71
  -7   2   9    8.35    4.92
  -7   2   9   13.64    4.43
   7  -2  -8    1.38    3.18
  -7   2   8    3.86    3.60
  -7   2   8    7.22    3.09
   7  -2  -7    3.35    4.47
  -7   2   7    5.43    5.02
  -7   2   7    2.08    1.78
   7  -2  -6    3.57    1.95
  -7   2   6    1.13    4.75
  -7   2   6    1.56    2.06
  -7   2   5    4.68    4.54
  -7   2   5    9.30    3.81
   7  -2  -4   21.56    5.46
  -7   2   4   18.48    8.31
  -7   2   4   34.11    7.87
   7  -2  -3   30.16    5.60
  -7   2   3   31.64    9.28
  -7   2   3   33.94    9.61
   7  -2  -2   68.83    7.27
  -7   2   2   77.02    6.74
  -7   2   2   81.74    7.19
   7  -2  -1    1.57    1.33
  -7   2   1    5.12    3.26
  -7   2   1    3.23    1.76
   7  -2   0    4.72    1.51
  -7   2   0    5.06    4.56
  -7   2   0    7.56    2.58
   7  -2   1    3.51    1.88
  -7   2  -1    2.01    2.82
  -7   2  -1   -0.35    2.23
   7  -2   2   21.65    6.57
  -7   2  -2   24.84    7.35
  -7   2  -2   23.29    6.98
   7  -2   3   81.27   10.79
  -7   2  -3   76.23   23.33
  -7   2  -4   59.22   12.29
   7  -2   4   65.99    4.01
  -7   2  -5   17.22    4.47
  -7   2  -5    9.97    3.64
   7  -2   5   11.69    3.56
  -7   2  -6    5.54    3.48
  -7   2  -6    7.30    1.97
   7  -2   6    7.63    3.61
  -7   2  -7   20.26    5.57
  -7   2  -7   14.46    3.93
   7  -2   7    8.43    3.59
  -7   2  -8   -0.07    4.02
  -7   2  -8    6.75    4.58
  -7   2  -9   42.54   16.21
  -7   2  -9   34.21   14.04
  -7   2 -10    1.87    2.31
  -7   2 -10    4.44    4.74
  -7   2 -11   -1.64    3.37
  -7   2 -11    1.32    1.95
  -7   2 -12   30.87   15.71
  -7   2 -12   27.43   10.22
  -7   2 -13    2.55    3.58
  -7   2 -13    5.59    4.54
  -7   2 -14    4.56    4.03
  -7   2 -14    2.56    3.70
   7  -1 -13   27.54    9.93
  -7   1  13   40.04    9.35
   7  -1 -12    9.66    2.96
  -7   1  12   18.83    6.10
   7  -1 -11   70.43   10.73
  -7   1  11   79.29    5.21
  -7   1  11   98.60   17.81
   7  -1 -10  102.10    7.73
  -7   1  10  117.08    6.32
  -7   1  10  108.64    9.49
   7  -1  -9  150.46   14.29
  -7   1   9  164.32    8.92
  -7   1   9  176.93   31.05
   7  -1  -8  112.67    9.44
  -7   1   8  129.10    7.80
  -7   1   8  118.40   10.12
   7  -1  -7    4.22    3.19
  -7   1   7    5.16    3.12
  -7   1   7    4.99    3.13
   7  -1  -6  121.12   13.26
  -7   1   6  108.63    6.52
  -7   1   6  106.06   13.17
   7  -1  -5  157.48    8.96
  -7   1   5  170.27    8.41
  -7   1   5  151.84   10.70
   7  -1  -4  374.05   17.18
  -7   1   4  356.28   11.14
  -7   1   4  359.58   11.89
   7  -1  -3  470.22   22.35
  -7   1   3  528.98   15.55
  -7   1   3  475.19   20.75
   7  -1  -2  168.49   10.67
  -7   1   2  152.88   16.89
  -7   1   2  165.45   15.75
   7  -1  -1   29.98    6.07
  -7   1   1   12.56    5.23
  -7   1   1   23.10    4.22
   7  -1   0  239.99   13.53
  -7   1   0  223.97   13.49
  -7   1   0  242.13    8.86
   7  -1   1  254.93   14.12
  -7   1  -1  227.65   17.67
  -7   1  -1  255.22    9.65
   7  -1   2  230.00    9.36
  -7   1  -2  234.43   10.79
  -7   1  -2  249.85    8.39
   7  -1   3  261.39   18.65
  -7   1  -3  222.98   14.89
  -7   1  -3  253.56   14.08
   7  -1   4   24.43    8.49
  -7   1  -4   20.45    9.33
   7  -1   4   21.54    5.27
   7  -1   5  138.89   19.27
  -7   1  -5  101.99    7.85
   7  -1   5  104.31    3.54
  -7   1  -6  296.31    8.34
  -7   1  -6  273.83   11.40
   7  -1   6  297.21    6.45
  -7   1  -7  266.42   10.04
   7  -1   7  277.04    8.07
  -7   1  -8  323.19    9.64
  -7   1  -8  315.20   10.94
  -7   1  -9  336.27   13.24
  -7   1  -9  328.43   13.02
  -7   1 -10   33.84   10.84
  -7   1 -10   32.11   10.65
  -7   1 -11   79.93    6.19
  -7   1 -11   71.60   19.12
  -7   1 -12   18.82    6.84
  -7   1 -12   30.72   10.58
  -7   1 -13    6.67    4.55
  -7   1 -13    5.04    6.06
  -7   1 -14  183.98    8.99
  -7   1 -14  191.18    8.22
  -7   1 -15   14.52   10.20
   7   0 -14    2.57    3.71
  -7   0  14    6.01    4.50
   7   0 -13    0.68    3.50
  -7   0  13   11.16    6.34
   7   0 -12   69.54   10.57
  -7   0  12   58.92    5.56
  -7   0  12   58.06   20.57
   7   0 -11    5.36    3.31
  -7   0  11    2.09    4.78
   7   0 -10  130.92    6.97
  -7   0  10  133.39    6.00
  -7   0  10  121.13   12.17
   7   0  -9   83.59   18.54
  -7   0   9  104.84    6.48
  -7   0   9   94.09   12.25
   7   0  -8   10.29    5.40
  -7   0   8   15.28    6.28
  -7   0   8    7.20    4.96
   7   0  -7  181.28   13.45
  -7   0   7  155.75   11.05
  -7   0   7  151.99   10.62
   7   0  -6   82.91   14.24
  -7   0   6  102.13    6.43
  -7   0   6   90.45    8.37
   7   0  -5  126.58   14.30
  -7   0   5  104.63    8.04
  -7   0   5   98.22    7.86
   7   0  -4  249.63   14.95
  -7   0   4  259.00   15.66
  -7   0   4  263.16   18.14
   7   0  -3    0.83    1.29
  -7   0   3    3.22    2.52
  -7   0   3   -0.51    3.12
   7   0  -2   26.18   10.04
  -7   0   2   33.40   12.25
  -7   0   2   35.05    7.84
   7   0  -1    1.49    1.74
  -7   0   1    4.25    3.71
  -7   0   1    3.24    1.77
   7   0   0    2.69    1.87
  -7   0   0    2.14    4.70
  -7   0   0    6.85    3.39
   7   0   1   82.46    7.94
  -7   0  -1   84.97    7.10
  -7   0  -1   91.73    8.56
   7   0   2    6.45    2.44
  -7   0  -2    3.40    4.06
  -7   0  -2    3.63    1.23
   7   0   3   70.62   14.17
  -7   0  -3   67.64   21.62
  -7   0  -3   57.86    3.76
   7   0   4    2.76    3.05
  -7   0  -4    4.77    3.49
   7   0   4    1.61    1.89
   7   0   5  332.42   15.64
  -7   0  -5  336.20   21.56
   7   0   5  322.32    6.67
   7   0   6   11.12    5.55
  -7   0  -6    6.94    5.26
   7   0   6    2.31    1.87
  -7   0  -7  504.02   13.58
  -7   0  -7  491.41   13.98
  -7   0  -8   44.94   16.93
  -7   0  -8   46.83   12.27
  -7   0  -9   75.20    5.63
  -7   0  -9   81.36    7.15
  -7   0 -10    4.71    4.72
  -7   0 -10    2.77    5.31
  -7   0 -11   66.19   14.66
  -7   0 -11   49.18   17.67
  -7   0 -12    7.56    3.88
  -7   0 -12    4.34    3.42
  -7   0 -13    5.79    3.55
  -7   0 -13    3.40    3.04
  -7   0 -14    7.17    5.05
  -7   0 -14   -0.75    3.15
  -7   0 -15   -0.54    4.24
  -7   0 -15    2.89    2.56
  -7   0 -16    1.12    3.12
  -7   0 -16    5.86    2.76
   7   1 -14   21.25    7.86
  -7  -1  14   21.55    8.21
   7   1 -13   82.71   18.77
  -7  -1  13   77.90   17.03
   7   1 -12  136.57   15.38
  -7  -1  12  167.16    9.12
  -7  -1  12  132.61   20.23
   7   1 -11  348.67   17.47
  -7  -1  11  320.63   15.63
  -7  -1  11  348.81   18.25
   7   1 -10  219.97   14.71
  -7  -1  10  245.62   11.24
  -7  -1  10  258.53   12.94
   7   1  -9   48.12   11.67
  -7  -1   9   52.25   16.44
  -7  -1   9   46.65   13.65
   7   1  -8  460.71   12.76
  -7  -1   8  451.57   14.26
  -7  -1   8  477.44   13.01
   7   1  -7  537.32   13.62
  -7  -1   7  490.49   16.00
  -7  -1   7  473.96   12.12
   7   1  -6  368.84   11.58
  -7  -1   6  361.69   15.52
  -7  -1   6  354.11   11.29
   7   1  -5  158.01   19.23
  -7  -1   5  138.58   11.54
  -7  -1   5  145.16   14.97
   7   1  -4  166.63   12.39
  -7  -1   4  164.81    8.01
  -7  -1   4  171.59    9.61
   7   1  -3  183.42    8.27
  -7  -1   3  182.25    8.97
  -7  -1   3  184.65    7.79
   7   1  -2  167.00    8.43
  -7  -1   2  133.65    9.90
  -7  -1   2  148.46   10.90
   7   1  -1  879.51   22.04
  -7  -1   1  894.76   25.47
  -7  -1   1  895.80   15.30
   7   1   0  492.77   17.72
  -7  -1   0  498.60   12.64
  -7  -1   0  494.20   13.27
   7   1   1   87.57    9.98
  -7  -1  -1  104.61    6.82
  -7  -1  -1  101.31    8.08
   7   1   2   30.09    9.01
  -7  -1  -2   27.52   10.35
  -7  -1  -2   32.70    7.65
   7   1   2   28.15    3.53
   7   1   3  234.10    8.13
  -7  -1  -3  249.83    9.93
  -7  -1  -3  224.43    5.57
   7   1   3  219.39    4.77
   7   1   4  395.50   11.15
  -7  -1  -4  386.76   10.98
  -7  -1  -4  367.82    6.61
   7   1   4  356.00    5.90
   7   1   5  233.86   11.08
  -7  -1  -5  234.67    9.08
   7   1   5  219.75    3.05
   7   1   6  393.65   10.99
  -7  -1  -6  400.54   18.89
  -7  -1  -7    1.67    4.06
  -7  -1  -8   25.07    8.78
  -7  -1  -8   30.61   12.96
  -7  -1  -9  478.46   16.63
  -7  -1  -9  495.80   13.79
  -7  -1 -10  356.22   14.53
  -7  -1 -10  392.12   27.28
  -7  -1 -11  309.29   10.64
  -7  -1 -11  299.81    9.43
  -7  -1 -12    3.16    2.39
  -7  -1 -12    2.30    3.70
  -7  -1 -13   56.92   21.12
  -7  -1 -13   66.44    6.24
  -7  -1 -14   37.45   12.33
  -7  -1 -14   39.50    5.55
  -7  -1 -15   53.75    8.62
  -7  -1 -15   58.63    8.84
  -7  -1 -16    9.39    4.41
  -7  -1 -17   23.62    7.10
   7   2 -14    1.08    3.21
  -7  -2  14    2.65    3.49
   7   2 -13    3.69    6.14
  -7  -2  13    4.29    3.41
  -7  -2  13    3.31    4.25
   7   2 -12   34.15   15.68
  -7  -2  12   33.26   14.59
  -7  -2  12   45.98   12.19
   7   2 -11   28.75   10.50
  -7  -2  11   20.18    7.49
  -7  -2  11   30.21    9.18
   7   2 -10   38.51   18.29
  -7  -2  10   62.41    5.57
  -7  -2  10   50.49   13.23
   7   2  -9  100.14   21.01
  -7  -2   9   70.71   16.30
  -7  -2   9   87.54    6.75
   7   2  -8  126.22   17.40
  -7  -2   8   97.24    8.21
  -7  -2   8  107.73    6.57
   7   2  -7   28.61    8.03
  -7  -2   7   28.97   11.43
  -7  -2   7   32.25    9.62
   7   2  -6   36.11    8.79
  -7  -2   6   48.24   12.20
  -7  -2   6   52.92   14.85
   7   2  -5   32.39   10.67
  -7  -2   5   38.33   10.42
  -7  -2   5   38.68   10.01
   7   2  -4   72.09   15.35
  -7  -2   4   76.98   23.52
  -7  -2   4   84.52    8.10
   7   2  -3   73.94   19.53
  -7  -2   3  102.85   17.56
  -7  -2   3   75.08   16.81
   7   2  -2  119.16    7.11
  -7  -2   2  139.15    7.74
  -7  -2   2  120.12    6.88
   7   2  -1    1.62    2.01
  -7  -2   1    5.04    2.25
  -7  -2   1    3.62    3.37
   7   2   0   84.01    6.56
  -7  -2   0   83.85    6.07
  -7  -2   0   84.21    7.86
   7   2   1   16.10    4.18
  -7  -2  -1   18.53    3.97
  -7  -2  -1   18.68    4.27
   7   2   1   16.46    4.12
   7   2   2   40.77    9.88
  -7  -2  -2   49.45   12.56
  -7  -2  -2   44.57    6.34
   7   2   2   34.02    6.66
   7   2   3  155.94   14.88
  -7  -2  -3  169.67    9.15
  -7  -2  -3  168.08    6.11
   7   2   3  159.28    6.78
  -7  -2  -4    6.69    3.64
   7   2   4    9.21    1.65
   7   2   5   20.12    5.65
  -7  -2  -5   27.85    8.15
   7   2   6    5.09    3.59
  -7  -2  -6    4.35    4.85
   7   2   7    4.89    2.88
  -7  -2  -7    2.43    4.00
  -7  -2  -8   29.22    8.96
  -7  -2  -8   32.30   11.72
  -7  -2  -9    0.92    4.68
  -7  -2  -9    1.76    3.42
  -7  -2 -10  779.73   16.86
  -7  -2 -10  750.35   14.81
  -7  -2 -11   74.45   21.42
  -7  -2 -11   72.81    5.96
  -7  -2 -12  226.84   11.67
  -7  -2 -12  193.87   15.00
  -7  -2 -13  167.16    8.65
  -7  -2 -13  161.72   10.54
  -7  -2 -14   11.64    3.92
  -7  -2 -14    9.12    2.78
  -7  -2 -15   70.25    5.98
  -7  -2 -15   59.17    5.68
  -7  -2 -16    0.38    3.96
  -7  -2 -17   18.06    4.96
  -7  -3  14   36.92    5.49
   7   3 -13   17.86    6.10
  -7  -3  13   12.28    6.89
  -7  -3  13   15.32    6.40
   7   3 -12   -0.32    4.01
  -7  -3  12    2.90    2.61
  -7  -3  12    4.10    4.30
   7   3 -11   47.26   14.78
  -7  -3  11   42.43   11.74
  -7  -3  11   26.82   10.68
   7   3 -10    9.23    5.90
  -7  -3  10   18.96    3.83
  -7  -3  10    6.53    5.52
   7   3  -9  458.93   19.95
  -7  -3   9  523.65   20.77
  -7  -3   9  518.77   19.66
   7   3  -8  248.83   10.57
  -7  -3   8  242.24   15.22
  -7  -3   8  232.05   10.48
   7   3  -7   -1.77    4.09
  -7  -3   7    1.50    2.43
  -7  -3   7    4.99    3.44
   7   3  -6    4.79    3.11
  -7  -3   6    2.52    2.69
  -7  -3   6    0.22    8.44
   7   3  -5  385.53   12.23
  -7  -3   5  395.08   12.79
  -7  -3   5  368.39   17.27
   7   3  -4  582.96   12.58
  -7  -3   4  610.93   14.05
  -7  -3   4  581.76   11.46
   7   3  -3  388.27   10.96
  -7  -3   3  381.01   11.99
  -7  -3   3  399.96   10.03
   7   3  -2  283.37    9.64
  -7  -3   2  263.97    9.25
  -7  -3   2  280.32    7.71
   7   3  -1   42.27   13.09
  -7  -3   1   32.71    8.69
  -7  -3   1   32.96    6.86
   7   3   0  773.56   30.02
  -7  -3   0  834.26   20.83
  -7  -3   0  782.94   17.29
   7   3   1  900.67   25.18
  -7  -3  -1  873.17   25.36
  -7  -3  -1  887.69   20.15
   7   3   1  873.84   19.06
   7   3   2  730.45   21.56
  -7  -3  -2  767.36   19.46
  -7  -3  -2  740.83   15.63
   7   3   2  738.84   15.75
   7   3   3  165.46    9.12
  -7  -3  -3  179.94   25.98
  -7  -3  -3  161.65    5.73
   7   3   3  149.09    5.16
   7   3   4  106.61    8.36
  -7  -3  -4   97.16    7.23
  -7  -3  -4  103.25    1.20
   7   3   5   90.43    5.16
  -7  -3  -5  103.07   12.99
   7   3   6   53.41   13.90
  -7  -3  -6   44.18   10.89
   7   3   7  101.36    9.01
  -7  -3  -7  139.20    8.35
   7   3   8  116.64    7.99
  -7  -3  -8  112.89    9.43
  -7  -3  -9   53.48   13.39
  -7  -3  -9   53.02   14.80
  -7  -3 -10   21.99   11.11
  -7  -3 -10   20.81    5.26
  -7  -3 -11   55.43   21.14
  -7  -3 -11   46.27    6.17
  -7  -3 -12 1656.93   32.82
  -7  -3 -12 1702.67   22.99
  -7  -3 -13  199.31   11.12
  -7  -3 -13  175.11   17.73
  -7  -3 -14  270.22   15.76
  -7  -3 -14  258.97   10.66
  -7  -3 -15    4.94    4.31
  -7  -3 -16    7.98    3.97
  -7  -3 -17   48.17   17.99
  -7  -3 -18    7.63    4.98
  -7  -4  13   17.52   10.83
  -7  -4  13   23.81    7.10
   7   4 -12    4.91    4.53
  -7  -4  12    3.37    4.21
  -7  -4  12   -0.35    4.15
   7   4 -11    4.90    3.96
  -7  -4  11    3.69    4.15
  -7  -4  11   17.46    8.51
   7   4 -10    5.07    3.30
  -7  -4  10    8.81    3.80
  -7  -4  10    6.41    4.43
   7   4  -9    5.11    3.21
  -7  -4   9    3.05    3.10
  -7  -4   9    4.59    3.94
   7   4  -8  157.12    7.11
  -7  -4   8  155.34    8.21
  -7  -4   8  149.74    6.80
   7   4  -7  159.78   11.40
  -7  -4   7  159.30    8.65
  -7  -4   7  166.60   11.63
   7   4  -6  157.37   17.33
  -7  -4   6  172.88    8.92
  -7  -4   6  181.48   17.38
   7   4  -5   64.54   17.91
  -7  -4   5   53.37    8.34
  -7  -4   5   63.56    5.24
   7   4  -4    5.84    3.97
  -7  -4   4    5.00    6.38
  -7  -4   4    1.19    2.59
   7   4  -3  129.57    7.57
  -7  -4   3  118.70   11.87
  -7  -4   3  125.08    9.13
   7   4  -2   45.30   12.34
  -7  -4   2   44.41   11.82
  -7  -4   2   54.52   11.95
   7   4  -1    3.76    1.99
  -7  -4   1    3.99    3.57
  -7  -4   1    0.88    1.97
   7   4   0   46.05   15.35
  -7  -4   0   48.22   16.03
  -7  -4   0   44.82    4.88
   7   4   1    3.61    3.24
  -7  -4  -1    7.33    7.11
  -7  -4  -1    3.13    1.27
   7   4   2   68.57    5.08
  -7  -4  -2   66.51   15.59
  -7  -4  -2   64.31    7.61
   7   4   2   58.88    6.92
   7   4   3    6.58    4.00
  -7  -4  -3    4.57    2.44
  -7  -4  -3    0.44    0.49
   7   4   3    0.60    0.72
   7   4   4   47.72   13.45
  -7  -4  -4   46.94   11.40
  -7  -4  -4   44.03    2.38
  -7  -4  -4   43.86    2.74
   7   4   5   27.80    8.17
  -7  -4  -5   35.36    9.81
   7   4   6   56.86   14.76
  -7  -4  -6   61.21   15.13
   7   4   7   17.91    8.32
  -7  -4  -7   11.96    5.28
   7   4   8   17.83    4.27
  -7  -4  -8   21.95    5.83
  -7  -4  -9   12.86    3.28
  -7  -4  -9   14.92    3.55
  -7  -4 -10   85.94    5.98
  -7  -4 -10   89.19    7.58
  -7  -4 -11   29.91    8.21
  -7  -4 -11   35.31    4.18
  -7  -4 -12  306.74   14.04
  -7  -4 -12  310.66    8.84
  -7  -4 -13    1.73    2.00
  -7  -4 -13    2.13    2.49
  -7  -4 -14  137.08   17.10
  -7  -4 -14  142.31    9.71
  -7  -4 -15    1.72    3.35
  -7  -4 -16   14.09    6.62
  -7  -4 -17    6.31    5.27
  -7  -4 -18   10.99    8.30
   7   5 -12   41.92   17.79
  -7  -5  12   44.67   15.61
  -7  -5  12   40.54   19.13
   7   5 -11   76.80   13.61
  -7  -5  11   72.35   14.48
  -7  -5  11   53.53   24.06
   7   5 -10   11.72    7.71
  -7  -5  10   15.66    7.80
  -7  -5  10   15.78    6.15
   7   5  -9    1.79    4.23
  -7  -5   9    2.03    4.62
  -7  -5   9    3.26    5.87
   7   5  -8   50.09   12.99
  -7  -5   8   55.24   17.70
  -7  -5   8   49.65   17.31
   7   5  -7  631.94   21.12
  -7  -5   7  601.67   22.22
  -7  -5   7  646.80   22.78
   7   5  -6   79.46   18.49
  -7  -5   6   78.61   21.78
  -7  -5   6   69.80   15.66
   7   5  -5  505.39   12.90
  -7  -5   5  483.60   12.79
  -7  -5   5  503.47   13.91
   7   5  -4    2.85    2.99
  -7  -5   4   -0.68    2.12
  -7  -5   4    3.19    1.97
   7   5  -3  351.17   11.04
  -7  -5   3  328.22   18.22
  -7  -5   3  358.38   19.03
   7   5  -2  752.67   18.34
  -7  -5   2  744.17   14.77
  -7  -5   2  732.75   14.31
   7   5  -1    8.24    6.61
  -7  -5   1   21.90   10.03
  -7  -5   1   24.07    6.82
   7   5   0  759.59   16.25
  -7  -5   0  736.57   15.92
  -7  -5   0  742.47   16.23
   7   5   1   13.23    4.42
  -7  -5  -1   16.89    7.39
  -7  -5  -1   15.65    5.47
   7   5   2   75.68    5.05
  -7  -5  -2   78.10   16.90
  -7  -5  -2   85.85    8.82
   7   5   3   42.22   11.57
  -7  -5  -3   56.23    5.38
  -7  -5  -3   44.69    5.89
   7   5   3   39.74    4.25
   7   5   4 2075.51   32.81
  -7  -5  -4 2068.20   39.99
  -7  -5  -4 2028.87   27.17
   7   5   5 1414.92   42.14
  -7  -5  -5 1500.22   25.25
  -7  -5  -5 1459.29   19.70
   7   5   6    5.63    3.03
  -7  -5  -6    7.69    2.98
  -7  -5  -6    3.21    2.01
   7   5   7  180.50    9.97
  -7  -5  -7  186.74   14.49
   7   5   8  195.84   12.36
  -7  -5  -8  236.66   22.70
  -7  -5  -9  287.72    9.04
  -7  -5 -10  497.85   12.76
  -7  -5 -10  471.38   15.86
  -7  -5 -11   36.81   11.78
  -7  -5 -11   34.76    3.58
  -7  -5 -12  106.98   10.76
  -7  -5 -12   87.61    6.25
  -7  -5 -13   18.24    8.39
  -7  -5 -13   12.96    5.04
  -7  -5 -14  147.77   13.41
  -7  -5 -15  111.11    8.24
  -7  -5 -16  251.97   29.53
  -7  -5 -17  135.53    9.53
  -7  -5 -18    8.74    3.94
   7   6 -11   30.22   12.91
  -7  -6  11   32.18   12.55
  -7  -6  11   37.20   13.31
   7   6 -10   77.07   24.49
  -7  -6  10  109.94   10.43
  -7  -6  10  111.41    9.70
   7   6  -9    5.45    3.40
  -7  -6   9    3.48    5.91
  -7  -6   9    2.34    3.93
   7   6  -8    3.75    7.11
  -7  -6   8    3.87    1.42
  -7  -6   8    1.85    6.29
   7   6  -7   47.12   16.04
  -7  -6   7   40.57   16.00
  -7  -6   7   42.93    7.23
   7   6  -6    6.53    5.48
  -7  -6   6    2.80    2.14
  -7  -6   6    4.91    2.45
   7   6  -5  161.68   10.92
  -7  -6   5  204.88    9.83
  -7  -6   5  173.07    8.70
   7   6  -4   91.28   14.25
  -7  -6   4   70.12   20.26
  -7  -6   4   84.32    8.96
   7   6  -3   66.01   11.72
  -7  -6   3   63.23   19.57
  -7  -6   3   67.76    5.88
   7   6  -2   20.61    7.57
  -7  -6   2   21.49    9.68
  -7  -6   2   21.82    6.83
   7   6  -1   26.16    7.09
  -7  -6   1   18.15    8.33
  -7  -6   1   20.81    8.01
   7   6   0  755.79   17.82
  -7  -6   0  744.50   16.58
   7   6   1  165.44    7.93
  -7  -6  -1  192.97   21.35
  -7  -6  -1  158.79   16.35
   7   6   2  271.64   17.08
  -7  -6  -2  278.22   10.88
  -7  -6  -2  278.78    8.63
   7   6   3   19.78    6.26
  -7  -6  -3   11.19    4.27
  -7  -6  -3   21.36    8.25
   7   6   4  136.53    7.00
  -7  -6  -4  152.40    7.93
  -7  -6  -4  146.21    6.38
   7   6   5  161.60    7.14
  -7  -6  -5  144.06    7.65
  -7  -6  -5  152.73    5.35
   7   6   6   42.83    9.60
  -7  -6  -6   26.98    8.52
  -7  -6  -6   33.98    4.89
   7   6   7    8.15    3.97
  -7  -6  -7    8.07    2.74
  -7  -6  -7    3.31    1.87
   7   6   8    6.85    2.73
  -7  -6  -8    5.10    2.97
  -7  -6  -9  104.09    7.38
  -7  -6 -10    7.18    2.00
  -7  -6 -11   37.61   12.95
  -7  -6 -11   43.39    4.68
  -7  -6 -12   11.48    5.17
  -7  -6 -12   13.26    5.65
  -7  -6 -13   32.28   11.40
  -7  -6 -14   21.04    8.38
  -7  -6 -15   11.83    6.05
  -7  -6 -16   71.99   11.01
  -7  -6 -17    0.85    3.77
   7   7 -10   54.95   20.16
  -7  -7  10   97.08    9.42
  -7  -7  10   71.00   12.47
   7   7  -9   52.22   22.12
  -7  -7   9   45.27   17.25
  -7  -7   9   57.95   20.87
   7   7  -8  167.03    8.43
  -7  -7   8  173.55    8.98
  -7  -7   8  150.31   12.45
   7   7  -7    5.55    2.79
  -7  -7   7   16.25    7.07
  -7  -7   7    4.65    3.02
   7   7  -6    4.26    2.47
  -7  -7   6    2.27    3.66
  -7  -7   6    2.31    3.18
   7   7  -5   57.16    6.93
  -7  -7   5   48.62   21.04
  -7  -7   5   52.18   14.90
   7   7  -4  198.42   17.67
  -7  -7   4  212.16   27.11
  -7  -7   4  225.23   13.31
   7   7  -3  706.45   24.47
  -7  -7   3  722.10   23.96
  -7  -7   3  649.30   30.84
   7   7  -2  104.49    6.24
  -7  -7   2   91.35   12.39
  -7  -7   2  111.68    6.15
   7   7  -1   38.29   10.34
  -7  -7   1   42.33   16.83
  -7  -7   1   27.14    8.66
   7   7   0  110.22   15.48
  -7  -7   0   95.35    7.58
  -7  -7   0   98.29    8.64
   7   7   1  765.02   15.66
  -7  -7  -1  737.79   19.28
  -7  -7  -1  750.78   13.98
   7   7   2  228.68   10.52
  -7  -7  -2  205.56    9.05
  -7  -7  -2  214.20    7.75
   7   7   3  484.03   16.80
  -7  -7  -3  491.77   17.98
  -7  -7  -3  501.00   11.23
   7   7   4   87.60    7.34
  -7  -7  -4   88.23   18.88
  -7  -7  -4   89.75    6.74
   7   7   5  113.22    5.55
  -7  -7  -5   87.46    6.41
  -7  -7  -5  101.66    4.46
   7   7   6   91.63   10.74
  -7  -7  -6   76.93    7.99
  -7  -7  -6   77.97    9.13
   7   7   7  442.56   18.74
  -7  -7  -7  480.70   13.58
  -7  -7  -7  481.15   10.50
   7   7   8  231.15   17.46
  -7  -7  -8  230.75   16.81
  -7  -7  -9  412.92   26.72
  -7  -7  -9  375.38   10.22
  -7  -7 -10   72.20    6.15
  -7  -7 -10   83.97    9.45
  -7  -7 -11    4.76    3.15
  -7  -7 -11    2.86    1.21
  -7  -7 -12  108.82    8.90
  -7  -7 -12  102.55    9.61
  -7  -7 -13  112.59   11.56
  -7  -7 -14   28.30    8.24
  -7  -7 -15   33.89   13.31
  -7  -7 -17   10.47    6.47
   7   8  -9    3.60    3.15
  -7  -8   9    6.04    3.44
  -7  -8   9    5.32    3.59
   7   8  -8   65.65   14.03
  -7  -8   8   61.17    7.54
  -7  -8   8   74.54   11.71
   7   8  -7   11.64    6.83
  -7  -8   7   21.04   12.46
  -7  -8   7   15.37    8.14
   7   8  -6    6.78    2.86
  -7  -8   6    3.59    1.83
  -7  -8   6    7.85    4.51
   7   8  -5    3.89    4.07
  -7  -8   5    2.36    3.56
  -7  -8   5    3.27    2.78
   7   8  -4   15.04    4.00
  -7  -8   4   10.00    4.05
  -7  -8   4   14.67    8.71
   7   8  -3   32.80   13.23
  -7  -8   3   29.22   11.14
  -7  -8   3   31.96    9.45
   7   8  -2  174.59    8.62
  -7  -8   2  174.27   10.11
  -7  -8   2  171.05   17.13
   7   8  -1  105.36    6.39
  -7  -8   1  106.54   10.53
  -7  -8   1  105.88   19.17
   7   8   0   46.94   12.58
  -7  -8   0   47.40   16.61
  -7  -8   0   50.65    5.84
   7   8   1    2.50    2.20
  -7  -8  -1    5.42    4.00
  -7  -8  -1    2.13    2.28
   7   8   2   12.65    4.93
  -7  -8  -2   16.91    7.19
  -7  -8  -2   23.61   10.00
   7   8   3   17.09    4.26
  -7  -8  -3   27.70    9.12
  -7  -8  -3   17.33    7.85
   7   8   4  256.43    9.94
  -7  -8  -4  238.15   12.81
  -7  -8  -4  236.63   11.30
   7   8   5    1.52    2.20
  -7  -8  -5    3.73    3.51
  -7  -8  -5    1.51    2.03
   7   8   6   14.57    4.88
  -7  -8  -6   13.09    5.07
  -7  -8  -6   15.59    3.69
   7   8   7   96.99    5.87
  -7  -8  -7  103.32   14.64
  -7  -8  -7   69.34    8.02
   7   8   8    2.12    3.37
  -7  -8  -8    4.24    2.88
  -7  -8  -9   23.71    9.51
  -7  -8  -9   32.64    8.88
  -7  -8 -10   24.44    7.34
  -7  -8 -10   21.05    8.61
  -7  -8 -11   47.32    5.57
  -7  -8 -11   28.12    9.40
  -7  -8 -12    3.85    4.22
  -7  -8 -13    3.26    2.45
  -7  -8 -14    3.13    1.97
  -7  -8 -15   27.74   18.22
  -7  -8 -16    1.29    4.83
   7   9  -7  217.56   13.24
  -7  -9   7  194.71   16.93
  -7  -9   7  191.43   12.91
   7   9  -6   26.95   10.18
  -7  -9   6   21.85   10.37
  -7  -9   6   28.67    9.61
   7   9  -5    3.66    3.22
  -7  -9   5   17.60    4.67
  -7  -9   5    7.46    2.52
   7   9  -4   15.96    6.26
  -7  -9   4   21.63    8.44
  -7  -9   4   18.81    4.86
   7   9  -3  106.02    6.19
  -7  -9   3  115.05    8.77
  -7  -9   3  110.66   17.53
   7   9  -2   32.64   11.81
  -7  -9   2   35.61   16.96
   7   9  -1  153.50    8.90
  -7  -9   1  184.59   26.99
  -7  -9   1  150.89   19.44
   7   9   0   54.92   13.08
  -7  -9   0   59.75   19.56
  -7  -9   0   61.87    6.52
   7   9   1  103.94    6.47
  -7  -9  -1  116.61   19.40
  -7  -9  -1  100.55    8.02
   7   9   2    3.95    2.45
  -7  -9  -2    4.49    3.59
  -7  -9  -2    5.78    2.58
   7   9   3   23.13    7.02
  -7  -9  -3   24.53    9.27
  -7  -9  -3   24.14    7.95
   7   9   4  109.63   13.04
  -7  -9  -4  118.81    8.49
  -7  -9  -4  122.80   10.23
   7   9   5  276.11   12.27
  -7  -9  -5  283.73   24.31
  -7  -9  -5  280.44   12.87
   7   9   6    4.30    3.95
  -7  -9  -6   -3.16    3.28
  -7  -9  -6    5.00    2.73
   7   9   7   10.69    3.00
  -7  -9  -7   10.11    2.72
  -7  -9  -7   11.49    3.67
  -7  -9  -8   61.95   10.15
  -7  -9  -9  365.14   17.19
  -7  -9  -9  389.07   18.69
  -7  -9 -10  353.48   12.37
  -7  -9 -10  353.71   10.41
  -7  -9 -11   80.49    7.92
  -7  -9 -12    3.09    1.66
  -7  -9 -13    5.55    3.22
  -7  -9 -14    8.25    5.94
   7  10  -4    3.82    3.76
   7  10  -4    3.34    6.64
  -7 -10   4    3.36    2.69
   7  10  -3   -0.56    2.39
  -7 -10   3    4.34    2.73
   7  10  -2    1.14    1.95
  -7 -10   2    8.36    5.60
   7  10  -1   13.21    3.57
  -7 -10   1    9.13    3.65
   7  10   0   58.79    9.63
  -7 -10   0   62.87   18.53
  -7 -10   0   59.55   14.42
   7  10   1   14.27    4.38
  -7 -10  -1   13.59    7.27
  -7 -10  -1    9.97    5.69
   7  10   2   10.56    5.86
  -7 -10  -2   27.34   11.34
  -7 -10  -2   15.94    6.08
   7  10   3   -0.41    2.16
  -7 -10  -3    7.50    3.20
  -7 -10  -3    3.94    4.17
   7  10   4   16.31    6.51
  -7 -10  -4   12.26    4.50
  -7 -10  -4   16.31    3.13
   7  10   5    9.61    4.16
  -7 -10  -5    9.06    5.50
  -7 -10  -5    4.72    2.68
   7  10   6    8.95    4.28
  -7 -10  -6    6.53    4.20
  -7 -10  -6    8.38    4.46
  -7 -10  -7  144.35   13.52
  -7 -10  -8    7.37    5.65
  -7 -10  -9  101.71    5.56
  -7 -11  -1  356.44   19.56
  -7 -11  -2   29.33   10.68
  -7 -11  -2   10.92    6.65
  -7 -11  -3    6.00    4.33
  -7 -11  -3    8.02    3.27
  -7 -11  -4  100.73    7.49
  -7 -11  -4  114.53    9.06
  -7 -11  -5  177.20   11.33
  -7 -11  -5  154.00    9.49
  -7 -11  -6   21.22   12.03
  -7 -11  -7   45.39   16.04
  -7 -11  -8  149.40    9.88
  -8   4   6   13.56   10.61
  -8   4   6   26.97    9.93
  -8   4   5    2.43    2.32
  -8   4   5    2.82    2.35
  -8   4   4   20.78    8.32
  -8   4   3   64.71   11.78
  -8   4   3   64.13    8.53
  -8   4   2  231.25   11.85
  -8   4   2  198.51   14.63
  -8   4   1    0.34    4.74
  -8   4   1   -0.49    1.92
  -8   4   0  333.19   12.17
  -8   4   0  310.48   13.26
  -8   4  -1   33.51   14.03
  -8   4  -1   35.94   11.97
  -8   4  -2    3.75    5.32
   8  -4   2    3.87    2.69
  -8   4  -3   42.65   14.40
  -8   4  -4   73.62    7.35
  -8   4  -5   55.75   20.05
  -8   4  -6    9.25    9.11
  -8   4  -7    1.35    3.09
  -8   3   8    7.75    5.34
  -8   3   8    3.45    4.62
  -8   3   7   -0.32    2.84
  -8   3   7    8.78    3.86
  -8   3   6    0.23    2.16
  -8   3   6    9.68    4.65
  -8   3   5    3.94    2.81
  -8   3   5   10.50    4.88
   8  -3  -4    7.77    4.33
  -8   3   4   17.25   10.77
  -8   3   4   10.06    4.50
   8  -3  -3   34.38    6.24
  -8   3   3   34.03   13.01
  -8   3   3   34.31   11.60
   8  -3  -2    2.01    4.11
  -8   3   2    3.11    2.84
  -8   3   2    3.74    1.88
   8  -3  -1   25.27   10.95
  -8   3   1   33.32   10.37
  -8   3   1   33.19   10.31
   8  -3   0   44.14    6.13
  -8   3   0   47.18   19.66
  -8   3   0   51.73    5.60
   8  -3   1    2.64    1.94
  -8   3  -1    1.96    2.62
  -8   3  -1   -0.18    1.97
   8  -3   2   25.90    8.83
  -8   3  -2   25.24    7.92
  -8   3  -3    1.57    2.23
  -8   3  -3    4.55    4.54
   8  -3   3    3.94    2.63
  -8   3  -4    2.71    3.81
  -8   3  -4    5.47    4.41
  -8   3  -5    8.29    3.09
  -8   3  -5   15.69    5.17
  -8   3  -6    3.09    3.22
  -8   3  -6    2.61    2.97
  -8   3  -7    0.91    2.61
  -8   3  -7   -0.53    4.53
  -8   3  -8   11.32    5.46
  -8   3  -8   10.63    5.84
  -8   3  -9    3.34    2.83
  -8   3  -9    9.67    4.97
  -8   3 -10    1.12    3.69
  -8   3 -10    5.92    2.61
   8  -2 -10  176.71   10.73
  -8   2  10  155.68   13.19
  -8   2  10  152.54   12.84
   8  -2  -9   26.29   10.42
  -8   2   9   23.56   11.09
  -8   2   9   30.91    9.14
   8  -2  -8   46.15   15.00
  -8   2   8   46.49   18.58
  -8   2   8   61.80   14.71
   8  -2  -7    3.72    2.83
  -8   2   7    3.70    6.54
  -8   2   7    3.82    3.84
   8  -2  -6  110.17    5.76
  -8   2   6  112.72   19.39
  -8   2   6  128.76   10.34
   8  -2  -5   16.21    4.62
  -8   2   5   16.57    6.62
   8  -2  -4   89.20    8.51
  -8   2   4   73.49    7.98
  -8   2   4   86.88   10.01
   8  -2  -3  128.99   10.74
  -8   2   3  105.94   17.74
  -8   2   3  128.19   10.90
   8  -2  -2    4.23    3.55
  -8   2   2    2.87    3.44
  -8   2   2    0.15    1.30
   8  -2  -1  186.41    8.53
  -8   2   1  165.95   15.79
  -8   2   1  165.30   10.41
   8  -2   0  347.50   14.89
  -8   2   0  354.17   16.03
  -8   2   0  349.80   14.53
   8  -2   1  321.39   24.18
  -8   2  -1  369.64   16.36
  -8   2  -1  307.76   13.26
   8  -2   2  313.03   12.99
  -8   2  -2  303.63   17.85
  -8   2  -2  301.40   11.87
  -8   2  -3    5.65    3.49
   8  -2   3    8.90    6.31
  -8   2  -4   24.19   10.17
  -8   2  -5   48.91   15.80
  -8   2  -5   66.27   15.67
  -8   2  -6  134.47    7.44
  -8   2  -6  175.55   10.39
  -8   2  -7   83.64    5.53
  -8   2  -7   88.34   13.95
  -8   2  -8    4.74    3.66
  -8   2  -8    8.25    4.62
  -8   2  -9   39.59   15.83
  -8   2  -9   36.83   18.03
  -8   2 -10    1.47    2.10
  -8   2 -10    6.15    5.58
  -8   2 -11   11.90    5.54
  -8   2 -11   18.19    8.08
  -8   2 -12   17.00    8.32
  -8   2 -12   27.55    8.81
   8  -1 -11   33.72   12.28
  -8   1  11   28.29   12.83
  -8   1  11   43.95   11.95
   8  -1 -10    6.49    3.77
  -8   1  10    5.66    5.99
  -8   1  10   14.78    5.45
   8  -1  -9    5.95    3.30
  -8   1   9    1.92    2.45
  -8   1   9   11.23    4.12
   8  -1  -8    7.03    2.77
  -8   1   8    0.71    4.50
  -8   1   8    7.23    2.07
   8  -1  -7    4.67    3.40
  -8   1   7    3.33    2.26
  -8   1   7   12.98    4.10
   8  -1  -6    3.89    1.30
  -8   1   6    6.78    4.65
  -8   1   6    4.79    2.98
   8  -1  -5    7.56    3.00
  -8   1   5    3.09    4.31
  -8   1   5    2.82    1.78
   8  -1  -4  110.53   16.24
  -8   1   4  103.97    8.97
  -8   1   4   90.02   20.08
   8  -1  -3   11.52    4.58
  -8   1   3    2.35    4.13
  -8   1   3    7.51    2.45
   8  -1  -2   73.32   17.45
  -8   1   2   53.13   20.10
  -8   1   2   69.06    4.87
   8  -1  -1  111.76   11.61
  -8   1   1   92.34   10.26
  -8   1   1   90.98   10.31
   8  -1   0   13.96    7.88
  -8   1   0    4.59    5.13
  -8   1   0   15.58    3.86
   8  -1   1    5.34    4.64
  -8   1  -1    3.99    3.21
   8  -1   2    2.41    3.40
  -8   1  -2    4.95    3.89
  -8   1  -2    3.40    2.20
   8  -1   3    8.84    4.09
  -8   1  -3    4.48    4.89
  -8   1  -3    9.90    3.67
   8  -1   4    3.16    3.74
  -8   1  -4   -0.02    4.51
   8  -1   4    4.85    2.55
   8  -1   5    7.28    4.05
  -8   1  -5    2.65    4.06
  -8   1  -6   24.00    9.39
  -8   1  -6   33.17   10.53
  -8   1  -7    4.30    3.82
  -8   1  -7    7.86    3.90
  -8   1  -8    6.00    3.04
  -8   1  -8   10.26    4.83
  -8   1  -9    4.03    3.24
  -8   1  -9    9.41    4.02
  -8   1 -10   11.26    9.04
  -8   1 -10    3.70    5.31
  -8   1 -11    3.48    3.05
  -8   1 -11    1.86    4.30
  -8   1 -12   14.70    5.27
  -8   1 -12   13.92    5.42
  -8   1 -13    5.49    4.01
  -8   1 -13    4.01    3.66
   8   0 -12    9.17    5.08
  -8   0  12   10.46    6.62
   8   0 -11  101.68   18.13
  -8   0  11  110.35    6.86
  -8   0  11   94.45   10.91
   8   0 -10   43.72   17.82
  -8   0  10   35.96   15.19
  -8   0  10   51.55   14.28
   8   0  -9  128.44   19.81
  -8   0   9  137.67   16.03
  -8   0   9  123.56   15.93
   8   0  -8  294.39   16.55
  -8   0   8  297.95   15.47
  -8   0   8  297.79   15.15
   8   0  -7  162.01   14.16
  -8   0   7  166.02    9.63
  -8   0   7  180.71   25.83
   8   0  -6  173.28   10.57
  -8   0   6  159.66   15.52
  -8   0   6  180.51   21.87
   8   0  -5   21.99    8.26
  -8   0   5   16.66    6.35
  -8   0   5   24.97    5.11
   8   0  -4   41.76    7.87
  -8   0   4   41.06   16.31
  -8   0   4   41.71   10.74
   8   0  -3  131.42   18.87
  -8   0   3  115.87    6.94
  -8   0   3  128.64    7.40
   8   0  -2  657.68   18.54
  -8   0   2  691.35   17.57
  -8   0   2  641.36   15.19
   8   0  -1  122.29    8.44
  -8   0   1  126.87   10.43
  -8   0   1  127.65   11.75
   8   0   0  305.63   10.02
  -8   0   0  250.21   21.94
  -8   0   0  284.35    9.00
   8   0   1   23.69    6.96
  -8   0  -1   15.06    6.43
  -8   0  -1   18.73    5.68
   8   0   2  441.72   11.74
  -8   0  -2  426.15   17.11
  -8   0  -2  413.72   13.10
   8   0   3  177.16    9.86
  -8   0  -3  182.10   10.13
  -8   0  -3  174.55    7.13
   8   0   4  297.64   16.25
  -8   0  -4  270.19   11.90
   8   0   5  269.95   14.68
  -8   0  -5  282.87   10.74
   8   0   6   43.44   10.17
  -8   0  -6   42.10   14.01
  -8   0  -7   65.85   10.07
  -8   0  -7   58.62   13.19
  -8   0  -8   53.30   20.41
  -8   0  -8   48.87   14.76
  -8   0  -9  426.97   16.94
  -8   0  -9  412.55   21.14
  -8   0 -10  128.02    6.91
  -8   0 -10  127.89   19.05
  -8   0 -11   31.23   12.95
  -8   0 -11   37.49   16.80
  -8   0 -12   74.18   11.78
  -8   0 -12   59.20    6.16
  -8   0 -13   36.02   17.75
  -8   0 -13   31.26   15.82
  -8   0 -14    4.19    3.95
  -8   0 -14    3.47    3.05
   8   1 -12   18.52    7.63
  -8  -1  12   12.83    2.91
  -8  -1  12    4.64    4.63
   8   1 -11   29.56   10.46
  -8  -1  11   36.46   17.06
  -8  -1  11   31.67   14.73
   8   1 -10   36.89   13.36
  -8  -1  10   25.24   11.94
  -8  -1  10   24.73    9.95
   8   1  -9  200.86   25.64
  -8  -1   9  224.41   18.84
  -8  -1   9  227.64   12.66
   8   1  -8   51.77    8.47
  -8  -1   8   39.31   13.47
  -8  -1   8   51.03   17.62
   8   1  -7   16.26    4.33
  -8  -1   7   16.72    7.72
  -8  -1   7   18.90    7.45
   8   1  -6    9.65    3.25
  -8  -1   6    6.22    4.74
  -8  -1   6    7.93    5.57
   8   1  -5   57.31   17.62
  -8  -1   5   43.23   17.63
  -8  -1   5   54.13   15.30
   8   1  -4   43.90   16.50
  -8  -1   4   59.42   20.10
  -8  -1   4   48.94   14.25
  -8  -1   3    2.48    4.58
   8   1  -2  202.99    9.91
  -8  -1   2  180.01   21.90
  -8  -1   2  180.03   17.42
   8   1  -1   15.58    6.40
  -8  -1   1   15.26    6.61
  -8  -1   1   14.28    5.24
   8   1   0   25.30    5.46
  -8  -1   0   27.11    9.53
  -8  -1   0   24.97    6.81
   8   1   1   11.71    4.97
  -8  -1  -1   15.29    5.03
  -8  -1  -1   10.76    3.35
   8   1   2   29.35    7.53
  -8  -1  -2   24.01   10.32
  -8  -1  -2   19.47    6.50
   8   1   3  249.76   15.18
  -8  -1  -3  215.66   14.27
  -8  -1  -3  226.72   12.25
   8   1   4  116.94   17.17
  -8  -1  -4  113.74    6.48
   8   1   5   35.80   12.05
  -8  -1  -5   42.20   12.20
   8   1   6  171.88    8.60
  -8  -1  -6  149.89   16.40
   8   1   7  144.23    9.85
  -8  -1  -7  113.00   13.61
  -8  -1  -8   69.03   18.32
  -8  -1  -8   57.03   13.18
  -8  -1  -9    5.78    2.24
  -8  -1  -9    7.78    5.58
  -8  -1 -10   44.43   13.54
  -8  -1 -10   41.64   14.44
  -8  -1 -11   58.04   15.15
  -8  -1 -11   66.59    7.03
  -8  -1 -12   56.18   19.00
  -8  -1 -12   38.29   12.86
  -8  -1 -13   35.98   13.82
  -8  -1 -13   22.88   11.50
  -8  -1 -14    3.24    3.28
  -8  -1 -14   -2.34    2.92
  -8  -1 -15    6.07    4.25
  -8  -1 -15    8.29    5.99
   8   2 -12   63.70   25.04
  -8  -2  12   86.19    6.80
  -8  -2  12   96.86    8.36
   8   2 -11   29.93   13.66
  -8  -2  11   28.34   16.43
  -8  -2  11   30.13   11.48
   8   2 -10  239.85   16.40
  -8  -2  10  239.98    9.66
  -8  -2  10  242.35   12.06
   8   2  -9  201.63   16.26
  -8  -2   9  193.37   11.25
  -8  -2   9  187.12   11.85
   8   2  -8   15.21    5.73
  -8  -2   8    6.47    5.77
  -8  -2   8   -4.21    3.87
   8   2  -7    3.90    2.97
  -8  -2   7    8.69    7.46
  -8  -2   7    6.18    6.09
   8   2  -6   29.58   11.22
  -8  -2   6   35.46   10.33
  -8  -2   6   24.11    8.45
   8   2  -5  367.31   11.26
  -8  -2   5  391.88   15.65
  -8  -2   5  366.76   10.67
   8   2  -4  213.24   18.15
  -8  -2   4  214.16   10.81
  -8  -2   4  221.33   16.95
   8   2  -3  161.69   14.88
  -8  -2   3  171.38   10.64
  -8  -2   3  177.99    7.61
   8   2  -2   45.16   12.79
  -8  -2   2   42.14   13.83
  -8  -2   2   60.31    6.49
   8   2  -1    2.93    2.17
  -8  -2   1    5.95    3.28
  -8  -2   1    8.73    2.73
   8   2   0  228.70   14.01
  -8  -2   0  226.91   20.16
  -8  -2   0  229.82   12.77
   8   2   1  688.17   17.80
  -8  -2  -1  721.31   18.51
  -8  -2  -1  696.59   14.03
   8   2   2  403.44   12.52
  -8  -2  -2  400.08   17.42
  -8  -2  -2  400.29   10.87
   8   2   3   21.43    5.27
  -8  -2  -3   20.33    5.31
  -8  -2  -3   11.13    3.60
   8   2   4   11.35    3.99
  -8  -2  -4   19.42    6.11
   8   2   5  365.19   18.19
  -8  -2  -5  334.82   11.84
   8   2   6  235.37   14.85
  -8  -2  -6  206.84   14.48
   8   2   7  217.70    9.29
  -8  -2  -7  206.28    9.97
  -8  -2  -8   40.00   14.82
  -8  -2  -9   93.35   24.48
  -8  -2  -9   84.47    9.96
  -8  -2 -10   13.09    5.24
  -8  -2 -10    4.78    3.06
  -8  -2 -11  218.42   10.85
  -8  -2 -11  227.75   10.66
  -8  -2 -12   63.72   18.30
  -8  -2 -12   63.65    5.58
  -8  -2 -13  270.42   14.89
  -8  -2 -13  226.50   16.34
  -8  -2 -14   -0.38    2.49
  -8  -2 -14    5.15    2.30
  -8  -2 -15    0.19    3.77
  -8  -2 -15   -2.00    2.39
  -8  -2 -16   15.91    6.35
   8   3 -12    3.10    3.18
  -8  -3  12    3.56    3.74
  -8  -3  12    6.43    3.75
   8   3 -11    2.35    2.47
  -8  -3  11    2.87    3.18
  -8  -3  11    2.93    5.11
   8   3 -10    9.34    5.19
  -8  -3  10    3.02    5.18
  -8  -3  10    2.33    4.54
   8   3  -9  132.11   10.83
  -8  -3   9  154.23    9.91
  -8  -3   9  129.64    8.32
   8   3  -8   36.17   13.58
  -8  -3   8   42.84   14.71
  -8  -3   8   46.24    9.74
   8   3  -7   96.58   10.46
  -8  -3   7   86.59    7.16
  -8  -3   7   93.02   15.18
   8   3  -6   49.41   13.86
  -8  -3   6   68.43    7.72
  -8  -3   6   37.00   10.41
   8   3  -5   34.90   10.53
  -8  -3   5   23.40   10.46
  -8  -3   5   29.05   11.88
   8   3  -4  105.84    8.00
  -8  -3   4   94.05   11.31
  -8  -3   4  108.07    7.33
   8   3  -3  264.15   20.13
  -8  -3   3  281.02   11.66
  -8  -3   3  248.87    8.89
   8   3  -2    5.15    4.41
  -8  -3   2   -2.75    4.51
  -8  -3   2    3.16    1.94
   8   3  -1   10.78    4.67
  -8  -3   1   17.45    5.87
  -8  -3   1    7.59    3.91
   8   3   0    3.73    3.42
  -8  -3   0    2.82    3.32
  -8  -3   0    2.63    1.36
   8   3   1    4.53    3.05
  -8  -3  -1    6.52    4.01
  -8  -3  -1   -0.79    1.44
   8   3   2    4.81    4.40
  -8  -3  -2    7.81    6.08
  -8  -3  -2    2.76    2.03
   8   3   3   51.36   12.95
  -8  -3  -3   48.45   12.01
  -8  -3  -3   51.52    2.40
   8   3   4  223.32   13.51
  -8  -3  -4  287.44   11.39
   8   3   5    7.86    3.86
  -8  -3  -5    8.49    3.39
   8   3   6    1.26    2.43
  -8  -3  -6   -0.23    4.24
   8   3   7  143.91   19.41
  -8  -3  -7  160.45   14.73
   8   3   8   87.92   20.57
  -8  -3  -8   82.15    8.51
  -8  -3  -9   40.83   12.66
  -8  -3  -9   38.46   13.42
  -8  -3 -10    6.91    5.34
  -8  -3 -10    3.97    3.20
  -8  -3 -11   21.65   11.12
  -8  -3 -11   26.68    8.87
  -8  -3 -12  131.81   18.42
  -8  -3 -12  152.99    8.46
  -8  -3 -13   18.03    6.76
  -8  -3 -13   18.67    6.42
  -8  -3 -14    9.87    5.54
  -8  -3 -14    5.27    2.96
  -8  -3 -15   13.98   10.04
  -8  -3 -16    4.43    7.27
   8   4 -11   10.66   10.91
  -8  -4  11   18.74    6.22
  -8  -4  11   11.08   10.34
   8   4 -10    2.35    2.88
  -8  -4  10    1.52    2.72
  -8  -4  10    4.69    4.91
   8   4  -9    8.98    5.02
  -8  -4   9    8.38    3.57
  -8  -4   9    6.12    4.79
   8   4  -8   58.96   24.82
  -8  -4   8   48.93   13.14
  -8  -4   8   36.79   19.23
   8   4  -7  200.54   13.22
  -8  -4   7  198.08   10.66
  -8  -4   7  192.80   10.12
   8   4  -6  116.82   10.26
  -8  -4   6  122.89    8.79
  -8  -4   6  126.64   12.17
   8   4  -5    4.68    5.78
  -8  -4   5    7.85    3.95
  -8  -4   5    6.94    5.05
   8   4  -4   22.60    7.71
  -8  -4   4   36.49   14.91
  -8  -4   4   32.56    7.66
   8   4  -3 1249.10   28.09
  -8  -4   3 1276.32   22.91
  -8  -4   3 1247.00   25.02
   8   4  -2  391.72   12.05
  -8  -4   2  426.75   12.28
  -8  -4   2  390.17   11.22
   8   4  -1    4.07    3.32
  -8  -4   1    7.37    3.87
  -8  -4   1    3.08    2.42
   8   4   0  239.20   14.95
  -8  -4   0  229.50   14.87
  -8  -4   0  216.93   15.04
   8   4   1    1.77    3.54
  -8  -4  -1    3.96    4.26
  -8  -4  -1    2.04    0.86
   8   4   2   89.49    6.64
  -8  -4  -2   98.66    7.19
  -8  -4  -2   92.33    5.27
   8   4   3  212.31   20.41
  -8  -4  -3  237.90   14.84
  -8  -4  -3  208.43   11.19
   8   4   4  146.77   10.54
  -8  -4  -4  146.29   12.76
   8   4   5   44.67   13.36
  -8  -4  -5   64.56   15.61
   8   4   6   82.63   13.78
  -8  -4  -6   69.27   16.86
   8   4   7   17.37    5.63
  -8  -4  -7   17.99    4.05
   8   4   8  166.04   16.20
  -8  -4  -8  171.58   10.11
  -8  -4  -9  472.66   13.30
  -8  -4 -10  336.46   13.50
  -8  -4 -10  331.52   15.09
  -8  -4 -11    1.12    4.85
  -8  -4 -11    2.22    2.56
  -8  -4 -12   78.33   30.04
  -8  -4 -12   99.72   12.71
  -8  -4 -13   36.46   11.11
  -8  -4 -13   25.75   14.13
  -8  -4 -14  375.27   13.37
  -8  -4 -14  359.98   12.38
  -8  -4 -15  100.14    8.40
  -8  -4 -16   46.21   10.05
  -8  -4 -17   20.67    7.58
   8   5 -11   28.99   10.51
  -8  -5  11   24.89    8.83
  -8  -5  11   30.00   12.87
   8   5 -10   12.40    3.59
  -8  -5  10    8.99    5.55
  -8  -5  10   14.11    6.36
   8   5  -9    2.97    3.31
  -8  -5   9    2.48    3.03
  -8  -5   9    2.42    3.22
   8   5  -8    3.77    2.43
  -8  -5   8    3.32    2.38
  -8  -5   8    3.00    4.62
   8   5  -7  119.62    6.27
  -8  -5   7  138.02    7.51
  -8  -5   7  128.60   16.29
   8   5  -6   58.56   15.29
  -8  -5   6   43.00   16.46
  -8  -5   6   59.45   16.08
   8   5  -5  214.66   11.31
  -8  -5   5  203.39   10.97
  -8  -5   5  223.18   11.50
   8   5  -4   86.83   25.37
  -8  -5   4  103.84   23.02
  -8  -5   4   95.90    7.84
   8   5  -3  119.05   12.05
  -8  -5   3  132.22   10.90
  -8  -5   3  124.70   13.82
  -8  -5   2    8.27    4.68
  -8  -5   2   10.45    3.79
   8   5  -1  113.07    8.22
  -8  -5   1  135.18   18.90
  -8  -5   1  116.92    5.41
   8   5   0   38.73   10.90
  -8  -5   0   40.05    8.79
  -8  -5   0   40.15    6.66
   8   5   1   -3.72    3.89
  -8  -5  -1    5.14    4.69
  -8  -5  -1    2.33    1.89
   8   5   2  149.01   17.32
  -8  -5  -2  113.94   11.90
  -8  -5  -2  132.43    7.94
   8   5   3  244.51   14.75
  -8  -5  -3  217.03   14.04
  -8  -5  -3  229.82   12.51
   8   5   4  285.92   10.66
  -8  -5  -4  245.09   14.85
   8   5   5    4.30    4.10
  -8  -5  -5    7.36    3.26
   8   5   6   11.39    4.36
  -8  -5  -6    7.72    5.32
   8   5   7  186.41   10.46
  -8  -5  -7  195.95   13.29
   8   5   8  137.90   10.36
  -8  -5  -8  116.32   11.99
   8   5   9    1.26    2.58
  -8  -5  -9    2.92    4.85
  -8  -5 -10    4.45    2.85
  -8  -5 -10    6.37    2.84
  -8  -5 -11   40.87   11.46
  -8  -5 -11   28.86   10.65
  -8  -5 -12    6.53    1.89
  -8  -5 -12    3.12    2.13
  -8  -5 -13   17.40    7.91
  -8  -5 -13   17.14    8.21
  -8  -5 -14   18.93    7.16
  -8  -5 -15    4.48    3.77
  -8  -5 -16    4.43    4.62
   8   6 -10   67.74    7.37
  -8  -6  10   49.08   19.93
  -8  -6  10   58.67   22.73
   8   6  -9   71.95    8.60
  -8  -6   9   54.63   22.33
  -8  -6   9   76.60    9.40
   8   6  -8    8.79    4.66
  -8  -6   8    0.78    4.35
  -8  -6   8   10.08    4.79
   8   6  -7    7.89    7.54
  -8  -6   7    3.14    5.02
  -8  -6   7    5.27    2.80
   8   6  -6   80.99   23.06
  -8  -6   6   65.19    5.67
  -8  -6   6   84.76    9.65
   8   6  -5  171.90   23.39
  -8  -6   5  158.41   10.41
  -8  -6   5  173.95   21.72
   8   6  -4  360.30   14.61
  -8  -6   4  335.13   14.58
  -8  -6   4  334.76   14.75
   8   6  -3   94.27    7.36
  -8  -6   3   83.33   23.24
  -8  -6   3   74.70    8.96
   8   6  -2    6.21    5.44
  -8  -6   2    6.19    5.10
  -8  -6   2    3.21    4.24
   8   6  -1   79.17   19.42
  -8  -6   1   82.42    9.77
  -8  -6   1   94.58    6.20
   8   6   0  934.40   24.38
  -8  -6   0  871.35   18.32
  -8  -6   0  944.86   16.53
   8   6   1    7.88    4.56
  -8  -6  -1    5.36    5.52
  -8  -6  -1   -0.49    2.65
   8   6   2  894.20   21.82
  -8  -6  -2  943.50   24.60
  -8  -6  -2  910.02   17.34
   8   6   3  266.67   11.83
  -8  -6  -3  279.64   27.54
  -8  -6  -3  253.75    7.91
   8   6   4    1.18    2.83
  -8  -6  -4    4.39    3.61
   8   6   5   74.15   15.94
  -8  -6  -5   83.33    6.36
   8   6   6  270.45   14.41
  -8  -6  -6  281.39    9.97
   8   6   7  632.23   16.29
  -8  -6  -7  661.10   14.93
   8   6   8    4.36    2.56
  -8  -6  -8    6.63    3.62
   8   6   9   87.12    6.33
  -8  -6  -9   98.29    7.79
  -8  -6 -10  104.71   26.73
  -8  -6 -10   98.38    8.27
  -8  -6 -11    4.68    3.53
  -8  -6 -11    3.39    1.67
  -8  -6 -12   69.30   21.41
  -8  -6 -12   82.12   15.78
  -8  -6 -13  164.20   12.33
  -8  -6 -13  177.03   14.21
  -8  -6 -14   23.39   11.18
  -8  -6 -15    5.53    4.97
  -8  -6 -16    4.09    3.04
   8   7  -9   25.79   11.22
  -8  -7   9   22.52   12.15
  -8  -7   9   26.61    6.85
   8   7  -8   34.09   15.40
  -8  -7   8   26.61   13.56
  -8  -7   8   31.40   14.90
   8   7  -7    5.28    3.96
  -8  -7   7    2.52    4.74
  -8  -7   7    4.89    3.59
   8   7  -6   26.26   12.27
  -8  -7   6   22.97    8.84
  -8  -7   6   23.64    8.06
   8   7  -5   12.31    6.82
  -8  -7   5   11.72    5.32
  -8  -7   5   14.27    6.81
   8   7  -4   42.26   13.14
  -8  -7   4   35.02    8.91
  -8  -7   4   30.88    9.84
   8   7  -3   42.04   16.19
  -8  -7   3   48.64   11.95
  -8  -7   3   37.22   13.89
   8   7  -2   62.29   18.21
  -8  -7   2   51.78   15.79
  -8  -7   2   49.52   14.83
   8   7  -1   49.36   13.71
  -8  -7   1   51.99   19.99
  -8  -7   1   51.54    6.33
   8   7   0  114.56    7.11
  -8  -7   0  105.79   13.57
  -8  -7   0  101.66    9.42
   8   7   1    1.17    4.34
  -8  -7  -1    4.05    2.19
  -8  -7  -1    1.35    2.00
   8   7   2   32.13    8.08
  -8  -7  -2   41.74   14.27
  -8  -7  -2   29.48   11.36
   8   7   3  156.63   10.59
  -8  -7  -3  139.75   14.83
  -8  -7  -3  150.45    8.03
   8   7   4   53.21   17.49
  -8  -7  -4   43.90   14.83
   8   7   5    8.52    3.62
  -8  -7  -5    3.44    5.26
   8   7   6    2.76    1.88
  -8  -7  -6    1.40    2.17
   8   7   7   -5.74    3.94
  -8  -7  -7    3.89    4.58
   8   7   8   16.04    5.06
  -8  -7  -8    9.97    4.22
   8   7   9   12.68    6.23
  -8  -7  -9   11.83    6.35
  -8  -7 -10    7.38    5.33
  -8  -7 -10    1.04    1.88
  -8  -7 -11    4.38    2.19
  -8  -7 -11    1.52    1.41
  -8  -7 -12   16.56    5.98
  -8  -7 -13    4.42    3.12
  -8  -7 -14    4.51    4.60
  -8  -7 -15  117.62   19.85
   8   8  -7   63.52   15.93
  -8  -8   7   60.51   24.12
  -8  -8   7   51.87    7.40
   8   8  -6   31.52   11.00
  -8  -8   6   19.24   11.92
  -8  -8   6   26.55    9.62
   8   8  -5   28.47    8.99
  -8  -8   5    7.67    6.00
  -8  -8   5   25.37   10.57
   8   8  -4   87.63   16.07
  -8  -8   4   98.42   19.00
  -8  -8   4   96.03    8.53
   8   8  -3   67.48   23.58
  -8  -8   3   72.21    8.40
  -8  -8   3   83.79   12.59
   8   8  -2  301.98   15.25
  -8  -8   2  267.03   16.95
  -8  -8   2  257.52   20.67
   8   8  -1  234.41   11.14
  -8  -8   1  211.99   16.15
  -8  -8   1  214.60    9.97
   8   8   0    6.61    3.98
  -8  -8   0    6.83    2.91
  -8  -8   0    2.34    1.78
   8   8   1   18.68    6.68
  -8  -8  -1   15.95    3.29
  -8  -8  -1   16.44    5.24
   8   8   2  140.25   19.16
  -8  -8  -2  134.34    8.10
  -8  -8  -2  127.86   10.63
   8   8   3   73.70   14.69
  -8  -8  -3   78.80   19.71
  -8  -8  -3   75.80   11.76
   8   8   4  390.54   15.77
  -8  -8  -4  351.34   20.76
[truncated: 750,270 more chars]
