# Supplementary material for: Two N,N′-bis­(pyridin-4-yl)pyridine-2,6-dicarboxamide coordination compounds
Source: Acta Crystallogr E Crystallogr Commun. 2018 Jul 6;74(Pt 8):1049–53. doi: 10.1107/S2056989018007351 (PMC6073001; doi:10.1107/S2056989018007351)
Supplement: Supplementary file 2 [file e-74-01049-Isup2.hkl]

data_I                                                                          
_shelx_title ' a in P-1'                                                        
_shelx_refln_list_code          4                                               
_shelx_F_calc_maximum      130.69                                               
_exptl_crystal_F_000       598.00                                               
_reflns_d_resolution_high  0.7693                                               
                                                                                
loop_                                                                           
 _space_group_symop_operation_xyz                                               
 'x, y, z'                                                                      
 '-x, -y, -z'                                                                   
                                                                                
_cell_length_a     8.9333                                                       
_cell_length_b     8.9998                                                       
_cell_length_c    15.9493                                                       
_cell_angle_alpha  78.917                                                       
_cell_angle_beta   81.041                                                       
_cell_angle_gamma  68.428                                                       
                                                                                
_shelx_F_squared_multiplier     1.000                                           
                                                                                
loop_                                                                           
 _refln_index_h                                                                 
 _refln_index_k                                                                 
 _refln_index_l                                                                 
 _refln_F_squared_calc                                                          
 _refln_F_squared_meas                                                          
 _refln_F_squared_sigma                                                         
 _refln_observed_status                                                         
   2   0   0       3854.31       3562.19        18.50 o                         
   3   0   0       2660.14       2609.91        14.81 o                         
   4   0   0          0.71          1.41         1.99 o                         
   5   0   0        176.08        172.86         4.49 o                         
   6   0   0        266.06        261.75         7.74 o                         
   7   0   0         11.77          5.89         2.42 o                         
   8   0   0        417.12        456.35        22.94 o                         
   9   0   0        208.52        246.78        16.03 o                         
  10   0   0        135.66         94.29        23.53 o                         
 -10   1   0         48.79         41.84        10.44 o                         
  -9   1   0          2.51          5.99         3.82 o                         
  -8   1   0         19.03         18.94         4.76 o                         
  -7   1   0        379.59        372.70        10.19 o                         
  -6   1   0        222.47        227.82         9.85 o                         
  -5   1   0        877.02        879.48        10.42 o                         
  -4   1   0          5.53          3.56         1.49 o                         
  -3   1   0        914.03        811.54         7.96 o                         
  -1   1   0       9298.74       8316.35       102.04 o                         
   2   1   0         13.89         17.31         1.79 o                         
   3   1   0       1382.75       1344.06         8.04 o                         
   4   1   0       1453.80       1483.13        14.78 o                         
   5   1   0       1102.18       1053.66         9.47 o                         
   6   1   0        785.08        839.57        10.98 o                         
   7   1   0        781.90        777.42        12.75 o                         
   8   1   0         34.88         40.04         6.10 o                         
   9   1   0        325.57        309.92        19.50 o                         
  10   1   0         17.57         14.78         6.77 o                         
  11   1   0          0.68          5.12         3.15 o                         
  -9   2   0         78.88         68.76        15.72 o                         
  -8   2   0        566.23        549.39        13.68 o                         
  -7   2   0          8.58          8.82         1.97 o                         
  -6   2   0        448.50        475.39         8.33 o                         
  -5   2   0         35.77         38.80         5.30 o                         
  -4   2   0       2957.46       3258.77        46.18 o                         
  -3   2   0       1165.15       1146.11        11.86 o                         
  -2   2   0        152.60        118.20         2.03 o                         
  -1   2   0         96.69        113.89         1.98 o                         
   0   2   0        250.26        238.68         2.75 o                         
   1   2   0         66.85         94.05         1.98 o                         
   2   2   0       2081.03       2051.58        17.36 o                         
   3   2   0         25.17         30.27         2.14 o                         
   4   2   0        773.54        695.87         9.56 o                         
   5   2   0       1223.85       1183.78        11.91 o                         
   6   2   0       3537.44       3672.85        33.47 o                         
   7   2   0        120.82        131.72         6.08 o                         
   8   2   0        376.34        358.94        13.40 o                         
   9   2   0          8.85         11.70         2.88 o                         
  10   2   0          4.36          4.30         3.30 o                         
  11   2   0          0.31          5.96         4.49 o                         
  -9   3   0         82.47         57.88        37.53 o                         
  -8   3   0         79.51         76.06         6.35 o                         
  -7   3   0        475.62        438.37        11.59 o                         
  -6   3   0       1651.99       1612.84        34.99 o                         
  -5   3   0        550.65        531.81        16.00 o                         
  -4   3   0       1783.41       1866.29        20.73 o                         
  -3   3   0        357.78        373.68         5.49 o                         
  -2   3   0       1098.51       1049.27        12.46 o                         
  -1   3   0        174.39        168.69         3.78 o                         
   0   3   0        144.77        121.63         1.78 o                         
   1   3   0       2442.33       2410.97        13.15 o                         
   2   3   0        390.69        400.94         5.38 o                         
   3   3   0        883.47        806.28         6.65 o                         
   4   3   0         33.14         36.64         3.03 o                         
   5   3   0        930.04        853.07         8.57 o                         
   6   3   0        150.40        151.98        10.26 o                         
   7   3   0       1245.17       1254.14        28.64 o                         
   8   3   0          1.38          4.57         1.85 o                         
   9   3   0          2.82          4.89         3.35 o                         
  10   3   0          1.90          4.13         4.56 o                         
  11   3   0          3.50          4.81         4.20 o                         
  -8   4   0        572.58        506.86        17.81 o                         
  -7   4   0         11.51          3.20         3.62 o                         
  -6   4   0        170.52        165.62         8.09 o                         
  -5   4   0         18.23         14.44         2.92 o                         
  -4   4   0        515.21        516.69        10.44 o                         
  -3   4   0       1143.66       1162.19         9.52 o                         
  -2   4   0        433.14        393.60         4.92 o                         
  -1   4   0         17.01         18.57         2.44 o                         
   0   4   0       1770.78       1672.76        17.84 o                         
   1   4   0         14.79         17.95         2.63 o                         
   2   4   0       5916.55       5683.30        62.21 o                         
   3   4   0        650.81        755.13         9.54 o                         
   4   4   0        286.18        289.19         5.17 o                         
   5   4   0         34.93         29.27         6.59 o                         
   6   4   0          0.09          3.43         3.18 o                         
   7   4   0         65.50         70.90         7.00 o                         
   8   4   0        355.74        359.05        13.54 o                         
   9   4   0         78.27         66.61         9.03 o                         
  10   4   0         27.90         39.68        10.04 o                         
  11   4   0         27.52         38.19        10.20 o                         
  -7   5   0         28.50         18.87         6.61 o                         
  -6   5   0         64.43         64.99        14.66 o                         
  -5   5   0        133.05        124.88         5.99 o                         
  -4   5   0        217.23        227.91         5.74 o                         
  -3   5   0        452.31        444.61        10.63 o                         
  -2   5   0         74.52         63.98         7.11 o                         
  -1   5   0        878.57        814.49        14.46 o                         
   0   5   0          9.08         11.46         1.88 o                         
   1   5   0       4811.92       4895.28        35.53 o                         
   2   5   0        117.87        117.85         3.20 o                         
   3   5   0        174.86        182.79         7.30 o                         
   4   5   0        297.37        282.55         7.48 o                         
   5   5   0        209.13        199.20         8.90 o                         
   6   5   0        208.41        207.41        13.11 o                         
   7   5   0       1126.20       1170.21        14.61 o                         
   8   5   0         71.24         62.50         7.48 o                         
   9   5   0        903.40        946.25        20.74 o                         
  10   5   0         20.63         12.36         5.93 o                         
  11   5   0        261.53        268.48        18.88 o                         
  -7   6   0          5.51          8.70         9.16 o                         
  -6   6   0        933.19        961.60        28.46 o                         
  -5   6   0         55.46         44.19        12.99 o                         
  -4   6   0        333.57        342.44        24.02 o                         
  -3   6   0         13.75          9.44         4.04 o                         
  -2   6   0        215.40        200.67         9.23 o                         
  -1   6   0         89.72         95.37        13.91 o                         
   0   6   0         14.77         18.25         5.03 o                         
   1   6   0         78.78         74.06         2.35 o                         
   2   6   0        203.77        216.63         4.07 o                         
   3   6   0        621.81        630.55        10.29 o                         
   4   6   0        960.58        934.30        11.47 o                         
   5   6   0        406.02        397.94        10.96 o                         
   6   6   0       1015.20       1043.13        15.06 o                         
   7   6   0       1120.86       1175.83        19.04 o                         
   8   6   0       1410.24       1439.13        33.35 o                         
   9   6   0         33.63         27.34         5.51 o                         
  10   6   0          1.89          8.82         4.43 o                         
  11   6   0          1.84          9.00         3.75 o                         
  -6   7   0         44.11         30.79        10.91 o                         
  -5   7   0        304.11        331.19        13.11 o                         
  -4   7   0          0.59          4.79         3.86 o                         
  -3   7   0         15.40         11.44         2.95 o                         
  -2   7   0         13.50         21.67         5.22 o                         
  -1   7   0        145.26        140.00        10.99 o                         
   0   7   0          0.71          3.16         2.67 o                         
   1   7   0        605.57        572.86         9.76 o                         
   2   7   0         69.30         72.97         4.89 o                         
   3   7   0       1945.32       1972.34        25.74 o                         
   4   7   0        236.34        250.37         9.72 o                         
   5   7   0         83.46         80.99        11.04 o                         
   6   7   0        899.78        913.11        12.41 o                         
   7   7   0        161.45        154.42         8.39 o                         
   8   7   0        158.24        171.86         8.21 o                         
   9   7   0          8.96          7.34         2.34 o                         
  10   7   0         60.27         52.53        14.34 o                         
  -4   8   0          9.82          5.85         5.86 o                         
  -3   8   0          4.08          1.89         2.38 o                         
  -2   8   0        161.00        161.33        11.75 o                         
  -1   8   0         74.49         92.38        14.74 o                         
   0   8   0       1252.79       1322.95        22.18 o                         
   1   8   0          5.59          5.64         3.49 o                         
   2   8   0        430.98        449.45         8.16 o                         
   3   8   0        576.71        609.47        11.14 o                         
   4   8   0         50.59         47.28         8.62 o                         
   5   8   0          0.38          2.45         2.23 o                         
   6   8   0         75.88         74.96         9.09 o                         
   7   8   0         80.70         78.08         7.91 o                         
   8   8   0          4.87          7.22         2.40 o                         
   9   8   0        294.09        283.75        15.89 o                         
  10   8   0        299.13        336.71        13.16 o                         
  -3   9   0        128.03        105.29        23.58 o                         
  -2   9   0         41.84         38.22         8.35 o                         
  -1   9   0        440.52        414.26        29.39 o                         
   0   9   0         34.47         37.88         9.64 o                         
   1   9   0       1445.09       1537.97        22.88 o                         
   2   9   0        167.89        170.42        17.62 o                         
   3   9   0         39.54         46.41         9.08 o                         
   4   9   0        140.38        132.08         5.18 o                         
   5   9   0         19.12         23.70         3.99 o                         
   6   9   0          2.28          7.22         2.78 o                         
   7   9   0        102.83         94.95         8.77 o                         
   8   9   0        321.10        345.18        11.04 o                         
   9   9   0        498.73        533.01        14.60 o                         
  -1  10   0         38.40         25.08        15.83 o                         
   0  10   0        195.39        192.35        12.95 o                         
   1  10   0         34.92         42.85        10.35 o                         
   2  10   0        132.22        141.16        10.77 o                         
   3  10   0         30.26         31.52         7.77 o                         
   4  10   0        189.19        182.46        17.50 o                         
   5  10   0         40.00         37.34         9.75 o                         
   6  10   0         60.69         53.16         8.84 o                         
   7  10   0        101.72         93.57        11.53 o                         
   8  10   0        290.87        325.81         9.23 o                         
   1  11   0        147.01        129.75        19.81 o                         
   2  11   0          3.65          7.33         4.93 o                         
   3  11   0        146.36        154.75        15.44 o                         
   4  11   0         22.70         20.03         5.94 o                         
   5  11   0        254.44        264.19        14.31 o                         
   6  11   0         29.23         25.44         8.69 o                         
  -6 -11   1         58.45         52.97        20.84 o                         
  -5 -11   1        363.27        401.98        28.74 o                         
  -4 -11   1         42.93         38.37        11.11 o                         
  -3 -11   1        338.03        333.22        42.71 o                         
  -2 -11   1          0.35          7.08         4.36 o                         
  -8 -10   1          0.49          3.68         2.11 o                         
  -7 -10   1         21.03         17.89         4.00 o                         
  -6 -10   1        443.88        482.07        34.84 o                         
  -5 -10   1         28.86         23.04         5.44 o                         
  -4 -10   1        163.95        179.98         8.85 o                         
  -3 -10   1         72.60         74.62        16.42 o                         
  -2 -10   1          8.77          9.14         6.17 o                         
  -1 -10   1         86.69         89.43        18.12 o                         
   0 -10   1         93.08         95.58        14.12 o                         
   1 -10   1        103.68         99.57        15.40 o                         
  -9  -9   1         70.71         57.22        13.80 o                         
  -8  -9   1          0.78          2.36         2.86 o                         
  -7  -9   1        240.39        244.86        13.43 o                         
  -6  -9   1        235.69        232.52        13.39 o                         
  -5  -9   1        441.19        416.01        11.91 o                         
  -4  -9   1        186.07        185.46         9.56 o                         
  -3  -9   1        159.08        142.29        13.44 o                         
  -2  -9   1         99.87         87.44        16.07 o                         
  -1  -9   1          5.03          6.24         3.38 o                         
   0  -9   1         74.97         83.84        19.38 o                         
   1  -9   1         64.29         66.62        12.44 o                         
   2  -9   1         21.82         24.27         6.72 o                         
   3  -9   1        196.18        207.91        12.68 o                         
 -10  -8   1         59.55         40.28        15.05 o                         
  -9  -8   1        124.65        102.41         9.09 o                         
  -8  -8   1        353.59        347.93        10.97 o                         
  -7  -8   1        142.06        165.75         8.24 o                         
  -6  -8   1        345.73        344.76        15.08 o                         
  -5  -8   1         14.56         19.26         6.58 o                         
  -4  -8   1          2.33          4.18         2.61 o                         
  -3  -8   1        211.46        199.05         8.88 o                         
  -2  -8   1        142.87        144.25         7.00 o                         
  -1  -8   1        162.47        151.51        13.17 o                         
   0  -8   1        433.62        413.12        23.05 o                         
   1  -8   1         10.96          8.23         3.36 o                         
   2  -8   1        389.05        386.84        22.10 o                         
   3  -8   1         19.21         13.03         5.03 o                         
   4  -8   1        246.55        257.55        12.56 o                         
 -10  -7   1         39.65         53.47        12.19 o                         
  -9  -7   1         18.78         24.98         5.25 o                         
  -8  -7   1         82.25         80.36         8.66 o                         
  -7  -7   1         66.47         54.26         9.69 o                         
  -6  -7   1         10.53          7.18         2.63 o                         
  -5  -7   1        125.44        135.03        10.16 o                         
  -4  -7   1          4.26          5.91         2.15 o                         
  -3  -7   1       2239.91       2254.09        51.84 o                         
  -2  -7   1        543.45        549.50         8.26 o                         
  -1  -7   1       1256.17       1271.64        13.00 o                         
   0  -7   1         16.68         10.80         5.88 o                         
   1  -7   1        292.89        308.83        16.03 o                         
   2  -7   1          2.76          6.46         6.36 o                         
   3  -7   1         42.94         49.04        10.93 o                         
   4  -7   1         42.50         37.97        10.50 o                         
   5  -7   1          0.19         -2.46         4.42 o                         
   6  -7   1         15.13          8.29         4.28 o                         
 -11  -6   1         79.44         67.56        20.85 o                         
 -10  -6   1          0.35          2.06         4.07 o                         
  -9  -6   1         79.42         66.16        12.09 o                         
  -8  -6   1        143.64        142.23         8.75 o                         
  -7  -6   1         33.87         34.92         7.02 o                         
  -6  -6   1          1.77          0.02         3.18 o                         
  -5  -6   1         18.37         21.62         4.40 o                         
  -4  -6   1       4170.56       4120.35        19.72 o                         
  -3  -6   1       1063.07       1061.20        15.98 o                         
  -2  -6   1       2359.75       2287.41        16.53 o                         
  -1  -6   1         35.98         40.67         4.66 o                         
   0  -6   1        410.38        391.83         6.11 o                         
   1  -6   1         16.94         22.27        11.07 o                         
   2  -6   1         92.31        112.21        11.38 o                         
   3  -6   1        241.96        254.94        24.24 o                         
   4  -6   1        190.27        193.57        14.84 o                         
   5  -6   1          7.51         10.26         3.94 o                         
   6  -6   1        573.90        588.89        14.36 o                         
   7  -6   1          5.41         10.47         4.68 o                         
 -11  -5   1         32.33         38.06        11.06 o                         
 -10  -5   1          2.87          6.65         4.90 o                         
  -9  -5   1        303.44        297.08         8.66 o                         
  -8  -5   1        190.91        183.48         8.20 o                         
  -7  -5   1         24.44         28.08         7.33 o                         
  -6  -5   1        432.55        418.06        10.27 o                         
  -5  -5   1        709.00        677.76        12.17 o                         
  -4  -5   1        472.08        511.95         8.27 o                         
  -3  -5   1        661.86        673.68        10.67 o                         
  -2  -5   1        203.76        197.25         4.08 o                         
  -1  -5   1        233.20        220.00         3.95 o                         
   0  -5   1        111.61        107.24         2.70 o                         
   1  -5   1       2062.25       2118.48        30.88 o                         
   2  -5   1        452.98        442.75         9.41 o                         
   3  -5   1        727.68        720.79        11.72 o                         
   4  -5   1         33.58         35.74         5.23 o                         
   5  -5   1        767.52        774.60        12.56 o                         
   6  -5   1         21.45         20.66         5.21 o                         
   7  -5   1         10.31          3.87         3.55 o                         
 -11  -4   1         31.58         33.75         8.59 o                         
 -10  -4   1        513.85        524.62        20.39 o                         
  -9  -4   1        386.27        382.22        14.88 o                         
  -8  -4   1          2.98          7.10         2.74 o                         
  -7  -4   1          3.65          4.20         2.04 o                         
  -6  -4   1        142.20        145.34         7.66 o                         
  -5  -4   1        205.10        185.63         6.07 o                         
  -4  -4   1         29.71         38.21         6.47 o                         
  -3  -4   1       1292.14       1306.17        13.94 o                         
  -2  -4   1        515.99        484.03        10.56 o                         
  -1  -4   1        344.86        374.78         5.98 o                         
   0  -4   1         96.87         62.93         3.20 o                         
   1  -4   1         37.47         39.10         4.19 o                         
   2  -4   1       1829.04       1770.19        13.57 o                         
   3  -4   1         16.52         18.42         2.74 o                         
   4  -4   1        408.91        356.13         8.22 o                         
   5  -4   1       1093.05       1030.90        20.72 o                         
   6  -4   1        351.93        333.87         9.37 o                         
   7  -4   1          6.93          7.95         2.81 o                         
   8  -4   1        108.87         54.61        14.28 o                         
 -11  -3   1        374.87        411.12        21.87 o                         
 -10  -3   1        424.87        419.65        26.50 o                         
  -9  -3   1          1.92          0.03         2.75 o                         
  -8  -3   1         15.13         17.69         4.19 o                         
  -7  -3   1         60.12         54.18         7.81 o                         
  -6  -3   1       1254.48       1223.68        17.47 o                         
  -5  -3   1        119.30        112.18         4.87 o                         
  -4  -3   1        102.90        100.41         3.77 o                         
  -3  -3   1        161.38        218.89         4.63 o                         
  -2  -3   1       1830.92       1879.77        10.91 o                         
  -1  -3   1        934.71        898.99         8.05 o                         
   0  -3   1          2.48          1.98         0.93 o                         
   1  -3   1        549.69        430.88        10.01 o                         
   2  -3   1       2335.45       2378.09        18.37 o                         
   4  -3   1        246.40        252.19         7.32 o                         
   5  -3   1          0.83          5.92         2.79 o                         
   6  -3   1        658.23        643.38        18.72 o                         
   7  -3   1         28.91         24.97         4.79 o                         
   8  -3   1          1.32          2.25         1.92 o                         
   9  -3   1         44.56         52.30        20.56 o                         
 -11  -2   1         63.48         56.38        16.82 o                         
 -10  -2   1          4.03          7.42         3.91 o                         
  -9  -2   1          8.82         11.24         4.07 o                         
  -8  -2   1          7.91          8.92         2.37 o                         
  -7  -2   1          3.02          5.22         2.15 o                         
  -6  -2   1       2298.27       2294.18        21.50 o                         
  -5  -2   1        840.23        887.35         9.30 o                         
  -4  -2   1       3228.87       3358.00        36.94 o                         
  -3  -2   1       2026.31       1981.49        11.40 o                         
  -2  -2   1       3695.15       3342.44        25.88 o                         
  -1  -2   1        405.27        414.32         4.50 o                         
   0  -2   1       7012.58       6531.26        66.63 o                         
   1  -2   1      17080.29      13883.14       146.67 o                         
   2  -2   1         81.74         79.58         2.38 o                         
   3  -2   1       1649.62       1697.28        13.79 o                         
   4  -2   1       6579.90       7053.71       109.84 o                         
   5  -2   1        214.46        198.95         6.55 o                         
   6  -2   1        648.67        625.27        11.37 o                         
   7  -2   1          5.28          2.85         2.01 o                         
   8  -2   1        486.00        522.24        27.17 o                         
   9  -2   1         34.14         24.23         8.10 o                         
 -10  -1   1          0.69          6.64         3.54 o                         
  -9  -1   1         88.24         90.45        12.20 o                         
  -8  -1   1         18.93         23.50         5.42 o                         
  -7  -1   1       1391.14       1397.90        17.68 o                         
  -6  -1   1         17.78         12.39         3.21 o                         
  -5  -1   1       2745.11       2721.97        23.80 o                         
  -4  -1   1       2556.22       2589.18        22.40 o                         
  -3  -1   1        523.81        527.52         5.49 o                         
  -2  -1   1          3.32          2.81         0.99 o                         
  -1  -1   1       3199.16       2929.24        19.98 o                         
   1  -1   1        435.24        430.98         3.80 o                         
   2  -1   1      13232.49      12112.32       105.63 o                         
   3  -1   1       4667.02       4542.49        32.62 o                         
   4  -1   1         81.76         95.15         6.10 o                         
   5  -1   1       1497.81       1489.53        16.34 o                         
   6  -1   1          8.69         12.33         2.90 o                         
   7  -1   1        403.69        393.48        11.68 o                         
   8  -1   1          7.57          7.12         4.14 o                         
   9  -1   1        136.68        129.84        16.25 o                         
  10  -1   1          2.74          5.19         2.69 o                         
 -10   0   1        138.54        132.37        15.39 o                         
  -9   0   1         29.57         34.68         5.88 o                         
  -8   0   1        189.27        196.02         8.98 o                         
  -7   0   1          2.79          4.26         1.85 o                         
  -6   0   1       1056.55       1057.82        11.67 o                         
  -5   0   1        371.29        374.52        13.92 o                         
  -4   0   1          3.55          3.39         1.80 o                         
  -3   0   1        186.16        202.80         3.06 o                         
  -2   0   1        822.49        837.22         5.65 o                         
   2   0   1       9688.33       8605.61        61.29 o                         
   3   0   1       2516.66       2562.86        17.47 o                         
   4   0   1       3150.56       2999.19        25.06 o                         
   5   0   1         11.11          9.94         1.89 o                         
   6   0   1        105.84         99.35         3.88 o                         
   7   0   1        157.25        135.17         7.06 o                         
   8   0   1         29.70         30.10         5.70 o                         
   9   0   1        122.26        101.42        21.97 o                         
  10   0   1         81.99         70.53        13.63 o                         
 -10   1   1        154.06        131.89        15.27 o                         
  -9   1   1        119.35        117.22        14.72 o                         
  -8   1   1        147.61        153.95         9.84 o                         
  -7   1   1         38.41         35.96         6.50 o                         
  -6   1   1         16.13         15.47         3.06 o                         
  -5   1   1         69.33         68.69        10.03 o                         
  -4   1   1        171.67        200.36         5.32 o                         
  -3   1   1          6.26          0.46         1.14 o                         
  -2   1   1      10030.67       8873.62       109.59 o                         
  -1   1   1       9226.02       7403.12        90.89 o                         
   2   1   1       1005.05        962.59         5.71 o                         
   3   1   1        669.92        619.09         5.53 o                         
   4   1   1        535.62        551.66         7.70 o                         
   5   1   1         88.79         88.78         4.80 o                         
   6   1   1        366.42        357.30         6.05 o                         
   7   1   1        143.96        157.32         7.24 o                         
   8   1   1         16.83         19.27         3.81 o                         
   9   1   1        345.83        353.70        20.83 o                         
  10   1   1         34.89         28.56        13.26 o                         
  11   1   1         55.04         37.58        10.70 o                         
  -9   2   1         54.19         47.02        11.76 o                         
  -8   2   1        269.39        277.22        11.80 o                         
  -7   2   1          0.58          4.42         1.58 o                         
  -6   2   1       1207.17       1207.60        15.53 o                         
  -5   2   1          1.21          1.62         1.71 o                         
  -4   2   1       6430.80       6551.42        74.80 o                         
  -3   2   1        411.43        417.98         5.64 o                         
  -2   2   1        486.42        441.11         7.76 o                         
  -1   2   1       6779.60       6230.00        71.97 o                         
   0   2   1        285.88        283.37         4.18 o                         
   1   2   1         31.23         34.96         1.91 o                         
   2   2   1        227.80        253.47         2.96 o                         
   3   2   1          2.67          0.95         1.23 o                         
   4   2   1          1.83          2.65         1.61 o                         
   5   2   1       1344.53       1394.20        11.95 o                         
   6   2   1       2109.54       2179.00        16.12 o                         
   7   2   1         26.30         27.49         3.24 o                         
   8   2   1       1056.25       1099.18        14.85 o                         
   9   2   1         49.14         49.19         7.71 o                         
  10   2   1        186.48        179.16        20.92 o                         
  11   2   1          7.21          5.45         3.91 o                         
  -9   3   1         61.10         47.22        20.34 o                         
  -8   3   1         63.68         48.32         9.54 o                         
  -7   3   1        319.89        294.58        11.03 o                         
  -6   3   1        329.98        323.00        13.12 o                         
  -5   3   1         26.77         26.32         5.28 o                         
  -4   3   1        261.89        256.40         6.64 o                         
  -3   3   1       4429.35       4627.52        30.74 o                         
  -2   3   1       7922.99       7709.22        83.62 o                         
  -1   3   1         46.41         41.36         1.43 o                         
   0   3   1          5.51          4.16         1.18 o                         
   1   3   1        549.62        614.24         5.36 o                         
   2   3   1       3084.17       3074.91        18.13 o                         
   3   3   1          1.98          3.65         0.85 o                         
   4   3   1         11.00          7.59         2.13 o                         
   5   3   1       3062.50       3090.79        28.74 o                         
   6   3   1         48.78         60.07         4.36 o                         
   7   3   1       1375.83       1384.74        17.16 o                         
   8   3   1          0.86          3.16         3.63 o                         
   9   3   1        285.40        276.76        14.19 o                         
  10   3   1          1.41          6.57         3.61 o                         
  11   3   1         20.41         18.43         9.13 o                         
  -8   4   1          6.17         -0.39         2.79 o                         
  -7   4   1        138.39        136.72        10.63 o                         
  -6   4   1         14.17         12.81         5.93 o                         
  -5   4   1        536.97        501.67        11.09 o                         
  -4   4   1        502.29        486.93        21.01 o                         
  -3   4   1       2658.82       2636.30        24.17 o                         
  -2   4   1        565.01        589.41         6.72 o                         
  -1   4   1         50.06         53.65         9.70 o                         
   0   4   1       1442.85       1418.05        21.38 o                         
   1   4   1        639.78        687.18         4.96 o                         
   2   4   1       4436.26       4248.57        48.95 o                         
   3   4   1          0.02          1.79         1.38 o                         
   4   4   1        408.04        364.03         5.80 o                         
   5   4   1        197.42        242.83         5.33 o                         
   6   4   1        944.56        942.23        14.04 o                         
   7   4   1          4.41          5.85         1.83 o                         
   8   4   1          0.23          3.55         1.29 o                         
   9   4   1          2.44         10.03         3.95 o                         
  10   4   1        125.71        136.82        20.18 o                         
  11   4   1        398.25        456.21        69.25 o                         
  -7   5   1         68.39         50.01        12.63 o                         
  -6   5   1         55.01         46.60        13.01 o                         
  -5   5   1          8.23          4.13         1.85 o                         
  -4   5   1         77.48         75.42         7.54 o                         
  -3   5   1        655.05        647.46         8.51 o                         
  -2   5   1        244.94        249.11        19.19 o                         
  -1   5   1       1070.11       1020.42        38.71 o                         
   0   5   1        105.87        114.72        10.54 o                         
   1   5   1       1779.14       1711.33        13.54 o                         
   2   5   1        673.78        711.13         8.23 o                         
   3   5   1       5304.76       5658.27       139.60 o                         
   4   5   1        117.07        113.92         7.22 o                         
   5   5   1          4.91          3.75         1.81 o                         
   6   5   1        184.07        184.69         8.86 o                         
   7   5   1         23.78         23.45         4.89 o                         
   8   5   1          1.00          2.15         3.63 o                         
   9   5   1         28.88         15.49         6.82 o                         
  10   5   1        321.33        375.76        43.16 o                         
  11   5   1        114.04        117.99        22.59 o                         
  -7   6   1          0.49          5.19         2.62 o                         
  -6   6   1        101.08        119.31        12.28 o                         
  -5   6   1          1.85          3.40         3.93 o                         
  -4   6   1        333.76        356.10        19.86 o                         
  -3   6   1         16.70         11.34         4.94 o                         
  -2   6   1        426.46        400.88        10.55 o                         
  -1   6   1         98.39         99.53         6.15 o                         
   0   6   1        191.07        197.34        12.24 o                         
   1   6   1        210.88        209.03         7.14 o                         
   2   6   1        409.11        398.15         6.83 o                         
   3   6   1       1412.74       1426.10        14.02 o                         
   4   6   1         64.60         69.34         7.78 o                         
   5   6   1        109.12        100.58        10.09 o                         
   6   6   1        242.83        242.74        10.97 o                         
   7   6   1        270.76        262.76        13.41 o                         
   8   6   1          2.59          5.07         3.88 o                         
   9   6   1         39.46         38.99         6.87 o                         
  10   6   1        147.09        164.68        19.45 o                         
  11   6   1         12.31         15.54         6.73 o                         
  -6   7   1          8.50         12.71         5.77 o                         
  -5   7   1        428.42        428.89        20.60 o                         
  -4   7   1          2.22          5.43         3.34 o                         
  -3   7   1        283.89        307.48        13.49 o                         
  -2   7   1          1.90          5.36         2.69 o                         
  -1   7   1         27.94         13.10         4.53 o                         
   0   7   1          1.51          2.89         3.61 o                         
   1   7   1          1.39          3.85         2.54 o                         
   2   7   1          1.22          3.08         1.38 o                         
   3   7   1       1077.06       1104.54        17.14 o                         
   4   7   1         12.29          8.78         4.75 o                         
   5   7   1       2573.54       2573.74        29.71 o                         
   6   7   1        265.18        267.02        15.50 o                         
   7   7   1       1124.96       1180.66        14.39 o                         
   8   7   1          2.96          3.69         2.19 o                         
   9   7   1        260.04        265.86        11.34 o                         
  10   7   1          5.39          8.85         5.38 o                         
  11   7   1         67.52         53.81        20.37 o                         
  -4   8   1          2.17          6.42         6.07 o                         
  -3   8   1          2.98          7.63         2.76 o                         
  -2   8   1         54.52         42.25        10.18 o                         
  -1   8   1        161.38        163.50         9.78 o                         
   0   8   1        341.79        343.22        23.15 o                         
   1   8   1         96.42         91.66        16.63 o                         
   2   8   1        844.46        865.21         9.27 o                         
   3   8   1        523.28        521.15        10.44 o                         
   4   8   1       1916.68       1950.85        24.79 o                         
   5   8   1        124.21        105.65         8.59 o                         
   6   8   1          9.97         12.42         3.61 o                         
   7   8   1          1.87          4.70         2.31 o                         
   8   8   1         25.64         25.96         4.03 o                         
   9   8   1          2.57          3.55        10.60 o                         
  10   8   1          1.27         -1.69         4.33 o                         
  -3   9   1         43.08         40.46        14.00 o                         
  -2   9   1          7.56          9.11         4.54 o                         
  -1   9   1        237.86        231.97        17.69 o                         
   0   9   1        100.40        115.26        22.20 o                         
   1   9   1         59.27         56.26        16.90 o                         
   2   9   1        170.23        167.60        13.66 o                         
   3   9   1         73.30         93.32        18.64 o                         
   4   9   1         21.71         24.86         4.02 o                         
   5   9   1          1.43          4.88         1.89 o                         
   6   9   1         11.48         10.47         2.88 o                         
   7   9   1        168.53        162.51         7.64 o                         
   8   9   1          8.38          6.46         2.39 o                         
   9   9   1         81.07         54.92        18.83 o                         
  -1  10   1        129.32        119.75        22.16 o                         
   0  10   1         25.26         18.70         5.47 o                         
   1  10   1        196.85        193.54        12.59 o                         
   2  10   1         48.34         45.35         6.55 o                         
   3  10   1         29.00         28.64         4.05 o                         
   4  10   1         11.77         12.99        11.76 o                         
   5  10   1        197.85        202.60        12.62 o                         
   6  10   1        207.91        221.89        13.70 o                         
   7  10   1         21.27         20.01         4.91 o                         
   8  10   1        124.18        111.74         9.83 o                         
   1  11   1          0.15          3.13         3.65 o                         
   2  11   1         14.11          7.28         5.83 o                         
   3  11   1          1.38          6.30         4.86 o                         
   4  11   1         31.10         25.93         8.47 o                         
   5  11   1        228.18        234.31         9.62 o                         
   6  11   1         31.75         23.60         4.83 o                         
   7  11   1        523.34        558.98        30.67 o                         
  -5 -11   2          3.02          9.76         4.30 o                         
  -4 -11   2         67.97         69.59        17.03 o                         
  -3 -11   2        218.57        238.19        18.29 o                         
  -2 -11   2          5.77          6.64         3.81 o                         
  -8 -10   2          4.27          7.50         2.59 o                         
  -7 -10   2          2.51          4.71         5.66 o                         
  -6 -10   2          3.31          6.04         2.00 o                         
  -5 -10   2         37.60         26.93         5.88 o                         
  -4 -10   2        250.65        251.98        12.51 o                         
  -3 -10   2          3.76          5.19         3.51 o                         
  -2 -10   2        111.72        125.36        10.85 o                         
  -1 -10   2          9.16         20.06         4.49 o                         
   0 -10   2        208.38        208.37        15.00 o                         
   1 -10   2         79.37         82.91        21.34 o                         
  -9  -9   2         96.05         82.06        13.30 o                         
  -8  -9   2         44.97         46.60         8.20 o                         
  -7  -9   2         55.91         53.10        15.20 o                         
  -6  -9   2         19.76         15.72         2.84 o                         
  -5  -9   2        233.84        228.13        12.57 o                         
  -4  -9   2        239.74        227.35        10.04 o                         
  -3  -9   2         34.73         38.04         8.43 o                         
  -2  -9   2         54.81         53.61        12.50 o                         
  -1  -9   2        246.87        254.26        12.51 o                         
   0  -9   2        236.66        283.43        11.91 o                         
   1  -9   2         48.69         42.11        11.25 o                         
   2  -9   2         38.06         34.01        10.23 o                         
   3  -9   2         73.94        102.76        25.28 o                         
 -10  -8   2        168.93        181.48        19.92 o                         
  -9  -8   2         72.23         86.07        10.56 o                         
  -8  -8   2        420.80        440.73        21.61 o                         
  -7  -8   2        267.33        272.91         9.61 o                         
  -6  -8   2        598.16        572.39        14.02 o                         
  -5  -8   2        681.99        709.04        23.78 o                         
  -4  -8   2          2.89          5.27         2.04 o                         
  -3  -8   2        160.27        147.06         5.44 o                         
  -2  -8   2        208.55        223.17         5.18 o                         
  -1  -8   2         26.44         31.64         7.86 o                         
   0  -8   2        197.86        189.53         9.86 o                         
   1  -8   2          6.81          5.50         4.24 o                         
   2  -8   2        209.18        216.78        18.66 o                         
   3  -8   2         44.84         45.89        10.41 o                         
   4  -8   2        374.24        454.97        19.04 o                         
 -10  -7   2          0.18          0.62         2.42 o                         
  -9  -7   2        360.58        374.07        12.05 o                         
  -8  -7   2         64.82         84.91        14.58 o                         
  -7  -7   2        159.81        167.24         8.31 o                         
  -6  -7   2        389.90        412.04        12.30 o                         
  -5  -7   2         91.09         86.48         5.19 o                         
  -4  -7   2          3.27          2.58         3.27 o                         
  -3  -7   2         23.91         26.41         4.40 o                         
  -2  -7   2         69.74         64.78         9.73 o                         
  -1  -7   2       1649.18       1697.44        16.88 o                         
   0  -7   2         16.15         19.92         4.17 o                         
   1  -7   2       1234.15       1288.64        21.93 o                         
   2  -7   2          3.81          5.56         2.85 o                         
   3  -7   2          2.02          5.88         3.54 o                         
   4  -7   2          7.25         12.36        11.97 o                         
   5  -7   2          6.93         22.11         8.41 o                         
 -10  -6   2         34.03         45.36        11.37 o                         
  -9  -6   2         27.65         29.61         5.82 o                         
  -8  -6   2          0.77          7.93         4.39 o                         
  -7  -6   2         28.20         33.44         7.04 o                         
  -6  -6   2        182.85        185.98        19.81 o                         
  -5  -6   2        153.04        129.85         7.14 o                         
  -4  -6   2        750.61        756.83        17.34 o                         
  -3  -6   2         22.37         18.41         4.42 o                         
  -2  -6   2       2353.92       2270.77        20.37 o                         
  -1  -6   2          0.76          1.14         1.42 o                         
   0  -6   2       1156.06       1145.12         8.14 o                         
   1  -6   2        760.21        789.81        11.59 o                         
   2  -6   2        299.03        305.02         6.81 o                         
   3  -6   2         13.26         16.50         6.72 o                         
   4  -6   2          4.04          8.81         4.85 o                         
   5  -6   2          5.07          9.66         5.82 o                         
   6  -6   2         29.27         47.74        15.27 o                         
 -11  -5   2          9.06         10.03         5.83 o                         
 -10  -5   2          7.43          6.90         5.90 o                         
  -9  -5   2        224.10        243.13        19.13 o                         
  -8  -5   2         15.99         14.86         4.62 o                         
  -7  -5   2       1188.78       1163.31        14.06 o                         
  -6  -5   2          2.38          5.20         2.03 o                         
  -5  -5   2         45.43         46.75         7.02 o                         
  -4  -5   2         31.35         40.17         5.55 o                         
  -3  -5   2        438.10        398.20         7.49 o                         
  -2  -5   2       1026.53       1051.45        13.59 o                         
  -1  -5   2       1547.23       1646.72        12.43 o                         
   0  -5   2          9.97         18.55         4.00 o                         
   1  -5   2         61.73         68.50         3.97 o                         
   2  -5   2        315.48        305.08         5.86 o                         
   3  -5   2         54.15         47.24         4.48 o                         
   4  -5   2         24.60         21.84         4.55 o                         
   5  -5   2        617.18        625.93        23.31 o                         
   6  -5   2          0.35          3.53         2.47 o                         
   7  -5   2        676.41        666.76        50.83 o                         
 -11  -4   2         12.51          4.15         4.07 o                         
 -10  -4   2        339.12        363.41        21.20 o                         
  -9  -4   2         41.10         46.41         6.72 o                         
  -8  -4   2        617.34        631.45        17.56 o                         
  -7  -4   2         65.56         76.13        10.89 o                         
  -6  -4   2        233.43        253.43         7.32 o                         
  -5  -4   2        362.58        391.55        10.17 o                         
  -4  -4   2         42.22         49.81         7.84 o                         
  -3  -4   2        817.44        689.20        12.25 o                         
  -2  -4   2       1096.56       1268.88        11.56 o                         
  -1  -4   2        228.52        264.71         9.30 o                         
   0  -4   2        236.01        242.03         4.82 o                         
   1  -4   2          7.34          5.04         1.38 o                         
   2  -4   2        866.54        867.57         7.92 o                         
   3  -4   2        178.89        174.70         3.60 o                         
   4  -4   2        840.57        830.84        13.07 o                         
   5  -4   2        102.60         86.30         9.60 o                         
   6  -4   2        595.48        586.64        15.66 o                         
   7  -4   2         14.28          9.83         3.23 o                         
   8  -4   2          0.32          6.01         3.76 o                         
 -11  -3   2         55.67         44.14        12.98 o                         
 -10  -3   2         67.31         65.22        12.83 o                         
  -9  -3   2         47.01         51.32         6.03 o                         
  -8  -3   2          0.53          3.56         3.25 o                         
  -7  -3   2        418.84        433.66         8.57 o                         
  -6  -3   2        816.13        818.77        10.67 o                         
  -5  -3   2        439.38        499.85         9.71 o                         
  -4  -3   2       6025.40       6628.09        69.32 o                         
  -3  -3   2        970.30        955.06         9.47 o                         
  -2  -3   2       2047.28       2178.42        16.55 o                         
  -1  -3   2        122.16         98.42         2.59 o                         
   0  -3   2       2575.65       2520.76        18.70 o                         
   1  -3   2         12.89         30.62         3.49 o                         
   2  -3   2        110.50        107.25         4.68 o                         
   3  -3   2        234.57        199.99         3.68 o                         
   4  -3   2        802.51        830.82        11.11 o                         
   5  -3   2        517.49        527.84        34.16 o                         
   6  -3   2        185.54        195.03         9.39 o                         
   7  -3   2          4.86          4.36         1.95 o                         
   8  -3   2         41.14         40.06         9.25 o                         
   9  -3   2         73.81         57.73        26.36 o                         
 -11  -2   2        153.31        131.75        22.12 o                         
 -10  -2   2          0.09          1.21         3.73 o                         
  -9  -2   2         98.98         90.77         8.42 o                         
  -8  -2   2         81.24         87.92        10.75 o                         
  -7  -2   2        167.49        197.49         9.54 o                         
  -6  -2   2         33.36         35.47         6.94 o                         
  -5  -2   2        750.53        788.97        10.13 o                         
  -4  -2   2         70.02         48.93         6.86 o                         
  -3  -2   2         65.32         60.28         3.04 o                         
  -2  -2   2      12250.89      11519.35        88.40 o                         
  -1  -2   2       3544.04       3334.82        20.04 o                         
   0  -2   2        695.65        690.92         5.05 o                         
   1  -2   2        253.83        283.32         4.05 o                         
   2  -2   2       3480.45       3492.53        32.01 o                         
   3  -2   2       1374.13       1407.01        12.21 o                         
   4  -2   2         40.06         38.19         3.28 o                         
   5  -2   2         13.72         22.84         4.11 o                         
   6  -2   2          2.04          4.20         2.08 o                         
   7  -2   2         44.22         36.40         6.29 o                         
   8  -2   2        489.21        480.18        12.34 o                         
   9  -2   2         28.67         24.11         8.78 o                         
 -10  -1   2          2.02          7.24         6.90 o                         
  -9  -1   2         14.88         12.96         2.74 o                         
  -8  -1   2        300.10        306.84        14.27 o                         
  -7  -1   2        249.42        240.20        14.07 o                         
  -6  -1   2        454.63        485.19        17.77 o                         
  -5  -1   2       4195.69       4225.45        41.89 o                         
  -4  -1   2        201.68        173.31         3.41 o                         
  -3  -1   2       1626.28       1544.31        11.00 o                         
  -2  -1   2       2021.64       1935.06        11.77 o                         
  -1  -1   2       8315.30       7742.60        74.52 o                         
   0  -1   2       1858.69       1812.15        11.94 o                         
   1  -1   2        664.40        646.74         5.27 o                         
   2  -1   2        444.21        503.01         4.72 o                         
   3  -1   2        651.27        619.24         7.81 o                         
   4  -1   2        158.32        161.38         2.89 o                         
   5  -1   2         60.24         58.60         3.30 o                         
   6  -1   2          4.37          7.67         3.26 o                         
   7  -1   2        361.50        375.89         9.28 o                         
   8  -1   2          5.13          5.50         2.62 o                         
   9  -1   2        343.58        344.47        19.09 o                         
  10  -1   2         19.72         10.98         2.83 o                         
 -10   0   2        267.70        267.88        20.37 o                         
  -9   0   2         78.20         88.43        10.56 o                         
  -8   0   2       1002.43       1038.19        20.08 o                         
  -7   0   2         47.52         50.67         8.65 o                         
  -6   0   2       1231.09       1295.78        14.31 o                         
  -5   0   2          9.24          1.81         2.70 o                         
  -4   0   2        112.99        104.93         3.25 o                         
  -3   0   2       1577.30       1576.52        11.47 o                         
  -2   0   2       3993.74       3843.23        20.56 o                         
  -1   0   2        519.73        461.11         3.99 o                         
   1   0   2        312.41        259.70         3.07 o                         
   2   0   2       7987.39       7450.48        86.78 o                         
   3   0   2         82.01         86.12         3.53 o                         
   4   0   2       1595.42       1500.07        13.29 o                         
   5   0   2          0.41          1.86         2.37 o                         
   6   0   2         43.34         45.48         3.68 o                         
   7   0   2          3.59          6.87         1.66 o                         
   8   0   2        660.67        672.72        12.21 o                         
   9   0   2         27.79         25.55         6.35 o                         
  10   0   2          0.44          8.75         5.09 o                         
 -10   1   2          0.78          1.21         5.43 o                         
  -9   1   2        123.67        112.74        10.37 o                         
  -8   1   2        111.83        107.66         7.61 o                         
  -7   1   2        258.10        258.16        12.28 o                         
  -6   1   2         44.68         44.97         8.14 o                         
  -5   1   2        183.75        205.72         9.47 o                         
  -4   1   2       1263.06       1341.13        14.46 o                         
  -3   1   2        295.94        279.04         6.34 o                         
  -2   1   2        271.20        299.01         4.00 o                         
  -1   1   2       1457.33       1547.08        10.21 o                         
   0   1   2       2361.29       2232.62        11.42 o                         
   2   1   2       1366.97       1354.69        13.15 o                         
   3   1   2       2019.86       1874.72        10.38 o                         
   4   1   2       1408.94       1378.17        12.24 o                         
   5   1   2        780.55        737.11         8.23 o                         
   6   1   2        132.41        165.87         3.92 o                         
   7   1   2         53.88         45.53         4.55 o                         
   8   1   2         43.59         38.48         6.97 o                         
   9   1   2         78.18         71.01        12.69 o                         
  10   1   2          9.70         14.11         7.10 o                         
  11   1   2        111.48        104.47        15.06 o                         
  -9   2   2         89.56         77.14        10.68 o                         
  -8   2   2          0.00          2.50         1.98 o                         
  -7   2   2        117.67        119.69         6.39 o                         
  -6   2   2         36.03         35.90         5.26 o                         
  -5   2   2        110.95         95.49        12.67 o                         
  -4   2   2        795.06        759.42        10.49 o                         
  -3   2   2        618.38        647.07        10.79 o                         
  -2   2   2        458.01        577.98         5.97 o                         
  -1   2   2       4252.48       4191.08        21.65 o                         
   0   2   2      10801.94       8963.67       294.96 o                         
   1   2   2       1939.69       1883.53        10.21 o                         
   2   2   2       2565.02       2387.90        12.81 o                         
   3   2   2        385.13        365.07         3.77 o                         
   4   2   2       1063.43       1182.79        10.53 o                         
   5   2   2       1404.67       1395.44        13.25 o                         
   6   2   2        251.63        254.36         4.95 o                         
   7   2   2         67.84         64.99         6.20 o                         
   8   2   2        632.50        629.43        11.64 o                         
   9   2   2        135.67        150.33        14.11 o                         
  10   2   2        254.74        274.42        16.79 o                         
  11   2   2         17.38         16.53         5.34 o                         
  -9   3   2          3.31          7.15         5.91 o                         
  -8   3   2          3.62          4.97         2.30 o                         
  -7   3   2        158.49        167.40         8.18 o                         
  -6   3   2        160.10        155.65        13.84 o                         
  -5   3   2        419.40        444.40        15.01 o                         
  -4   3   2        527.08        565.01         6.92 o                         
  -3   3   2          1.70          3.41         1.60 o                         
  -2   3   2        186.02        172.69         3.34 o                         
  -1   3   2       1830.77       1764.62        13.19 o                         
   0   3   2        560.11        653.59         4.46 o                         
   1   3   2        562.13        591.70         5.44 o                         
   2   3   2        600.75        619.31         5.49 o                         
   3   3   2         34.05         41.88         2.48 o                         
   4   3   2          1.35          1.94         1.04 o                         
   5   3   2       1104.26       1055.70         6.54 o                         
   6   3   2        421.15        450.39         7.11 o                         
   7   3   2       1115.79       1166.93        13.80 o                         
   8   3   2          7.05          6.63         2.77 o                         
   9   3   2        481.95        484.72        22.10 o                         
  10   3   2          0.19          6.87         4.33 o                         
  11   3   2         21.00         17.41         7.62 o                         
  -8   4   2        325.64        344.15        25.67 o                         
  -7   4   2         37.90         23.40         7.38 o                         
  -6   4   2        396.74        407.02        17.65 o                         
  -5   4   2        289.76        263.37         9.98 o                         
  -4   4   2        322.56        295.78        12.74 o                         
  -3   4   2        556.20        550.79        11.60 o                         
  -2   4   2        109.31        101.50         2.29 o                         
  -1   4   2       1554.29       1604.06        19.40 o                         
   0   4   2         84.96        103.10         7.28 o                         
   1   4   2        360.18        326.07         4.17 o                         
   2   4   2       1017.53        933.22         7.30 o                         
   3   4   2         34.75         36.23         2.39 o                         
   4   4   2         68.15         51.85         2.68 o                         
   5   4   2        126.65        132.89         7.91 o                         
   6   4   2       1637.41       1641.25        13.39 o                         
   7   4   2        115.69        102.41         5.51 o                         
   8   4   2        150.08        146.16         5.61 o                         
   9   4   2         12.56         10.18         4.18 o                         
  10   4   2        213.36        216.13        26.26 o                         
  11   4   2         13.50         15.48         6.21 o                         
  -7   5   2        389.40        420.49        11.85 o                         
  -6   5   2         15.93         15.54         6.10 o                         
  -5   5   2         50.87         49.94         8.17 o                         
  -4   5   2         29.72         29.99         4.15 o                         
  -3   5   2        117.37        121.65         3.27 o                         
  -2   5   2        136.06        131.41        10.04 o                         
  -1   5   2        601.15        579.01        13.35 o                         
   0   5   2         17.05         25.63         6.65 o                         
   1   5   2       1979.69       1945.78        15.19 o                         
   2   5   2        122.66        133.53         3.18 o                         
   3   5   2       2080.96       2099.68        17.30 o                         
   4   5   2         23.29         22.67         4.39 o                         
   5   5   2        977.97        977.01        19.61 o                         
   6   5   2        415.00        406.25         9.31 o                         
   7   5   2        139.70        122.97         6.65 o                         
   8   5   2        214.89        204.62        13.68 o                         
   9   5   2         31.08         35.97        10.78 o                         
  10   5   2        282.43        257.27        29.90 o                         
  11   5   2        168.49        175.74        24.62 o                         
  -7   6   2          7.42          7.38         4.44 o                         
  -6   6   2          6.20          7.81         4.11 o                         
  -5   6   2          0.29          3.07         2.71 o                         
  -4   6   2        459.44        477.89        36.58 o                         
  -3   6   2         49.50         47.67         9.11 o                         
  -2   6   2       1120.91       1099.14        17.91 o                         
  -1   6   2         95.64         89.37         8.37 o                         
   0   6   2         11.17         11.13         7.79 o                         
   1   6   2          4.94          5.21         1.16 o                         
   2   6   2       1208.81       1261.19        12.29 o                         
   3   6   2        409.32        408.14         7.01 o                         
   4   6   2        217.57        226.27         7.08 o                         
   5   6   2        416.69        412.33         9.06 o                         
   6   6   2        389.52        381.34        12.34 o                         
   7   6   2        433.93        435.41         9.86 o                         
   8   6   2       1458.93       1432.57        19.51 o                         
   9   6   2          1.58          3.87         2.91 o                         
  10   6   2        278.70        264.83        18.10 o                         
  11   6   2          0.65          6.56         3.94 o                         
  -6   7   2         12.03          1.61         3.03 o                         
  -5   7   2        503.26        581.74        17.67 o                         
  -4   7   2          5.71          8.77         3.90 o                         
  -3   7   2        489.06        533.97        16.95 o                         
  -2   7   2         28.86         34.32         6.70 o                         
  -1   7   2         44.54         59.51        13.49 o                         
   0   7   2        104.20        106.50         5.87 o                         
   1   7   2          1.63          0.67         3.79 o                         
   2   7   2         48.67         51.82         4.16 o                         
   3   7   2         25.60         26.19         3.79 o                         
   4   7   2        660.73        681.48        11.84 o                         
   5   7   2         72.41         74.40         8.34 o                         
   6   7   2       1946.66       1980.03        16.59 o                         
   7   7   2        343.39        337.50         8.92 o                         
   8   7   2         64.57         52.53         9.38 o                         
   9   7   2        410.33        420.70        17.54 o                         
  10   7   2          1.66          4.61         4.27 o                         
  11   7   2         88.23         68.75        16.81 o                         
  -4   8   2        246.95        285.22        14.62 o                         
  -3   8   2         19.15         17.44         5.59 o                         
  -2   8   2         22.17         17.40         4.19 o                         
  -1   8   2        164.34        167.31        21.92 o                         
   0   8   2         62.70         60.01        15.50 o                         
   1   8   2         16.89         12.11         4.48 o                         
   2   8   2         89.55         86.95        14.81 o                         
   3   8   2          0.51          2.32         1.44 o                         
   4   8   2         64.97         50.47         8.51 o                         
   5   8   2         11.55         12.52         2.40 o                         
   6   8   2         12.60         17.33         4.32 o                         
   7   8   2         30.47         25.83         5.91 o                         
   8   8   2        204.05        208.44         9.58 o                         
   9   8   2         25.27         16.27         5.47 o                         
  10   8   2         95.46        117.27        17.30 o                         
  -3   9   2          1.95          7.55         4.41 o                         
  -2   9   2          0.98          6.20         3.05 o                         
  -1   9   2        361.91        345.98        21.67 o                         
   0   9   2         56.18         61.61        10.28 o                         
   1   9   2        927.22        955.72        27.26 o                         
   2   9   2        311.49        289.48        11.91 o                         
   3   9   2       1167.19       1113.26        21.70 o                         
   4   9   2         32.79         31.54         5.48 o                         
   5   9   2         14.14         19.90         4.06 o                         
   6   9   2         18.90         18.09         3.39 o                         
   7   9   2          9.55          7.45         2.50 o                         
   8   9   2         12.55          7.30         2.73 o                         
   9   9   2          0.07          3.59         3.49 o                         
  10   9   2        109.00        100.24        17.74 o                         
  -1  10   2         91.10         62.00        15.52 o                         
   0  10   2        971.67       1038.20        16.73 o                         
   1  10   2         94.13         84.59        17.33 o                         
   2  10   2        322.09        345.64        19.25 o                         
   3  10   2         50.06         44.44         8.16 o                         
   4  10   2         13.40         20.47         9.32 o                         
   5  10   2        112.19        113.85         8.05 o                         
   6  10   2         36.41         34.00         9.29 o                         
   7  10   2         30.85         25.32         6.28 o                         
   8  10   2          6.28          1.60         2.08 o                         
   9  10   2        118.97        128.52        16.70 o                         
   1  11   2         29.44         28.59         8.64 o                         
   2  11   2         24.69         19.52        10.07 o                         
   3  11   2          0.27          0.24         3.32 o                         
   4  11   2         17.24         15.62         7.01 o                         
   5  11   2         62.29         59.02        12.98 o                         
   6  11   2         10.27          5.69         2.64 o                         
   7  11   2         32.22         28.20        14.44 o                         
  -4 -11   3          5.94          3.14         3.34 o                         
  -3 -11   3          1.07          3.28         4.06 o                         
  -7 -10   3          3.48          2.71         3.84 o                         
  -6 -10   3         49.87         50.72        12.39 o                         
  -5 -10   3          0.41          3.42         2.97 o                         
  -4 -10   3        119.46        123.70         8.06 o                         
  -3 -10   3         14.35         14.93         9.25 o                         
  -2 -10   3        555.74        558.42        24.75 o                         
  -1 -10   3         24.40         29.17         6.29 o                         
   0 -10   3         24.56         26.13        10.46 o                         
   1 -10   3         12.09         11.80         5.22 o                         
  -9  -9   3         26.38         14.95         4.60 o                         
  -8  -9   3         28.77         26.36         6.66 o                         
  -7  -9   3        174.21        171.41         7.62 o                         
  -6  -9   3         55.67         55.82        10.42 o                         
  -5  -9   3        236.00        247.03        11.36 o                         
  -4  -9   3         17.84         15.24         3.79 o                         
  -3  -9   3        127.97        143.06        15.78 o                         
  -2  -9   3         87.18         94.98        19.71 o                         
  -1  -9   3        255.08        250.65        13.87 o                         
   0  -9   3          5.88          9.14         5.21 o                         
   1  -9   3         66.47         60.75        12.71 o                         
   2  -9   3         11.35         16.50         4.73 o                         
   3  -9   3          4.64          7.52         4.32 o                         
  -9  -8   3          2.97          5.82         3.36 o                         
  -8  -8   3        128.26        118.40        10.51 o                         
  -7  -8   3         56.21         49.12         9.92 o                         
  -6  -8   3        419.23        463.77        20.68 o                         
  -5  -8   3        529.35        513.34        12.23 o                         
  -4  -8   3        549.95        556.14        11.07 o                         
  -3  -8   3         25.30         21.66         4.84 o                         
  -2  -8   3         82.00         79.63         5.31 o                         
  -1  -8   3         10.88         11.80         4.46 o                         
   0  -8   3         73.48         75.38        17.98 o                         
   1  -8   3         23.41         22.84         5.08 o                         
   2  -8   3          9.42          6.05         5.44 o                         
   3  -8   3          4.95         12.07         4.26 o                         
   4  -8   3        222.42        238.93        14.86 o                         
 -10  -7   3         63.59         45.87        13.82 o                         
  -9  -7   3        367.16        379.27        15.07 o                         
  -8  -7   3         80.39         68.48        12.40 o                         
  -7  -7   3       1083.78       1098.16        29.20 o                         
  -5  -7   3          0.63          3.77         2.67 o                         
  -4  -7   3        123.15        130.64         6.86 o                         
  -3  -7   3         41.39         34.70         6.28 o                         
  -2  -7   3         24.51         23.81         5.87 o                         
  -1  -7   3        444.64        448.16        14.27 o                         
   0  -7   3         17.65         22.10         3.32 o                         
   1  -7   3        751.45        770.96        15.68 o                         
   2  -7   3          0.01          3.15         4.58 o                         
   3  -7   3        365.46        380.35        20.99 o                         
   4  -7   3         34.43         24.49         9.23 o                         
   5  -7   3        412.35        402.18        26.34 o                         
 -10  -6   3        178.40        178.53        18.98 o                         
  -9  -6   3         31.43         23.40         5.98 o                         
  -8  -6   3        108.63        136.79         8.67 o                         
  -7  -6   3        113.69        105.31         7.96 o                         
  -6  -6   3         86.05         66.34        11.17 o                         
  -5  -6   3          8.78          3.85         2.77 o                         
  -4  -6   3         64.36         74.05        10.56 o                         
  -3  -6   3         71.53         72.49         9.68 o                         
  -2  -6   3       2491.68       2637.31        18.27 o                         
  -1  -6   3          7.41          9.56         2.16 o                         
   0  -6   3       3179.96       3178.24        34.13 o                         
   1  -6   3         14.24         18.64         3.74 o                         
   2  -6   3          1.18          1.52         1.59 o                         
   3  -6   3        155.90        145.61         4.01 o                         
   4  -6   3          9.24         10.66         4.91 o                         
   5  -6   3          4.57          3.46         3.63 o                         
   6  -6   3          2.33          4.52         3.51 o                         
 -10  -5   3         45.69         42.49        12.67 o                         
  -9  -5   3         11.15          6.03         3.77 o                         
  -8  -5   3        199.68        197.82        10.94 o                         
  -7  -5   3        521.00        545.69        13.26 o                         
  -6  -5   3        281.47        236.33        20.51 o                         
  -5  -5   3          3.98          1.73         3.33 o                         
  -4  -5   3        710.34        763.86         9.74 o                         
  -3  -5   3        682.84        649.99        11.36 o                         
  -2  -5   3         17.26         16.36         3.81 o                         
  -1  -5   3        488.85        444.19         7.66 o                         
   0  -5   3       2679.66       2817.18        20.80 o                         
   1  -5   3          6.00          3.50         1.73 o                         
   2  -5   3        552.40        565.60        11.07 o                         
   3  -5   3        120.33        108.00         3.95 o                         
   4  -5   3          3.13          5.89         2.24 o                         
   5  -5   3        101.83        102.55         5.12 o                         
   6  -5   3         10.71          6.77         4.37 o                         
   7  -5   3        145.31        158.37        22.12 o                         
 -11  -4   3          0.51          9.97         5.03 o                         
 -10  -4   3         22.98         20.88         5.15 o                         
  -9  -4   3         21.40         26.71         6.56 o                         
  -8  -4   3       1910.58       1975.06        22.71 o                         
  -7  -4   3        201.26        197.78         8.20 o                         
  -6  -4   3         50.57         51.35         6.54 o                         
  -5  -4   3          2.31          2.40         2.76 o                         
  -4  -4   3         11.28          8.89         3.28 o                         
  -3  -4   3       1824.00       1975.13        18.87 o                         
  -2  -4   3       4153.20       4374.10        50.30 o                         
  -1  -4   3        519.46        555.38         6.71 o                         
   0  -4   3        150.79        152.10         3.48 o                         
   1  -4   3        761.82        760.53         5.96 o                         
   2  -4   3        996.75        908.18        16.54 o                         
   3  -4   3        131.04        111.47         5.38 o                         
   4  -4   3        284.42        258.40         6.24 o                         
   5  -4   3         19.54         21.07         3.95 o                         
   6  -4   3       1170.66       1202.41        23.78 o                         
   7  -4   3         29.86         26.95         5.71 o                         
   8  -4   3         86.66         66.88        22.58 o                         
 -11  -3   3         89.89         77.34        20.83 o                         
 -10  -3   3         36.88         37.41         7.30 o                         
  -9  -3   3        483.11        471.67        17.65 o                         
  -8  -3   3        384.91        410.71        12.72 o                         
  -7  -3   3        614.42        613.23         9.87 o                         
  -6  -3   3        372.52        372.46        18.99 o                         
  -5  -3   3        669.09        688.94        12.70 o                         
  -4  -3   3         38.72         67.45         9.69 o                         
  -3  -3   3        121.36        145.91         4.41 o                         
  -2  -3   3       1280.41       1269.09        12.18 o                         
  -1  -3   3          1.03          4.59         1.50 o                         
   0  -3   3         52.38         60.89         3.53 o                         
   1  -3   3        410.32        363.92         8.73 o                         
   2  -3   3          2.87          4.14         1.38 o                         
   3  -3   3        360.53        333.43         7.19 o                         
   4  -3   3         25.83         39.63         5.83 o                         
   5  -3   3       1004.23       1050.82        29.60 o                         
   6  -3   3        142.96        146.11         4.88 o                         
   7  -3   3        481.32        472.47        15.54 o                         
   8  -3   3          6.73          4.79         2.50 o                         
   9  -3   3          0.97          3.26         3.47 o                         
 -10  -2   3        332.82        378.66        16.30 o                         
  -9  -2   3         37.96         54.65         5.19 o                         
  -8  -2   3        267.75        272.67         8.96 o                         
  -7  -2   3        118.64        135.62        16.17 o                         
  -6  -2   3        463.59        526.19        10.05 o                         
  -5  -2   3         10.56         13.43         4.23 o                         
  -4  -2   3       1440.92       1438.39        19.23 o                         
  -3  -2   3        923.41        950.16         9.83 o                         
  -2  -2   3       5667.32       5220.86        48.65 o                         
  -1  -2   3         16.61         19.62         2.50 o                         
   0  -2   3       2119.32       2081.17        14.20 o                         
   1  -2   3         64.20         74.31         3.10 o                         
   2  -2   3        528.56        478.11         5.72 o                         
   3  -2   3         55.06         50.67         4.54 o                         
   4  -2   3         34.33         32.18         6.55 o                         
   5  -2   3          2.62          4.73         3.04 o                         
   6  -2   3         12.62         14.95         3.06 o                         
   7  -2   3        107.53        126.13        15.36 o                         
   8  -2   3          9.75         10.68         4.79 o                         
   9  -2   3          0.70          3.47         2.23 o                         
 -10  -1   3         42.22         39.38         9.92 o                         
  -9  -1   3          1.48          5.79         2.40 o                         
  -8  -1   3          1.15          3.89         7.18 o                         
  -7  -1   3        264.28        287.86         7.52 o                         
  -6  -1   3          4.58          8.80         2.59 o                         
  -5  -1   3       2692.92       2727.98        27.56 o                         
  -4  -1   3          0.67          3.76         2.27 o                         
  -3  -1   3       3017.32       2788.68        30.45 o                         
  -2  -1   3        158.67        159.17         3.94 o                         
  -1  -1   3       8051.46       7301.93        65.02 o                         
   0  -1   3         48.98         54.28         2.65 o                         
   1  -1   3        390.61        363.56         3.64 o                         
   2  -1   3       1325.06       1388.36         9.99 o                         
   3  -1   3        594.08        644.86         9.33 o                         
   4  -1   3       2008.96       2101.75        19.11 o                         
   5  -1   3         14.88         22.86         2.78 o                         
   6  -1   3        122.64        115.08         5.37 o                         
   7  -1   3        366.78        384.79        17.23 o                         
   8  -1   3         17.23         12.55         3.74 o                         
   9  -1   3         74.58         81.00        18.46 o                         
  10  -1   3         37.20         28.29         6.28 o                         
 -10   0   3          3.66          9.90         2.75 o                         
  -9   0   3          7.97          5.08         2.43 o                         
  -8   0   3        194.35        192.65         7.89 o                         
  -7   0   3          4.81          1.85         1.69 o                         
  -6   0   3       3420.47       3526.39        19.95 o                         
  -5   0   3          3.65          6.84         3.15 o                         
  -4   0   3        510.42        473.38         7.76 o                         
  -3   0   3       1198.53       1291.00        12.12 o                         
  -2   0   3        325.55        355.57         4.23 o                         
  -1   0   3        373.93        361.86         3.57 o                         
   0   0   3          1.41          4.39         1.01 o                         
   1   0   3       2331.10       2207.24        11.95 o                         
   2   0   3        157.93        156.57         2.96 o                         
   3   0   3       4007.28       4197.75        27.45 o                         
   4   0   3       5094.74       5139.12        52.70 o                         
   5   0   3        614.04        653.40         7.80 o                         
   6   0   3        466.43        479.81         6.40 o                         
   7   0   3         92.92         92.75         7.86 o                         
   8   0   3        266.68        277.78         7.87 o                         
   9   0   3          2.25          9.18        12.54 o                         
  10   0   3          0.50          7.11         2.41 o                         
 -10   1   3         12.78          9.92         5.39 o                         
  -9   1   3        196.41        192.02        13.60 o                         
  -8   1   3          7.01         11.11         3.55 o                         
  -7   1   3        792.44        787.07        31.59 o                         
  -6   1   3        296.06        275.77         8.05 o                         
  -5   1   3        956.92        954.12        22.52 o                         
  -4   1   3        254.17        238.64         8.90 o                         
  -3   1   3        269.76        289.77         7.57 o                         
  -2   1   3        732.33        698.93         5.43 o                         
  -1   1   3         88.42         98.54         2.81 o                         
   0   1   3        536.73        535.51         6.59 o                         
   1   1   3       3457.28       3258.09        29.94 o                         
   2   1   3       1155.79       1144.80         7.57 o                         
   3   1   3       3798.02       3486.31        26.90 o                         
   4   1   3        923.86       1024.81        11.00 o                         
   5   1   3       1482.77       1532.18        11.48 o                         
   6   1   3          3.40          5.75         1.71 o                         
   7   1   3        363.26        355.37         9.08 o                         
   8   1   3        376.99        361.24        13.95 o                         
   9   1   3          2.34          2.11         2.52 o                         
  10   1   3         46.42         33.30         5.89 o                         
  11   1   3         71.35         57.96        20.80 o                         
  -9   2   3         46.64         33.62         8.44 o                         
  -8   2   3        218.13        196.95        11.02 o                         
  -7   2   3         44.16         49.08         6.73 o                         
  -6   2   3        103.25        102.40         6.44 o                         
  -5   2   3        237.19        232.90         7.90 o                         
  -4   2   3       1175.19       1181.67        12.32 o                         
  -3   2   3        138.87        156.08         4.07 o                         
  -2   2   3       2251.59       2197.90        25.82 o                         
  -1   2   3        269.77        286.81         3.35 o                         
   0   2   3       5668.51       5126.37        29.28 o                         
   1   2   3         19.86         26.32         1.73 o                         
   2   2   3        175.07        187.49         2.86 o                         
   3   2   3        326.57        339.79         3.46 o                         
   4   2   3         23.98         18.36         1.80 o                         
   5   2   3         10.71          8.08         1.16 o                         
   6   2   3        133.27        140.32         4.13 o                         
   7   2   3        248.80        258.34         6.15 o                         
   8   2   3         21.77         27.18         4.92 o                         
   9   2   3        445.33        442.58        15.89 o                         
  10   2   3        153.68        143.13        23.15 o                         
  11   2   3         30.39         14.56         6.17 o                         
  -9   3   3          9.60          4.61         2.59 o                         
  -8   3   3         58.38         53.80         7.94 o                         
  -7   3   3          4.65          0.64         2.39 o                         
  -6   3   3         13.35         10.20         3.77 o                         
  -5   3   3       1157.39       1160.66        16.65 o                         
  -4   3   3         15.84         23.78         3.70 o                         
  -3   3   3       2421.13       2425.32        21.60 o                         
  -2   3   3          1.54          2.78         1.89 o                         
  -1   3   3       3384.19       3232.38        25.79 o                         
   0   3   3       1323.09       1426.19        13.13 o                         
   1   3   3       6935.90       6580.98        61.47 o                         
   2   3   3         15.27         14.19         1.58 o                         
   3   3   3       1697.66       1796.69        12.63 o                         
   4   3   3        701.84        834.99         8.90 o                         
   5   3   3        554.77        541.54         6.37 o                         
   6   3   3        451.67        472.23         6.79 o                         
   7   3   3        243.05        246.40         9.90 o                         
   8   3   3         70.93         80.62         3.63 o                         
   9   3   3        377.55        371.52        12.20 o                         
  10   3   3          7.98         17.15         8.65 o                         
  11   3   3        273.74        252.64        17.98 o                         
  -8   4   3         88.97        100.89        10.83 o                         
  -7   4   3         12.51          7.45         3.73 o                         
  -6   4   3         76.79         59.71         8.69 o                         
  -5   4   3          1.37          2.29         1.65 o                         
  -4   4   3        830.39        822.19        11.78 o                         
  -3   4   3         24.93         21.25         2.79 o                         
  -2   4   3        846.79        880.05        10.69 o                         
  -1   4   3          1.51          6.99         7.52 o                         
   0   4   3         66.49         66.89         1.41 o                         
   1   4   3       5696.17       5680.16        52.06 o                         
   2   4   3       2019.13       2083.55        14.43 o                         
   3   4   3          9.90         12.15         1.45 o                         
   4   4   3        332.00        303.93         6.59 o                         
   5   4   3        757.13        765.07         7.01 o                         
   6   4   3        940.89        947.88        15.52 o                         
   7   4   3          0.42          2.01         2.29 o                         
   8   4   3        317.26        343.16        13.30 o                         
   9   4   3         46.93         48.51        10.30 o                         
  10   4   3          1.20          6.82         4.44 o                         
  11   4   3         36.25         36.57         6.56 o                         
  -7   5   3        141.17        142.28         9.83 o                         
  -6   5   3         19.80         16.25         4.05 o                         
  -5   5   3        160.76        144.64         9.06 o                         
  -4   5   3         99.34         99.16         6.85 o                         
  -3   5   3          6.12          8.02         1.69 o                         
  -2   5   3        289.73        293.23         8.72 o                         
  -1   5   3          1.39          5.90         2.47 o                         
   0   5   3        677.61        712.78        13.73 o                         
   1   5   3       1678.25       1769.95        14.11 o                         
   2   5   3         11.52          3.50         1.99 o                         
   3   5   3        976.79        914.46        10.16 o                         
   4   5   3         14.63         25.74         4.10 o                         
   5   5   3       1726.26       1694.12        13.95 o                         
   6   5   3          2.55          2.95         1.82 o                         
   7   5   3         76.97         73.02         5.14 o                         
   8   5   3        360.09        361.44        12.38 o                         
   9   5   3        122.33        130.54        12.83 o                         
  10   5   3        311.10        313.50        16.19 o                         
  11   5   3         21.33         27.76        10.99 o                         
  -6   6   3          3.65          5.47         4.00 o                         
  -5   6   3          3.37          8.22         4.17 o                         
  -4   6   3          1.88          2.29         3.50 o                         
  -3   6   3          8.28          9.84         2.67 o                         
  -2   6   3        277.53        252.68        17.67 o                         
  -1   6   3        179.89        167.58         8.58 o                         
   0   6   3        249.85        249.90         7.60 o                         
   1   6   3        219.77        237.19         3.31 o                         
   2   6   3       1854.26       1805.37        23.42 o                         
   3   6   3         39.04         32.27         3.94 o                         
   4   6   3        449.30        484.74        11.10 o                         
   5   6   3        473.97        476.72         8.23 o                         
   6   6   3        931.58        961.75        14.08 o                         
   7   6   3         26.29         25.57         5.09 o                         
   8   6   3        408.80        406.40        12.35 o                         
   9   6   3          1.31          3.49         5.05 o                         
  10   6   3        123.54        142.70        12.95 o                         
  11   6   3         26.01         15.04         6.19 o                         
  -6   7   3          4.96          6.34         3.01 o                         
  -5   7   3        168.35        172.33        11.93 o                         
  -4   7   3         39.52         35.81         7.28 o                         
  -3   7   3        680.08        709.14        18.31 o                         
  -2   7   3          7.18          5.18         3.98 o                         
  -1   7   3       1243.37       1277.91        41.15 o                         
   0   7   3        122.49        121.21        20.06 o                         
   1   7   3        150.80        173.91         8.08 o                         
   2   7   3          1.23         -0.80         1.11 o                         
   3   7   3        435.61        458.39         9.06 o                         
   4   7   3        210.00        204.38         6.91 o                         
   5   7   3        774.59        741.18        15.23 o                         
   6   7   3        259.30        244.03        10.26 o                         
   7   7   3        787.39        776.30        12.99 o                         
   8   7   3        235.13        236.60         9.21 o                         
   9   7   3        164.93        174.99        16.13 o                         
  10   7   3         50.19         35.86         7.90 o                         
  11   7   3         81.61         68.52        18.31 o                         
  -4   8   3        324.31        332.23        11.31 o                         
  -3   8   3         21.67          9.68         9.17 o                         
  -2   8   3        261.43        274.20        16.18 o                         
  -1   8   3          3.28          5.17         4.96 o                         
   0   8   3          1.40          7.00         3.37 o                         
   1   8   3         37.29         33.05         5.81 o                         
   2   8   3        543.51        549.21        14.73 o                         
   3   8   3        700.14        697.83         9.17 o                         
   4   8   3       2507.89       2647.68        20.76 o                         
   5   8   3        365.18        333.75        12.70 o                         
   6   8   3        107.17        116.60         8.57 o                         
   7   8   3         33.65         30.23         5.43 o                         
   8   8   3        117.85        118.72        13.05 o                         
   9   8   3         13.23         11.73         6.31 o                         
  10   8   3          5.62         13.30         5.06 o                         
  -3   9   3          2.13          5.27         3.35 o                         
  -2   9   3          3.97          2.18         4.03 o                         
  -1   9   3        118.93        115.31        15.26 o                         
   0   9   3        379.17        392.44        18.08 o                         
   1   9   3         73.12         80.69        14.09 o                         
   2   9   3       1062.42       1103.46        22.58 o                         
   3   9   3        236.58        222.21        22.50 o                         
   4   9   3         43.28         42.77         6.18 o                         
   5   9   3        414.53        407.03        14.33 o                         
   6   9   3          2.10          6.97         2.66 o                         
   7   9   3         41.73         37.39         7.18 o                         
   8   9   3         46.69         39.97        11.35 o                         
   9   9   3         22.08         18.22         6.61 o                         
  10   9   3          0.28          1.02         4.08 o                         
  -1  10   3          7.32          8.17         4.34 o                         
   0  10   3          5.77          5.50         2.74 o                         
   1  10   3         21.69         13.21         7.00 o                         
   2  10   3        289.88        297.42        15.80 o                         
   3  10   3         45.53         48.82        11.18 o                         
   4  10   3        511.75        533.73        31.46 o                         
   5  10   3          2.13          0.48         3.38 o                         
   6  10   3          3.42          5.37         1.84 o                         
   7  10   3          0.80          4.79         3.25 o                         
   8  10   3         77.79         75.19        15.45 o                         
   9  10   3        129.46        118.98        20.76 o                         
   1  11   3         17.53         23.90         5.97 o                         
   2  11   3         26.03         25.64         8.66 o                         
   3  11   3         13.07         12.03         4.46 o                         
   4  11   3         37.70         25.74         7.82 o                         
   5  11   3         40.00         27.97         9.53 o                         
   6  11   3        112.71         88.18        18.82 o                         
   7  11   3         16.85         11.21         4.09 o                         
  -7 -10   4         10.43          5.51         3.26 o                         
  -6 -10   4         92.82        110.42         8.93 o                         
  -5 -10   4        118.48        100.25        23.45 o                         
  -4 -10   4         50.39         43.33        12.28 o                         
  -3 -10   4          1.03          3.20         4.26 o                         
  -2 -10   4        132.43        173.56         9.56 o                         
  -1 -10   4          0.11          6.55         3.92 o                         
   0 -10   4         82.33         80.35        16.62 o                         
  -8  -9   4         49.22         47.76        10.78 o                         
  -7  -9   4         37.17         29.15         5.48 o                         
  -6  -9   4         10.94         11.51         3.91 o                         
  -5  -9   4        198.67        180.93        11.45 o                         
  -4  -9   4          0.83          3.84         2.45 o                         
  -3  -9   4        354.22        375.59        17.40 o                         
  -2  -9   4         42.22         34.29         9.58 o                         
  -1  -9   4         69.37         88.53        14.99 o                         
   0  -9   4          0.17          0.28         4.91 o                         
   1  -9   4         52.60         51.44         9.59 o                         
   2  -9   4         66.51         59.01        15.79 o                         
  -9  -8   4         80.45         59.28        14.07 o                         
  -8  -8   4        166.46        148.81        10.98 o                         
  -7  -8   4         16.11         20.60         4.24 o                         
  -6  -8   4        579.40        592.15        13.92 o                         
  -5  -8   4          0.07          3.38         3.08 o                         
  -4  -8   4        967.23        971.84        24.39 o                         
  -3  -8   4        356.41        326.59         9.32 o                         
  -2  -8   4        256.13        247.19         8.97 o                         
  -1  -8   4          0.44          2.32         1.65 o                         
   0  -8   4        253.77        239.81        10.03 o                         
   1  -8   4          4.68          2.41         3.63 o                         
   2  -8   4         22.62         15.80         5.78 o                         
   3  -8   4         96.74         90.98        23.31 o                         
   4  -8   4        156.67        143.87         9.94 o                         
 -10  -7   4          0.83         10.50         4.49 o                         
  -9  -7   4        137.44        144.59        10.87 o                         
  -8  -7   4         66.43         55.62         9.25 o                         
  -7  -7   4        327.50        338.35        15.52 o                         
  -6  -7   4         30.65         31.18         7.59 o                         
  -5  -7   4       2015.47       1955.01        26.62 o                         
  -4  -7   4        342.04        364.01        15.51 o                         
  -3  -7   4         43.62         44.78         7.56 o                         
  -2  -7   4        329.84        321.91        15.22 o                         
  -1  -7   4          0.20          1.71         1.84 o                         
   0  -7   4         63.38         58.87         8.62 o                         
   1  -7   4        118.59        100.52        11.04 o                         
   2  -7   4        111.17        142.40        16.45 o                         
   3  -7   4        178.81        163.18        24.31 o                         
   4  -7   4         10.23         11.70         3.58 o                         
   5  -7   4         89.74         82.05        17.88 o                         
 -10  -6   4        130.56        144.01        24.27 o                         
  -9  -6   4        103.89         98.16         7.25 o                         
  -8  -6   4        515.16        539.25        13.26 o                         
  -7  -6   4        143.33        132.89        11.14 o                         
  -6  -6   4        375.91        386.38        16.10 o                         
  -5  -6   4         83.74        113.35        10.99 o                         
  -4  -6   4        575.42        552.84        14.15 o                         
  -3  -6   4         48.75         53.89        10.26 o                         
  -2  -6   4        289.66        255.32         7.96 o                         
  -1  -6   4        165.57        170.31         8.42 o                         
   0  -6   4       1583.63       1543.49        20.32 o                         
   1  -6   4         10.01          8.89         3.03 o                         
   2  -6   4       1276.04       1283.51        17.86 o                         
   3  -6   4          6.08          8.21         2.70 o                         
   4  -6   4         73.45         67.95        20.38 o                         
   5  -6   4         25.32         12.61         3.83 o                         
   6  -6   4         14.32         19.57         7.18 o                         
 -10  -5   4         33.52         35.72        10.36 o                         
  -9  -5   4          0.15          4.81         2.81 o                         
  -8  -5   4        154.81        150.67        11.17 o                         
  -7  -5   4          1.03          2.69         2.04 o                         
  -6  -5   4        169.37        169.86         8.29 o                         
  -5  -5   4        162.84        146.35         7.70 o                         
  -4  -5   4         19.10         10.87         3.30 o                         
  -3  -5   4       1368.62       1435.30        15.76 o                         
  -2  -5   4        299.11        306.66        13.28 o                         
  -1  -5   4       2318.33       2360.76        21.50 o                         
   0  -5   4         31.71         32.63         3.86 o                         
   1  -5   4       3324.48       3380.51        27.87 o                         
   2  -5   4        114.59        112.27         5.32 o                         
   3  -5   4         74.42         78.47         4.49 o                         
   4  -5   4         65.29         64.14         9.52 o                         
   5  -5   4          8.86         10.28         5.82 o                         
   6  -5   4         22.67         26.04         5.45 o                         
   7  -5   4         38.34         34.12         8.58 o                         
 -10  -4   4         12.13         13.24         3.68 o                         
  -9  -4   4        123.74        105.90        17.08 o                         
  -8  -4   4         50.47         46.84         8.01 o                         
  -7  -4   4          5.41          5.36         3.22 o                         
  -6  -4   4        406.77        443.46        12.18 o                         
  -5  -4   4          2.49          8.61         4.08 o                         
  -4  -4   4       1613.89       1583.06        16.51 o                         
  -3  -4   4         11.14          6.66         3.76 o                         
  -2  -4   4        415.82        357.61         6.58 o                         
  -1  -4   4        567.33        591.08         7.20 o                         
   0  -4   4       1322.09       1351.69        12.49 o                         
   1  -4   4          9.33          5.63         1.85 o                         
   2  -4   4         10.35         11.58         2.51 o                         
   3  -4   4         62.86         62.62         8.64 o                         
   4  -4   4        325.74        317.12         5.99 o                         
   5  -4   4         81.62         84.80         6.72 o                         
   6  -4   4        510.66        522.38        12.17 o                         
   7  -4   4         29.96         38.86         6.12 o                         
   8  -4   4         85.98        115.45        11.53 o                         
 -10  -3   4          6.21          4.40         4.80 o                         
  -9  -3   4        142.77        143.24        14.81 o                         
  -8  -3   4        164.55        164.49         7.65 o                         
  -7  -3   4        929.98        925.58        13.46 o                         
  -6  -3   4        118.85        111.11         8.17 o                         
  -5  -3   4        492.11        442.70         9.34 o                         
  -4  -3   4       1215.86       1303.98        16.97 o                         
  -3  -3   4         96.16         65.01         7.91 o                         
  -2  -3   4       1278.80       1388.74        15.37 o                         
  -1  -3   4         81.98         92.12         3.84 o                         
   0  -3   4       2422.97       2532.82        30.10 o                         
   1  -3   4        213.16        182.20         7.01 o                         
   2  -3   4        161.60        159.06         6.41 o                         
   3  -3   4        719.19        725.28        10.40 o                         
   4  -3   4         57.90         63.54         7.92 o                         
   5  -3   4        482.59        463.07        14.46 o                         
   6  -3   4         42.91         38.27         6.49 o                         
   7  -3   4        618.28        600.15        13.72 o                         
   8  -3   4          8.06          6.26         4.52 o                         
   9  -3   4         17.09          8.41         8.36 o                         
 -10  -2   4        237.35        235.29        24.88 o                         
  -9  -2   4         43.51         39.18         8.01 o                         
  -8  -2   4        310.55        338.23        12.77 o                         
  -7  -2   4        108.76        128.16        10.75 o                         
  -6  -2   4       1174.58       1233.45        13.00 o                         
  -5  -2   4        117.49        124.28         5.39 o                         
  -4  -2   4         14.70         14.22         3.50 o                         
  -3  -2   4       5578.95       5977.82       123.88 o                         
  -2  -2   4      10423.85       9965.02        97.28 o                         
  -1  -2   4          7.83          3.85         1.25 o                         
   0  -2   4        713.49        638.50         5.87 o                         
   1  -2   4         49.50         55.06         2.06 o                         
   2  -2   4       1912.23       1863.60        14.93 o                         
   3  -2   4          0.36          1.05         1.35 o                         
   4  -2   4        342.91        340.17        10.06 o                         
   5  -2   4          0.49          2.60         2.11 o                         
   6  -2   4        446.24        426.39        10.31 o                         
   7  -2   4         91.60        102.56         5.98 o                         
   8  -2   4         46.84         37.94        15.95 o                         
   9  -2   4          1.52          3.87         4.09 o                         
 -10  -1   4        144.62        146.50        20.81 o                         
  -9  -1   4         94.16         96.03        11.22 o                         
  -8  -1   4         86.97         78.52        14.90 o                         
  -7  -1   4        282.20        262.61         8.64 o                         
  -6  -1   4        124.43        132.40         7.36 o                         
  -5  -1   4        130.85        148.06         5.83 o                         
  -4  -1   4       1363.35       1427.73        15.18 o                         
  -3  -1   4       3505.40       3498.76        46.50 o                         
  -2  -1   4         52.12         57.16         2.06 o                         
  -1  -1   4       8241.44       7367.69        45.95 o                         
   0  -1   4        977.91       1048.05         6.98 o                         
   1  -1   4       4029.33       3807.93        20.21 o                         
   2  -1   4        181.47        178.75         2.98 o                         
   3  -1   4       1244.12       1300.63        13.59 o                         
   4  -1   4         42.50         46.95         3.81 o                         
   5  -1   4         24.17         29.47         4.15 o                         
   6  -1   4          2.46          2.19         1.07 o                         
   7  -1   4         40.00         34.50         6.33 o                         
   8  -1   4          4.33          4.88         2.99 o                         
   9  -1   4         70.19         58.56        11.95 o                         
  10  -1   4          5.48          1.42         3.97 o                         
 -10   0   4         41.97         31.54         6.74 o                         
  -9   0   4          2.92          2.20         2.90 o                         
  -8   0   4         65.07         65.30         9.28 o                         
  -7   0   4        396.81        402.40        14.57 o                         
  -6   0   4        232.48        244.46         9.68 o                         
  -5   0   4          0.78          1.91         1.74 o                         
  -4   0   4       1769.34       1789.47        19.27 o                         
  -3   0   4        133.83        148.58         3.66 o                         
  -2   0   4       2294.01       2151.41        12.44 o                         
  -1   0   4        197.07        176.83         3.17 o                         
   0   0   4       1758.89       1616.56        10.57 o                         
   1   0   4        923.38        994.28         6.26 o                         
   2   0   4          3.99          3.30         1.62 o                         
   3   0   4       4092.29       4087.61        29.30 o                         
   4   0   4       1844.08       1962.29        24.12 o                         
   5   0   4        390.41        413.50         6.21 o                         
   6   0   4        912.05        923.48         8.29 o                         
   7   0   4         11.12          4.28         2.29 o                         
   8   0   4        435.33        439.71        21.52 o                         
   9   0   4          0.04          1.91         2.87 o                         
  10   0   4        216.71        205.82        25.99 o                         
  -9   1   4        315.19        339.15        11.38 o                         
  -8   1   4        174.64        162.75        11.47 o                         
  -7   1   4        569.76        565.98        11.52 o                         
  -6   1   4        254.83        253.41         7.94 o                         
  -5   1   4       3838.36       3878.66        31.07 o                         
  -4   1   4        102.32         94.59         6.07 o                         
  -3   1   4        613.02        543.50         6.39 o                         
  -2   1   4        387.25        394.70         4.64 o                         
  -1   1   4        124.20        161.98         2.53 o                         
   0   1   4        838.83        828.09         8.04 o                         
   1   1   4          0.48          3.06         0.93 o                         
   2   1   4        927.46        862.97         5.38 o                         
   3   1   4       6660.37       6207.97        49.63 o                         
   5   1   4       4659.17       4748.03        29.54 o                         
   6   1   4        163.32        164.84         3.16 o                         
   7   1   4        589.87        578.57        13.23 o                         
   8   1   4        176.43        179.01         9.51 o                         
   9   1   4        261.77        244.40        12.20 o                         
  10   1   4          4.72          2.58         2.22 o                         
  11   1   4          1.83          3.64         3.35 o                         
  -9   2   4         17.91         12.22         2.90 o                         
  -8   2   4        128.21        130.18         7.89 o                         
  -7   2   4         29.21         39.37         7.09 o                         
  -6   2   4        964.82        959.98        14.73 o                         
  -5   2   4        459.90        452.32        23.92 o                         
  -4   2   4         70.76         82.74         7.41 o                         
  -3   2   4        110.65        112.34         2.88 o                         
  -2   2   4        955.50        922.40         8.17 o                         
  -1   2   4          3.18          1.77         1.08 o                         
   0   2   4      10461.79       9003.47       132.10 o                         
   1   2   4         90.91         89.91         1.88 o                         
   2   2   4        275.92        248.76         3.25 o                         
   3   2   4       3398.05       3410.64        22.49 o                         
   4   2   4       2040.31       1946.42        24.46 o                         
   5   2   4        299.74        308.23        11.80 o                         
   6   2   4       1174.74       1306.26        17.21 o                         
   7   2   4         14.98         13.67         2.36 o                         
   8   2   4         20.93         22.97         6.33 o                         
   9   2   4        342.75        367.10        15.29 o                         
  10   2   4        184.67        196.66        13.11 o                         
  11   2   4        131.74        123.90         9.30 o                         
  -9   3   4         31.93         19.89         7.73 o                         
  -8   3   4         18.52         16.17         4.70 o                         
  -7   3   4         80.12         87.28        10.08 o                         
  -6   3   4          1.55          2.04         3.23 o                         
  -5   3   4          6.06          3.26         2.21 o                         
  -4   3   4          1.00          3.45         2.60 o                         
  -3   3   4       1503.03       1472.26        15.58 o                         
  -2   3   4        421.08        413.74         5.87 o                         
  -1   3   4       4714.02       4606.44        51.08 o                         
   0   3   4        208.66        229.16         2.89 o                         
   1   3   4       5315.96       5111.04        52.61 o                         
   2   3   4         36.20         30.78         1.64 o                         
   3   3   4         55.03         49.90         2.20 o                         
   4   3   4       2285.88       2560.05        19.59 o                         
   5   3   4        740.13        836.63         7.65 o                         
   6   3   4         76.93         77.11         5.62 o                         
   7   3   4        162.65        161.79         3.52 o                         
   8   3   4        390.50        415.00        50.28 o                         
   9   3   4         35.49         31.43        15.72 o                         
  10   3   4         94.22         94.54        21.66 o                         
  11   3   4          2.92          8.71         3.97 o                         
  -8   4   4         32.06         32.59        13.05 o                         
  -7   4   4          1.75          2.14         2.05 o                         
  -6   4   4         19.45         20.73         3.76 o                         
  -5   4   4         77.49         71.20         6.98 o                         
  -4   4   4        338.80        325.14         6.26 o                         
  -3   4   4         50.90         45.06         3.15 o                         
  -2   4   4        535.24        508.05        12.50 o                         
  -1   4   4        145.08        145.50         2.23 o                         
   0   4   4       2782.93       2798.05        18.56 o                         
   1   4   4       3433.27       3547.84        34.87 o                         
   2   4   4       8356.36       8689.58        79.01 o                         
   3   4   4        116.13        128.40         3.35 o                         
   4   4   4          8.14          4.50         1.09 o                         
   5   4   4        547.62        536.56        10.34 o                         
   6   4   4        756.86        774.42         7.57 o                         
   7   4   4         77.89         69.16         2.76 o                         
   8   4   4        233.69        229.86        12.74 o                         
   9   4   4        160.10        155.89         9.78 o                         
  10   4   4        639.91        701.15        41.11 o                         
  11   4   4         66.43         45.99         9.94 o                         
  -7   5   4        266.31        261.67        13.76 o                         
  -6   5   4         73.01         61.49        12.20 o                         
  -5   5   4        334.65        334.15        19.28 o                         
  -4   5   4        192.24        197.93         7.83 o                         
  -3   5   4        572.10        584.65         8.09 o                         
  -2   5   4          5.21          6.13         1.84 o                         
  -1   5   4        254.51        233.49         8.69 o                         
   0   5   4       1064.23       1143.92        17.36 o                         
   1   5   4         33.77         39.48         2.15 o                         
   2   5   4        290.88        316.73        11.07 o                         
   3   5   4        323.25        286.68         5.50 o                         
   4   5   4          9.72          9.43         1.63 o                         
   5   5   4       5101.74       5117.38        22.25 o                         
   6   5   4         88.83         87.94         3.40 o                         
   7   5   4       3118.38       3218.71        29.08 o                         
   8   5   4        389.20        428.77        32.02 o                         
   9   5   4          3.33          4.06         5.70 o                         
  10   5   4         22.23         26.55         6.81 o                         
  11   5   4          0.51          2.10         3.44 o                         
  -6   6   4        226.23        225.69        15.18 o                         
  -5   6   4         29.95         26.04         8.33 o                         
  -4   6   4         57.80         56.08        11.15 o                         
  -3   6   4         54.10         53.77        10.44 o                         
  -2   6   4        605.57        613.69        27.28 o                         
  -1   6   4          9.18         12.73         3.54 o                         
   0   6   4       1131.39       1170.48        17.49 o                         
   1   6   4        228.14        232.21         5.20 o                         
   2   6   4       1019.64       1015.14         9.02 o                         
   3   6   4         34.53         31.36         4.24 o                         
   4   6   4       1732.66       1787.20        13.85 o                         
   5   6   4        937.60        947.90        14.90 o                         
   6   6   4        211.67        198.99         6.67 o                         
   7   6   4        218.16        227.16         6.37 o                         
   8   6   4          0.91          4.06         3.49 o                         
   9   6   4          2.51         -2.24         6.42 o                         
  10   6   4         21.85         14.27         5.44 o                         
  11   6   4         37.78         39.23         6.17 o                         
  -5   7   4          2.36          5.86         3.34 o                         
  -4   7   4         64.92         46.21        12.96 o                         
  -3   7   4        444.65        460.31        14.34 o                         
  -2   7   4        437.07        423.43        12.86 o                         
  -1   7   4       1193.12       1171.96        21.20 o                         
   0   7   4          0.46          0.88         3.33 o                         
   1   7   4        290.67        299.16        10.01 o                         
   2   7   4         12.45         10.49         2.20 o                         
   3   7   4         80.01         82.30         3.71 o                         
   4   7   4        185.18        172.21         8.19 o                         
   5   7   4        155.90        171.93         5.77 o                         
   6   7   4         80.62         73.27        11.02 o                         
   7   7   4        138.35        139.17         7.53 o                         
   8   7   4         64.04         75.60        17.74 o                         
   9   7   4        240.67        212.58        16.17 o                         
  10   7   4         26.03         29.68         7.61 o                         
  11   7   4        258.86        284.96        15.30 o                         
  -4   8   4         10.08         12.53         5.53 o                         
  -3   8   4          0.94          3.50         2.74 o                         
  -2   8   4        947.06       1047.53        27.21 o                         
  -1   8   4         23.63         27.31         6.78 o                         
   0   8   4        122.63        130.26        13.16 o                         
   1   8   4         30.20         35.49         6.28 o                         
   2   8   4        681.60        720.69        11.65 o                         
   3   8   4          8.19          3.81         2.35 o                         
   4   8   4          9.95         10.26         2.16 o                         
   5   8   4          4.66          8.83         2.13 o                         
   6   8   4        400.66        415.15         8.84 o                         
   7   8   4        406.62        385.34        10.11 o                         
   8   8   4        512.66        591.45        30.74 o                         
   9   8   4         44.47         34.97         8.92 o                         
  10   8   4         28.18         32.13        13.28 o                         
  -3   9   4        161.06        160.45        15.72 o                         
  -2   9   4         12.31          4.45         8.18 o                         
  -1   9   4         15.57         12.05         4.48 o                         
   0   9   4         90.55         95.09         9.65 o                         
   1   9   4        159.84        148.00         8.66 o                         
   2   9   4         62.58         63.71        12.34 o                         
   3   9   4        299.77        272.06        14.52 o                         
   4   9   4        237.14        232.94        11.97 o                         
   5   9   4          5.61          5.32         2.22 o                         
   6   9   4        193.67        198.71         7.35 o                         
   7   9   4        175.85        185.76         9.16 o                         
   8   9   4         16.83         12.36         5.44 o                         
   9   9   4          1.36         -0.61         7.39 o                         
  10   9   4         61.38         55.79        17.08 o                         
  -1  10   4         32.17         40.46         8.73 o                         
   0  10   4        130.36        120.00        10.05 o                         
   1  10   4          5.79          5.71         3.73 o                         
   2  10   4        149.58        158.71        19.12 o                         
   3  10   4        186.13        188.51         9.11 o                         
   4  10   4        357.33        362.02        14.41 o                         
   5  10   4          3.35          8.57         2.78 o                         
   6  10   4        321.83        341.57        53.81 o                         
   7  10   4         27.11         24.06         3.75 o                         
   8  10   4        155.05        199.40        10.45 o                         
   9  10   4         24.87         17.69         8.00 o                         
   1  11   4        611.85        639.98        26.34 o                         
   2  11   4          0.20          2.94         4.09 o                         
   3  11   4        134.42        133.97        12.94 o                         
   4  11   4          2.24          5.75         6.51 o                         
   5  11   4        143.40        147.16        10.54 o                         
   6  11   4         42.42         39.80        10.40 o                         
   7  11   4        165.31        167.43        10.82 o                         
  -6 -10   5          9.00          7.04         2.75 o                         
  -5 -10   5          1.21          6.78         4.63 o                         
  -4 -10   5         18.49         16.50         5.80 o                         
  -3 -10   5         32.78         21.83         6.14 o                         
  -2 -10   5         11.23         17.60         6.04 o                         
  -1 -10   5          3.05         10.37         5.19 o                         
   0 -10   5         39.57         37.72         9.80 o                         
  -8  -9   5        111.21        113.62        13.68 o                         
  -7  -9   5         16.40         14.18         5.74 o                         
  -6  -9   5        116.80         95.24        13.98 o                         
  -5  -9   5          0.21          1.01         1.92 o                         
  -4  -9   5          1.16          2.25         2.36 o                         
  -3  -9   5         65.36         57.84        13.84 o                         
  -2  -9   5          7.52          6.89         5.31 o                         
  -1  -9   5        562.03        630.24        16.33 o                         
   0  -9   5         67.46         63.44        18.80 o                         
   1  -9   5        183.29        180.75        20.93 o                         
   2  -9   5          1.55          5.09         2.63 o                         
  -9  -8   5         10.65          6.87         6.55 o                         
  -8  -8   5         37.67         29.08        10.21 o                         
  -7  -8   5         11.74          4.95         3.03 o                         
  -6  -8   5        232.59        246.75        14.25 o                         
  -5  -8   5          6.71          7.80         3.32 o                         
  -4  -8   5        575.47        584.19        14.26 o                         
  -3  -8   5         16.60         19.87         4.35 o                         
  -2  -8   5       1097.57       1146.39        30.96 o                         
  -1  -8   5          7.72          6.21         2.85 o                         
   0  -8   5        125.51        128.39        10.60 o                         
   1  -8   5          8.38          8.64         4.80 o                         
   2  -8   5         17.97          7.12         5.07 o                         
   3  -8   5          3.27          9.40         3.87 o                         
   4  -8   5          9.28          6.44         4.00 o                         
  -9  -7   5         16.23          6.93         3.44 o                         
  -8  -7   5         23.57         19.88         5.60 o                         
  -7  -7   5         91.94         87.25         9.44 o                         
  -6  -7   5         15.09          9.86         2.62 o                         
  -5  -7   5        432.18        469.11        12.16 o                         
  -4  -7   5         23.99         26.42         4.42 o                         
  -3  -7   5        297.67        304.59        12.23 o                         
  -2  -7   5        200.99        220.54        10.53 o                         
  -1  -7   5        298.72        287.28        11.96 o                         
   0  -7   5         39.27         39.98         6.63 o                         
   1  -7   5         36.99         29.51         4.73 o                         
   2  -7   5         33.27         28.08         8.02 o                         
   3  -7   5        268.56        259.81        16.95 o                         
   4  -7   5          7.12         10.09         7.14 o                         
   5  -7   5        193.54        220.28        34.66 o                         
 -10  -6   5         30.12         22.54         5.95 o                         
  -9  -6   5         92.71         78.78        10.20 o                         
  -8  -6   5        252.12        255.71        13.66 o                         
  -7  -6   5        281.14        285.56        19.30 o                         
  -6  -6   5        436.87        457.32        10.52 o                         
  -5  -6   5        429.77        395.47        17.37 o                         
  -4  -6   5        503.30        514.62         9.68 o                         
  -3  -6   5          1.19          4.27         2.63 o                         
  -2  -6   5         66.11         65.92        10.53 o                         
  -1  -6   5          0.74          4.24         1.99 o                         
   0  -6   5       1317.71       1306.73        16.47 o                         
   1  -6   5        170.14        163.18         9.09 o                         
   2  -6   5        926.93        924.15        17.27 o                         
   3  -6   5         79.04         68.07         8.66 o                         
   4  -6   5        617.26        636.46        51.42 o                         
   5  -6   5         14.18         14.42         6.11 o                         
   6  -6   5        108.28         96.63        22.75 o                         
 -10  -5   5         69.27         65.07         8.88 o                         
  -9  -5   5        428.02        408.79        14.17 o                         
  -8  -5   5        313.52        335.19        10.19 o                         
  -7  -5   5        760.41        779.90        11.93 o                         
  -6  -5   5         15.98         14.97         4.51 o                         
  -5  -5   5         29.13         33.73         6.45 o                         
  -4  -5   5          2.00          8.89         4.25 o                         
  -3  -5   5         42.06         42.10         5.60 o                         
  -2  -5   5          1.90          3.53         1.35 o                         
  -1  -5   5        231.36        220.68         7.64 o                         
   0  -5   5         37.84         44.41         7.85 o                         
   1  -5   5       2824.68       2900.49        20.77 o                         
   2  -5   5         24.78         28.40         4.76 o                         
   3  -5   5        148.92        147.93         7.13 o                         
   4  -5   5         24.77         17.40         5.66 o                         
   5  -5   5        186.56        193.75        12.14 o                         
   6  -5   5         10.13          5.57         3.82 o                         
   7  -5   5          6.22          4.02         2.79 o                         
 -10  -4   5         15.59         20.10         5.51 o                         
  -9  -4   5         26.89         25.19         5.62 o                         
  -8  -4   5          0.05         10.48         4.30 o                         
  -7  -4   5         99.27         96.04         6.75 o                         
  -6  -4   5        223.89        207.66         9.01 o                         
  -5  -4   5         12.82         18.51         3.33 o                         
  -4  -4   5        240.02        241.74         6.73 o                         
  -3  -4   5        333.48        360.03         7.04 o                         
  -2  -4   5        771.44        730.72        13.52 o                         
  -1  -4   5         58.60         73.54         9.89 o                         
   0  -4   5       3204.07       3300.60        26.47 o                         
   1  -4   5        796.87        829.12        21.28 o                         
   2  -4   5          5.92          5.37         3.75 o                         
   3  -4   5        180.70        177.52        12.68 o                         
   4  -4   5         71.95         67.23         6.09 o                         
   5  -4   5        200.77        213.85        10.17 o                         
   6  -4   5        321.27        324.99        12.02 o                         
   7  -4   5         13.56         11.45         3.15 o                         
   8  -4   5        119.09         87.43        31.44 o                         
 -10  -3   5         25.56         19.74         5.08 o                         
  -9  -3   5          5.78          6.92         3.06 o                         
  -8  -3   5         59.20         45.96         9.87 o                         
  -7  -3   5        601.17        605.08        12.34 o                         
  -6  -3   5        564.92        564.45        12.15 o                         
  -5  -3   5       1093.64       1121.51        12.30 o                         
  -4  -3   5        297.69        296.43         6.58 o                         
  -3  -3   5       1899.16       1936.81        19.60 o                         
  -2  -3   5        399.32        375.79        12.06 o                         
  -1  -3   5       4336.99       4424.36        37.55 o                         
   0  -3   5       1717.51       1825.08        17.30 o                         
   1  -3   5          7.25         10.14         2.26 o                         
   2  -3   5         94.16         92.23         4.92 o                         
   3  -3   5         41.71         43.17         5.95 o                         
   4  -3   5         54.18         62.85         4.73 o                         
   5  -3   5        561.56        612.85         9.86 o                         
   6  -3   5         10.64         12.95         3.10 o                         
   7  -3   5        547.30        544.90        14.55 o                         
   8  -3   5         18.29         17.37         5.80 o                         
   9  -3   5        159.14        146.49        29.04 o                         
 -10  -2   5         29.24         27.31         5.52 o                         
  -9  -2   5         13.79         15.76         5.78 o                         
  -8  -2   5        571.07        583.65        11.08 o                         
  -7  -2   5         55.71         57.73         9.38 o                         
  -6  -2   5        488.05        517.56        12.39 o                         
  -5  -2   5         29.16         17.28         4.58 o                         
  -4  -2   5          2.40          3.25         3.20 o                         
  -3  -2   5        660.62        628.45        10.03 o                         
  -2  -2   5       2083.46       2199.52        23.19 o                         
  -1  -2   5       2984.04       3036.10        45.93 o                         
   0  -2   5        518.26        594.90         6.40 o                         
   1  -2   5        524.23        548.71         6.59 o                         
   2  -2   5        561.53        508.60         6.30 o                         
   3  -2   5         45.81         45.41         8.37 o                         
   4  -2   5        523.81        522.37        10.55 o                         
   5  -2   5          3.55          4.36         1.63 o                         
   6  -2   5        618.90        630.17        10.20 o                         
   7  -2   5         14.11         20.35         3.47 o                         
   8  -2   5        100.23         92.48        17.45 o                         
   9  -2   5          0.31         -1.88         6.01 o                         
 -10  -1   5          6.54          5.83         3.60 o                         
  -9  -1   5         84.55         90.93        12.49 o                         
  -8  -1   5         83.23         81.50        15.15 o                         
  -7  -1   5        225.86        226.64        12.95 o                         
  -6  -1   5        262.31        287.53        12.35 o                         
  -5  -1   5          0.63          5.31         2.16 o                         
  -4  -1   5        656.73        685.60        18.36 o                         
  -3  -1   5          5.07          4.87         2.07 o                         
  -2  -1   5        160.96        160.13         3.70 o                         
  -1  -1   5       3417.99       3275.03        19.33 o                         
   0  -1   5       4238.55       4388.82        36.69 o                         
   1  -1   5       6252.30       5762.15        42.64 o                         
   2  -1   5       1193.00       1208.12         9.64 o                         
   3  -1   5       5674.86       5499.69        40.95 o                         
   4  -1   5          3.42          4.13         1.53 o                         
   5  -1   5        405.78        395.82         6.90 o                         
   6  -1   5         22.57         19.61         3.06 o                         
   7  -1   5        172.56        164.96        13.96 o                         
   8  -1   5          8.29          7.79         4.50 o                         
   9  -1   5        188.61        183.45        12.55 o                         
  10  -1   5          1.52          8.09         4.49 o                         
 -10   0   5         54.19         37.64        10.77 o                         
  -9   0   5        114.99        107.08        10.65 o                         
  -8   0   5         33.87         34.78         5.62 o                         
  -7   0   5        158.22        165.48        10.81 o                         
  -6   0   5        392.39        396.54         7.83 o                         
  -5   0   5         76.35         82.03         9.70 o                         
  -4   0   5        980.63        996.57        13.73 o                         
  -3   0   5        169.99        187.07         5.39 o                         
  -2   0   5       5599.72       5264.99        59.68 o                         
  -1   0   5         40.42         47.16         2.92 o                         
   0   0   5       4079.94       3822.77        42.27 o                         
   1   0   5         34.01         35.53         2.01 o                         
   2   0   5       4943.30       4896.99        34.72 o                         
   3   0   5        605.18        586.64         8.08 o                         
   4   0   5         60.57         51.72         4.00 o                         
   5   0   5         52.59         48.07         2.85 o                         
   6   0   5        419.24        410.24         7.28 o                         
   7   0   5        513.97        509.47         9.25 o                         
   8   0   5        432.88        436.75        13.59 o                         
   9   0   5         49.38         42.46        10.34 o                         
  10   0   5         22.67         20.24         5.60 o                         
  -9   1   5          1.49          5.57         1.55 o                         
  -8   1   5         10.17          6.71         2.26 o                         
  -7   1   5        244.24        253.38         8.34 o                         
  -6   1   5         11.39         11.63         3.21 o                         
  -5   1   5       2535.18       2498.68        21.00 o                         
  -4   1   5          2.38          1.52         1.90 o                         
  -3   1   5        710.19        647.50         8.18 o                         
  -2   1   5        300.23        327.63         4.42 o                         
  -1   1   5       1905.23       1826.14        10.46 o                         
   0   1   5        730.65        712.38         6.73 o                         
   1   1   5         45.01         40.53         2.03 o                         
   2   1   5       1636.55       1609.53         9.91 o                         
   3   1   5       3495.11       3568.52        25.74 o                         
   4   1   5       2119.26       2250.94        43.84 o                         
   5   1   5        526.40        512.29        10.64 o                         
   6   1   5        375.32        408.72         8.22 o                         
   7   1   5        341.90        348.45         9.83 o                         
   8   1   5         62.01         61.49        13.44 o                         
   9   1   5        117.15        128.59        12.37 o                         
  10   1   5          3.22          3.13         3.02 o                         
  11   1   5          5.66          7.52         4.48 o                         
  -9   2   5          4.42          5.35         2.52 o                         
  -8   2   5         24.94         25.63         5.94 o                         
  -7   2   5          8.54         11.28         4.58 o                         
  -6   2   5        830.04        828.76        14.21 o                         
  -5   2   5       1159.61       1154.87        19.94 o                         
  -4   2   5        687.33        677.22         8.61 o                         
  -3   2   5          3.04          2.35         1.65 o                         
  -2   2   5        209.48        217.77         4.99 o                         
  -1   2   5       1682.14       1714.35        13.86 o                         
   0   2   5       2862.52       2786.54        23.66 o                         
   1   2   5         95.38        118.31         1.87 o                         
   2   2   5         50.55         72.44         1.60 o                         
   3   2   5        301.70        333.74         7.24 o                         
   4   2   5       2458.93       2541.54        32.51 o                         
   5   2   5          1.91          4.30         3.53 o                         
   6   2   5       1249.53       1363.34        19.89 o                         
   7   2   5         25.86         36.40         7.28 o                         
   8   2   5        577.99        540.13        23.81 o                         
   9   2   5        298.39        292.31        33.72 o                         
  10   2   5         78.67         70.68        19.14 o                         
  11   2   5          1.61          4.25         3.05 o                         
  -8   3   5          6.19          9.94         5.14 o                         
  -7   3   5        279.91        276.74         9.00 o                         
  -6   3   5         86.99         90.48         8.04 o                         
  -5   3   5         75.05         71.10        10.37 o                         
  -4   3   5        298.41        308.57        11.90 o                         
  -3   3   5         41.17         38.94         3.37 o                         
  -2   3   5        655.58        678.55         7.01 o                         
  -1   3   5       1789.29       1845.77        13.02 o                         
   0   3   5          6.41          5.43         1.01 o                         
   1   3   5       7480.37       7039.41        50.70 o                         
   2   3   5        473.94        458.37         5.20 o                         
   3   3   5       4960.46       4885.89        46.04 o                         
   4   3   5        999.59       1101.04        13.05 o                         
   5   3   5        414.21        416.14        15.04 o                         
   6   3   5        343.55        347.42         9.71 o                         
   7   3   5        147.41        144.84         9.91 o                         
   8   3   5         10.51         12.85         3.99 o                         
   9   3   5        148.83        180.61         9.25 o                         
  10   3   5        200.69        213.37        20.20 o                         
  11   3   5         46.32         56.62        13.63 o                         
  -8   4   5          7.70          4.11         2.59 o                         
  -7   4   5         99.80         75.28        17.52 o                         
  -6   4   5         43.23         44.94         7.89 o                         
  -5   4   5          0.58          2.80         2.12 o                         
  -4   4   5          0.74          1.76         2.74 o                         
  -3   4   5         34.96         28.58         2.77 o                         
  -2   4   5        357.40        338.94         6.19 o                         
  -1   4   5          0.25          0.36         0.73 o                         
   0   4   5       3566.25       3466.89        22.67 o                         
   1   4   5        395.84        401.53         5.24 o                         
   2   4   5        896.58        817.08         7.44 o                         
   3   4   5        615.34        638.50         6.95 o                         
   4   4   5         97.91         62.75         2.67 o                         
   5   4   5         70.51         85.72         4.18 o                         
   6   4   5        137.74        118.40         1.94 o                         
   7   4   5         37.34         49.15         9.85 o                         
   8   4   5         78.30         86.09        15.92 o                         
   9   4   5          2.36          3.14         4.63 o                         
  10   4   5        112.90        103.09        18.76 o                         
  11   4   5          5.56          5.94         4.70 o                         
  -7   5   5        102.17         85.01        18.48 o                         
  -6   5   5         38.49         46.15         9.24 o                         
  -5   5   5        168.33        189.14         8.77 o                         
  -4   5   5        111.08         94.93         7.40 o                         
  -3   5   5        657.98        677.46         9.47 o                         
  -2   5   5         31.39         31.02         2.33 o                         
  -1   5   5         11.17         11.87         2.08 o                         
   0   5   5       1084.20       1197.09        12.51 o                         
   1   5   5       2374.62       2441.38        20.60 o                         
   2   5   5        676.17        749.66         6.48 o                         
   3   5   5         70.49         66.18         5.89 o                         
   4   5   5        232.85        284.28         4.82 o                         
   5   5   5        825.17        777.91        12.63 o                         
   6   5   5         49.16         51.86         4.30 o                         
   7   5   5       2324.47       2302.33        34.79 o                         
   8   5   5         15.83          9.42         4.00 o                         
   9   5   5        612.01        657.66        18.08 o                         
  10   5   5         76.30         64.82        12.45 o                         
  11   5   5         40.88         24.63         8.19 o                         
  -6   6   5        153.90        147.81        11.98 o                         
  -5   6   5         45.47         43.72         8.92 o                         
  -4   6   5        473.85        467.94        29.19 o                         
  -3   6   5        605.86        596.97        15.02 o                         
  -2   6   5        663.05        642.23        13.25 o                         
  -1   6   5        160.03        152.81         7.88 o                         
   0   6   5        102.34        112.30        15.81 o                         
   1   6   5         94.27        102.49         3.48 o                         
   2   6   5        825.57        874.76         9.95 o                         
   4   6   5        919.48        965.83        25.27 o                         
   5   6   5        298.26        278.42        12.98 o                         
   6   6   5       3681.84       3700.25        27.57 o                         
   7   6   5        221.76        240.48         6.71 o                         
   8   6   5        122.06        128.89         9.26 o                         
   9   6   5          0.49          6.75         3.85 o                         
  10   6   5         69.48         52.69        12.58 o                         
  11   6   5         38.50         23.44        12.64 o                         
  -5   7   5         86.68         51.23        14.07 o                         
  -4   7   5         25.08         19.52         6.96 o                         
  -3   7   5        103.70        108.02        10.82 o                         
  -2   7   5         19.77         17.74         5.25 o                         
  -1   7   5        332.38        339.01        31.18 o                         
   0   7   5        275.81        297.65        14.17 o                         
   1   7   5       1242.34       1297.11        47.88 o                         
   2   7   5          0.13          2.28         0.83 o                         
   3   7   5        200.85        209.89         5.40 o                         
   4   7   5         90.83         77.38         7.44 o                         
   5   7   5          4.72          5.34         2.03 o                         
   6   7   5         91.81         74.96         6.07 o                         
   7   7   5        150.29        161.19         9.94 o                         
   8   7   5         11.63         10.11         4.68 o                         
   9   7   5          3.36          4.89         4.65 o                         
  10   7   5        174.15        186.14        20.31 o                         
  11   7   5         27.59         14.96         5.89 o                         
  -4   8   5         77.36         74.30        11.59 o                         
  -3   8   5          1.50          4.83         3.05 o                         
  -2   8   5        293.85        332.98        15.94 o                         
  -1   8   5         89.06         76.53         5.69 o                         
   0   8   5        378.84        391.48        11.10 o                         
   1   8   5         32.69         35.93         9.68 o                         
   2   8   5        294.27        329.72        18.61 o                         
   3   8   5        801.14        815.62        12.99 o                         
   4   8   5        343.79        382.36        15.64 o                         
   5   8   5         46.21         46.71         7.83 o                         
   6   8   5        141.39        133.44         6.92 o                         
   7   8   5          0.54          3.18         2.15 o                         
   8   8   5         16.91         23.53         7.55 o                         
   9   8   5         11.51         14.72         5.61 o                         
  10   8   5        221.48        189.23        19.09 o                         
  -3   9   5         58.83         69.69        10.90 o                         
  -2   9   5          2.37          1.27         6.70 o                         
  -1   9   5        189.37        185.20        14.36 o                         
   0   9   5          4.73          6.74         4.28 o                         
   1   9   5        186.23        201.34         7.97 o                         
   2   9   5         33.89         26.78         5.95 o                         
   3   9   5         77.03         68.96         5.94 o                         
   4   9   5        474.40        480.67        10.69 o                         
   5   9   5        153.85        139.34         5.65 o                         
   6   9   5          1.19          3.88         2.07 o                         
   7   9   5        436.75        437.30        13.08 o                         
   8   9   5         54.11         57.23        12.84 o                         
   9   9   5        125.52        135.14        13.48 o                         
  10   9   5         18.47         15.58         4.01 o                         
  -1  10   5         10.84         12.82         4.94 o                         
   0  10   5         34.18         38.17        10.33 o                         
   1  10   5         49.74         35.59         9.79 o                         
   2  10   5          4.01          6.55         3.87 o                         
   3  10   5         73.63         57.68        13.03 o                         
   4  10   5        274.34        299.80        13.53 o                         
   5  10   5         38.89         38.13         7.23 o                         
   6  10   5        170.05        185.44        30.06 o                         
   7  10   5         11.43         11.28         3.27 o                         
   8  10   5        116.00        105.16        12.56 o                         
   9  10   5        100.97         78.32        23.03 o                         
   1  11   5         53.28         56.52        13.82 o                         
   2  11   5         11.61          7.39         3.74 o                         
   3  11   5        113.03        107.27        17.02 o                         
   4  11   5          3.67          3.98         5.49 o                         
   5  11   5        136.02         91.26        19.39 o                         
   6  11   5         15.01         12.55         2.63 o                         
   7  11   5        232.92        257.76        18.19 o                         
  -5 -10   6          3.85          5.82         2.89 o                         
  -4 -10   6         45.38         36.89        12.10 o                         
  -3 -10   6         51.58         48.28        13.73 o                         
  -2 -10   6         77.31         85.21        15.67 o                         
  -1 -10   6         20.85         20.08         7.28 o                         
  -7  -9   6         56.14         40.62         9.09 o                         
  -6  -9   6        133.63        142.24        18.01 o                         
  -5  -9   6         15.25         13.08         3.07 o                         
  -4  -9   6         55.75         49.39        10.76 o                         
  -3  -9   6          9.50         11.71         5.27 o                         
  -2  -9   6         42.64         49.67        11.09 o                         
  -1  -9   6         14.28          8.75         4.07 o                         
   0  -9   6          1.66          3.51         4.60 o                         
   1  -9   6          5.89         13.21         6.72 o                         
   2  -9   6         15.43          8.52         6.05 o                         
  -8  -8   6         57.48         40.73         9.71 o                         
  -7  -8   6         11.60          8.52         2.29 o                         
  -6  -8   6          0.08          5.85         3.89 o                         
  -5  -8   6         53.35         61.43         9.46 o                         
  -4  -8   6         93.70         76.15        10.85 o                         
  -3  -8   6         80.48         63.17        13.30 o                         
  -2  -8   6        161.35        178.05         7.99 o                         
  -1  -8   6        301.08        309.80        10.72 o                         
   0  -8   6        489.27        521.02        30.68 o                         
   1  -8   6          0.74          6.63         4.42 o                         
   2  -8   6         34.04         34.38         7.59 o                         
   3  -8   6         13.59         15.02         4.77 o                         
  -9  -7   6          0.54          8.51         3.55 o                         
  -8  -7   6         37.69         37.75         8.40 o                         
  -7  -7   6          7.98          4.85         2.70 o                         
  -6  -7   6          0.58          6.51         3.12 o                         
  -5  -7   6        993.46        935.59        13.57 o                         
  -4  -7   6        126.79        115.58        12.04 o                         
  -3  -7   6       1269.78       1271.17        17.18 o                         
  -2  -7   6         13.83         13.37         4.47 o                         
  -1  -7   6        750.47        720.92        14.22 o                         
   0  -7   6        323.61        328.79         9.54 o                         
   1  -7   6        114.33        118.77         6.66 o                         
   2  -7   6          2.88          1.97         5.31 o                         
   3  -7   6          0.52          9.64         8.33 o                         
   4  -7   6         28.68         29.47         7.87 o                         
   5  -7   6         20.11         15.78         5.02 o                         
  -9  -6   6          2.63          6.40         3.38 o                         
  -8  -6   6        127.21        112.49        10.66 o                         
  -7  -6   6          0.02          6.68         2.42 o                         
  -6  -6   6        883.04        861.21        12.36 o                         
  -5  -6   6         34.92         22.90         6.64 o                         
  -4  -6   6        198.45        198.25         8.50 o                         
  -3  -6   6          6.22         11.27         3.14 o                         
  -2  -6   6        544.14        547.37        14.95 o                         
  -1  -6   6         40.93         45.07         9.61 o                         
   0  -6   6          7.88         13.20         3.56 o                         
   1  -6   6          0.88          3.95         2.78 o                         
   2  -6   6        254.18        239.65         8.76 o                         
   3  -6   6         68.90         63.40         9.43 o                         
   4  -6   6        743.56        795.31        29.93 o                         
   5  -6   6          0.06          4.70         3.79 o                         
   6  -6   6         57.08         45.61        16.99 o                         
 -10  -5   6          8.01          5.27         3.02 o                         
  -9  -5   6        114.75        102.08        10.22 o                         
  -8  -5   6         73.62         85.61        14.41 o                         
  -7  -5   6        117.06        117.97        16.43 o                         
  -6  -5   6        325.58        333.35        15.52 o                         
  -5  -5   6        245.79        257.30        11.57 o                         
  -4  -5   6         95.60        108.42        12.53 o                         
  -3  -5   6         37.05         32.03         5.15 o                         
  -2  -5   6        257.56        269.93         8.61 o                         
  -1  -5   6        178.94        191.78         9.31 o                         
   0  -5   6          2.04          2.05         2.64 o                         
   1  -5   6        917.62        896.50        18.38 o                         
   2  -5   6        170.15        164.83         6.60 o                         
   3  -5   6        810.85        858.82        17.27 o                         
   4  -5   6          0.05          3.10         2.37 o                         
   5  -5   6        212.21        237.26         9.72 o                         
   6  -5   6         50.39         42.28         9.68 o                         
   7  -5   6         60.85         50.87        21.69 o                         
 -10  -4   6         21.41         26.23         6.83 o                         
  -9  -4   6        260.09        250.53        11.15 o                         
  -8  -4   6        182.27        191.16         9.18 o                         
  -7  -4   6        265.63        269.71        11.32 o                         
  -6  -4   6         15.68         21.58         5.38 o                         
  -5  -4   6        556.10        539.65        12.48 o                         
  -4  -4   6       1337.43       1350.04        29.47 o                         
  -3  -4   6        399.44        406.14         8.74 o                         
  -2  -4   6         85.61         79.81         4.61 o                         
  -1  -4   6        173.56        176.79         9.30 o                         
   0  -4   6        620.94        630.56        10.29 o                         
   1  -4   6        203.71        193.81         5.99 o                         
   2  -4   6        892.36        910.84        20.76 o                         
   3  -4   6         12.69         13.31         4.86 o                         
   4  -4   6        321.24        310.43         7.73 o                         
   5  -4   6         15.25         12.02         3.09 o                         
   6  -4   6         86.94         76.14         9.87 o                         
   7  -4   6         65.89         62.92        11.09 o                         
   8  -4   6         14.10         14.51        14.29 o                         
 -10  -3   6          2.41          8.12         3.17 o                         
  -9  -3   6          6.83          8.59         4.15 o                         
  -8  -3   6         89.37         93.29        15.34 o                         
  -7  -3   6          1.25          4.84         3.10 o                         
  -6  -3   6        150.65        160.41         6.16 o                         
  -5  -3   6         79.31         81.80        12.06 o                         
  -4  -3   6          5.84          4.48         3.03 o                         
  -3  -3   6       1728.92       1723.17        26.50 o                         
  -2  -3   6        736.55        730.56        10.48 o                         
  -1  -3   6       1130.19       1112.40        22.01 o                         
   0  -3   6       1356.76       1387.20        21.59 o                         
   1  -3   6       3495.80       3596.88        28.56 o                         
   2  -3   6          1.16          3.35         1.75 o                         
   3  -3   6         30.77         28.68         6.43 o                         
   4  -3   6        321.33        316.65         8.39 o                         
   5  -3   6         48.20         42.69         5.93 o                         
   6  -3   6          2.45          4.41         3.60 o                         
   7  -3   6         16.98         15.90         5.56 o                         
   8  -3   6          8.84          4.45         3.42 o                         
 -10  -2   6         48.85         41.19         9.02 o                         
  -9  -2   6          6.04          3.16         3.92 o                         
  -8  -2   6         52.75         46.41         8.86 o                         
  -7  -2   6         72.80         68.74        10.08 o                         
  -6  -2   6        284.53        304.54        13.53 o                         
  -5  -2   6         69.49         80.33        10.52 o                         
  -4  -2   6        246.70        235.02         8.85 o                         
  -3  -2   6       1046.81       1048.75        11.53 o                         
  -2  -2   6        835.69        793.36        11.00 o                         
  -1  -2   6       1144.01       1218.12        12.37 o                         
   0  -2   6        505.49        509.93         7.57 o                         
   1  -2   6       2437.98       2487.95        22.79 o                         
   2  -2   6        159.63        149.60         3.77 o                         
   3  -2   6         84.61         89.33         8.18 o                         
   4  -2   6        690.87        690.52        10.75 o                         
   5  -2   6        632.30        601.57        10.27 o                         
   6  -2   6       1345.40       1380.50        19.69 o                         
   7  -2   6         15.28         10.90         2.43 o                         
   8  -2   6        248.13        236.71        32.21 o                         
   9  -2   6         18.64         13.45         4.38 o                         
 -10  -1   6          9.55          3.06         3.73 o                         
  -9  -1   6        303.33        308.67         9.41 o                         
  -8  -1   6          9.87         12.81         3.79 o                         
  -7  -1   6        570.06        566.90        11.24 o                         
  -6  -1   6        400.73        414.93        11.28 o                         
  -5  -1   6        294.42        280.56         8.93 o                         
  -4  -1   6          4.09          5.54         2.65 o                         
  -3  -1   6          0.09          1.69         1.52 o                         
  -2  -1   6       3068.32       3316.73        27.97 o                         
  -1  -1   6        301.60        337.07         5.41 o                         
   0  -1   6        112.78        115.59         2.37 o                         
   1  -1   6        339.49        269.70         4.34 o                         
   2  -1   6          5.63          4.38         1.50 o                         
   3  -1   6      11278.11      11054.15        76.09 o                         
   4  -1   6         75.39         80.56         5.79 o                         
   5  -1   6       1169.75       1180.32        18.10 o                         
   6  -1   6          2.02          5.60         2.29 o                         
   7  -1   6        439.33        459.93         9.76 o                         
   8  -1   6         39.08         44.59        10.99 o                         
   9  -1   6         48.86         32.34        11.40 o                         
  10  -1   6          9.10          5.48         3.01 o                         
  -9   0   6         14.99         13.45         3.62 o                         
  -8   0   6        254.62        267.93        12.72 o                         
  -7   0   6        146.25        151.54         9.39 o                         
  -6   0   6         51.28         47.04         6.88 o                         
  -5   0   6          2.24          4.72         2.90 o                         
  -4   0   6         67.53         75.00         6.75 o                         
  -3   0   6         13.54         13.60         2.63 o                         
  -2   0   6       3893.58       3742.94        49.25 o                         
  -1   0   6         54.92         59.16         2.07 o                         
   0   0   6         18.04         13.57         1.80 o                         
   1   0   6       1978.25       2062.83        14.26 o                         
   2   0   6       2780.77       2619.49        19.32 o                         
   3   0   6        883.35        865.60        10.47 o                         
   4   0   6        188.84        154.23         3.38 o                         
   5   0   6         12.97         13.40         2.46 o                         
   6   0   6        419.06        441.43         9.35 o                         
   7   0   6          6.83          7.90         3.96 o                         
   8   0   6         54.23         67.41        12.91 o                         
   9   0   6         17.27         18.06         4.67 o                         
  10   0   6        160.14        122.59        38.53 o                         
  -9   1   6          0.26         15.13         6.66 o                         
  -8   1   6          4.84          7.20         1.81 o                         
  -7   1   6        161.23        173.22         8.39 o                         
  -6   1   6         77.53         94.15         9.66 o                         
  -5   1   6       1345.19       1372.29        19.80 o                         
  -4   1   6        219.14        232.17        14.84 o                         
  -3   1   6       4365.23       4431.67        33.32 o                         
  -2   1   6        351.17        386.74         5.22 o                         
  -1   1   6         80.26        107.17         2.87 o                         
   0   1   6          3.06          2.21         0.83 o                         
   1   1   6         75.10         72.51         2.68 o                         
   2   1   6       2495.56       2714.94        19.70 o                         
   3   1   6         66.54         64.66         2.67 o                         
   4   1   6         21.47         20.13         1.64 o                         
   5   1   6       1690.31       1851.19        55.21 o                         
   6   1   6        283.25        314.70        13.07 o                         
   7   1   6        601.84        620.10        14.90 o                         
   8   1   6        226.53        262.88        17.24 o                         
   9   1   6        325.38        330.25        13.29 o                         
  10   1   6         33.89         40.43        17.61 o                         
  -9   2   6         13.25          9.42         2.36 o                         
  -8   2   6        178.72        180.30         7.70 o                         
  -7   2   6          0.57          3.67         2.13 o                         
  -6   2   6        354.21        370.09        17.30 o                         
  -5   2   6          7.44          8.97         3.20 o                         
  -4   2   6       1130.82       1168.63        18.28 o                         
  -3   2   6        731.25        772.88        15.15 o                         
  -2   2   6        395.55        360.44         4.71 o                         
  -1   2   6       1326.74       1287.83        11.78 o                         
   0   2   6       1349.72       1405.68        11.32 o                         
   1   2   6       1633.82       1757.67        12.15 o                         
   2   2   6        136.56        142.71         2.27 o                         
   3   2   6       4377.77       4483.95        32.06 o                         
   4   2   6        462.16        419.30        11.48 o                         
   5   2   6        303.39        332.76        12.29 o                         
   6   2   6          1.41          4.03         4.86 o                         
   7   2   6          7.37          7.49         4.53 o                         
   8   2   6        328.53        347.62        22.37 o                         
   9   2   6         36.18         41.09         7.95 o                         
  10   2   6        200.04        202.62        14.79 o                         
  11   2   6          6.23          8.50         3.97 o                         
  -8   3   6          5.97          5.06         7.41 o                         
  -7   3   6         54.02         48.59         7.54 o                         
  -6   3   6         35.23         33.12         4.94 o                         
  -5   3   6       1094.61       1169.16        18.09 o                         
  -4   3   6         81.04         71.19         7.19 o                         
  -3   3   6         37.85         35.83         5.12 o                         
  -2   3   6        163.80        177.91         3.69 o                         
  -1   3   6        401.02        397.85         5.83 o                         
   0   3   6       3456.12       3606.22        25.94 o                         
   1   3   6        265.82        344.79         4.20 o                         
   2   3   6        131.32        161.12         2.82 o                         
   3   3   6        267.06        236.35         3.76 o                         
   4   3   6        689.29        740.32        12.29 o                         
   5   3   6       1842.74       1899.40        59.10 o                         
   6   3   6          6.22          6.58         2.43 o                         
   7   3   6         89.92         75.45        13.44 o                         
   8   3   6          8.02          1.12         3.31 o                         
   9   3   6        106.17        104.72        17.83 o                         
  10   3   6          0.74          1.65         3.27 o                         
  11   3   6        155.62        176.75        31.22 o                         
  -8   4   6         40.98         32.13        11.37 o                         
  -7   4   6          0.52          4.17         2.68 o                         
  -6   4   6         20.65         20.80         4.08 o                         
  -5   4   6         87.54         88.75         9.77 o                         
  -4   4   6         42.11         43.30         6.85 o                         
  -3   4   6          5.12          1.09         1.42 o                         
  -2   4   6          2.66          3.92         1.28 o                         
  -1   4   6        722.16        691.63         7.03 o                         
   0   4   6       3456.61       3473.27        40.91 o                         
   1   4   6       1410.04       1493.59        10.79 o                         
   2   4   6       5368.57       5474.70        87.47 o                         
   3   4   6         85.76         96.56         2.40 o                         
   4   4   6       3221.56       3272.42        22.68 o                         
   5   4   6        349.49        365.17         7.00 o                         
   6   4   6          4.84          3.36         3.83 o                         
   7   4   6         67.96         92.62        16.57 o                         
   8   4   6        104.71        122.06        16.73 o                         
   9   4   6        503.72        543.33        18.69 o                         
  10   4   6        156.06        158.89        12.02 o                         
  11   4   6          0.54          3.76         3.71 o                         
  -7   5   6         25.04         30.36         7.38 o                         
  -6   5   6         43.12         37.81        14.33 o                         
  -5   5   6         43.89         53.59        12.53 o                         
  -4   5   6         25.18         22.18         6.82 o                         
  -3   5   6       1279.55       1303.19        30.09 o                         
  -2   5   6          8.83         10.92         1.91 o                         
  -1   5   6       1401.76       1447.70         7.95 o                         
   0   5   6        235.11        238.45         6.93 o                         
   1   5   6        859.55        901.57         7.11 o                         
   2   5   6         75.53         73.53         3.14 o                         
   3   5   6        982.11       1072.21        15.60 o                         
   4   5   6        350.50        363.69         5.42 o                         
   5   5   6        196.10        197.42         4.48 o                         
   6   5   6        427.27        441.63         8.99 o                         
   7   5   6          6.12          8.14         2.29 o                         
   8   5   6         10.63         15.27         5.29 o                         
   9   5   6        477.67        415.82        17.64 o                         
  10   5   6         16.39          8.87         4.49 o                         
  11   5   6         98.94        106.22        24.93 o                         
  -6   6   6        144.06        141.61        15.69 o                         
  -5   6   6          3.47          7.38         3.25 o                         
  -4   6   6        480.21        514.28        42.37 o                         
  -3   6   6         35.79         24.13         8.47 o                         
  -2   6   6         82.34         80.47         7.35 o                         
  -1   6   6          1.30          0.21         0.72 o                         
   0   6   6         51.06         50.12         3.60 o                         
   1   6   6          0.87          1.76         0.97 o                         
   2   6   6         99.84        105.98         4.81 o                         
   3   6   6         26.27         26.89         3.50 o                         
   4   6   6          8.37          7.36         2.01 o                         
   5   6   6        199.79        189.16         5.89 o                         
   6   6   6       2412.77       2520.65        35.92 o                         
   7   6   6         56.46         54.34         6.11 o                         
   8   6   6        455.41        435.88        12.86 o                         
   9   6   6         17.47         19.25         4.93 o                         
  10   6   6        182.49        209.79        12.71 o                         
  11   6   6         10.50         10.34         4.85 o                         
  -5   7   6         36.82         30.30        11.64 o                         
  -4   7   6        186.50        149.47        18.28 o                         
  -3   7   6         29.79         29.51         5.84 o                         
  -2   7   6        126.78        126.77         6.87 o                         
  -1   7   6        320.78        323.22        26.40 o                         
   0   7   6         25.36         19.91         6.92 o                         
   1   7   6        576.17        554.59         7.49 o                         
   2   7   6         47.10         45.09         4.31 o                         
   3   7   6        817.09        843.96        11.22 o                         
   4   7   6        122.56        117.14         7.43 o                         
   5   7   6        331.84        328.24         8.89 o                         
   6   7   6         11.64          8.74         3.27 o                         
   7   7   6        128.07        127.40         8.23 o                         
   8   7   6          5.11          3.34         2.23 o                         
   9   7   6        179.05        183.47        15.37 o                         
  10   7   6         36.31         42.77         7.77 o                         
  11   7   6         22.73         20.12         7.66 o                         
  -4   8   6          0.90          4.54         4.24 o                         
  -3   8   6         94.98         86.31        13.20 o                         
  -2   8   6        275.54        281.47        12.83 o                         
  -1   8   6        127.23        112.75        15.44 o                         
   0   8   6        472.05        478.62        10.46 o                         
   1   8   6        237.67        246.09         9.70 o                         
   2   8   6        269.74        246.45        14.93 o                         
   3   8   6         36.10         41.67         5.73 o                         
   4   8   6        246.82        242.78         9.75 o                         
   5   8   6        292.70        300.02        16.19 o                         
   6   8   6        119.25        171.56        26.29 o                         
   7   8   6         33.30         23.04         3.99 o                         
   8   8   6          0.12          4.49         4.34 o                         
   9   8   6         27.17         24.35         5.06 o                         
  10   8   6          0.14          5.89         3.65 o                         
  -3   9   6         25.51         11.16         7.03 o                         
  -2   9   6          3.77          5.69         2.56 o                         
  -1   9   6         75.95         72.61        14.00 o                         
   0   9   6          2.44         10.24         4.45 o                         
   1   9   6         58.67         68.87        14.02 o                         
   2   9   6         93.88         91.93        12.98 o                         
   3   9   6        529.35        533.62        14.88 o                         
   4   9   6        141.55        163.48        12.86 o                         
   5   9   6        121.73        114.78        15.80 o                         
   6   9   6         76.03         80.85        11.61 o                         
   7   9   6          7.27          3.32         3.82 o                         
   8   9   6          1.07          4.76         4.87 o                         
   9   9   6         33.26         28.76         8.45 o                         
  10   9   6          0.42          2.76         3.05 o                         
  -1  10   6          8.69         11.00         4.18 o                         
   0  10   6         22.10         23.46         6.65 o                         
   1  10   6        158.44        154.71        13.10 o                         
   2  10   6         51.86         54.10        11.80 o                         
   3  10   6        370.96        348.12        15.47 o                         
   4  10   6         48.14         44.20         8.92 o                         
   5  10   6          0.81          3.88         2.26 o                         
   6  10   6        211.01        232.52        10.89 o                         
   7  10   6         17.54         12.45         3.90 o                         
   8  10   6        337.42        388.92        15.97 o                         
   9  10   6         14.57         13.04         5.83 o                         
   1  11   6          0.26          0.35         4.70 o                         
   2  11   6          1.03          4.91         2.92 o                         
   3  11   6        212.37        203.57        17.67 o                         
   4  11   6          4.57          6.69         2.77 o                         
   5  11   6         86.67         59.55        18.30 o                         
   6  11   6         28.80         17.66         8.88 o                         
   7  11   6         48.73         33.28        18.87 o                         
  -3 -10   7         36.13         26.73        10.92 o                         
  -7  -9   7        273.54        317.92        12.72 o                         
  -6  -9   7         37.55         40.14         9.45 o                         
  -5  -9   7         52.91         39.93         7.60 o                         
  -4  -9   7         69.11         62.53        10.87 o                         
  -3  -9   7        129.62        115.26        13.53 o                         
  -2  -9   7         37.04         37.80         8.03 o                         
  -1  -9   7          5.26          1.60         4.14 o                         
   0  -9   7          9.31          9.35         3.15 o                         
   1  -9   7          5.43          8.58         3.66 o                         
  -8  -8   7         88.58         86.08        10.14 o                         
  -7  -8   7         26.15         23.70         7.57 o                         
  -6  -8   7         67.09         72.59        11.12 o                         
  -5  -8   7         18.38         13.42         3.56 o                         
  -4  -8   7         67.66         65.69         9.16 o                         
  -3  -8   7        217.41        198.87        11.71 o                         
  -2  -8   7        263.71        259.60         8.43 o                         
  -1  -8   7          0.91          4.67         2.37 o                         
   0  -8   7        181.00        159.56        16.03 o                         
   1  -8   7         23.37         31.82         6.60 o                         
   2  -8   7        288.96        281.29        18.67 o                         
   3  -8   7          0.05          3.40         2.68 o                         
  -9  -7   7         35.77         28.56         8.06 o                         
  -8  -7   7          9.13          6.82         3.64 o                         
  -7  -7   7          8.22         11.00         4.83 o                         
  -6  -7   7         36.24         33.05         8.12 o                         
  -5  -7   7         74.78         88.18        10.33 o                         
  -4  -7   7        125.46        118.43         7.75 o                         
  -3  -7   7        270.90        279.16         9.66 o                         
  -2  -7   7          0.01          4.24         2.39 o                         
  -1  -7   7       1017.01       1044.77        23.76 o                         
   0  -7   7         24.93         27.79         4.72 o                         
   1  -7   7         91.02         86.02         8.34 o                         
   2  -7   7         70.43         78.89        18.10 o                         
   3  -7   7         27.33         30.13         6.51 o                         
   4  -7   7         33.55         29.95         7.41 o                         
  -9  -6   7          0.33          7.82         3.29 o                         
  -8  -6   7          5.56          8.09         3.65 o                         
  -7  -6   7         88.66         67.77         9.56 o                         
  -6  -6   7        147.24        153.78         8.61 o                         
  -5  -6   7         44.15         35.14         6.59 o                         
  -4  -6   7        584.44        624.20        11.35 o                         
  -3  -6   7        145.98        145.93         7.26 o                         
  -2  -6   7        317.23        322.96        18.94 o                         
  -1  -6   7        413.62        444.56         9.69 o                         
   0  -6   7        393.40        417.54        17.24 o                         
   1  -6   7         31.18         28.74         4.89 o                         
   2  -6   7          3.33          4.13         2.90 o                         
   3  -6   7        187.94        189.19         9.45 o                         
   4  -6   7        182.67        188.18        12.61 o                         
   5  -6   7          8.42          1.09         5.83 o                         
   6  -6   7         62.43         39.87        11.09 o                         
  -9  -5   7        304.35        299.36        16.30 o                         
  -8  -5   7        215.94        200.55         7.24 o                         
  -7  -5   7        960.32        983.60        19.93 o                         
  -6  -5   7        108.18        103.71        14.67 o                         
  -5  -5   7        489.25        551.58        11.77 o                         
  -4  -5   7          9.46         10.83         3.54 o                         
  -3  -5   7        337.41        334.05        13.06 o                         
  -2  -5   7         94.82         99.15        14.52 o                         
  -1  -5   7         35.31         39.27         6.71 o                         
   0  -5   7         62.12         59.87         9.56 o                         
   1  -5   7         39.12         38.43         6.91 o                         
   2  -5   7         89.05        106.78        10.99 o                         
   3  -5   7        717.57        757.85        12.29 o                         
   4  -5   7        115.43        110.65         7.95 o                         
   5  -5   7        438.71        447.06        18.99 o                         
   6  -5   7          1.74          2.83         3.75 o                         
   7  -5   7         33.56         20.37         8.75 o                         
 -10  -4   7        175.00        185.09        25.57 o                         
  -9  -4   7         11.24         11.07         4.30 o                         
  -8  -4   7        338.51        308.30        10.06 o                         
  -7  -4   7        260.60        253.09         9.30 o                         
  -6  -4   7        150.67        144.71        11.01 o                         
  -5  -4   7         46.14         52.76         9.66 o                         
  -4  -4   7        208.28        214.31         7.84 o                         
  -3  -4   7        840.53        829.28        10.93 o                         
  -2  -4   7        397.93        379.93        13.77 o                         
  -1  -4   7         13.91         22.34         5.25 o                         
   0  -4   7        134.97        142.93         5.46 o                         
   1  -4   7         16.10         20.71         5.12 o                         
   2  -4   7        256.29        263.02         7.49 o                         
   3  -4   7         35.11         38.81         5.74 o                         
   4  -4   7        175.70        174.42         5.68 o                         
   5  -4   7        114.53        126.02         7.06 o                         
   6  -4   7        264.42        259.73        15.02 o                         
   7  -4   7          5.77         10.86         5.76 o                         
   8  -4   7          1.37          2.12         4.85 o                         
 -10  -3   7          0.51          8.95         3.20 o                         
  -9  -3   7         73.12         60.62        11.83 o                         
  -8  -3   7        169.33        141.81         8.63 o                         
  -7  -3   7          3.07          2.71         2.80 o                         
  -6  -3   7        114.39        132.82         8.05 o                         
  -5  -3   7         48.03         49.92         7.10 o                         
  -4  -3   7        456.78        421.18        14.89 o                         
  -3  -3   7       2158.47       2178.37        22.10 o                         
  -2  -3   7        224.51        218.10         6.66 o                         
  -1  -3   7        513.92        460.86         8.70 o                         
   0  -3   7       1138.18       1128.62        19.49 o                         
   1  -3   7       1992.12       2039.74        18.91 o                         
   2  -3   7        651.84        694.55        11.56 o                         
   3  -3   7        685.27        705.22        11.81 o                         
   4  -3   7        224.36        206.22         6.39 o                         
   5  -3   7          0.22          6.02         2.44 o                         
   6  -3   7        149.86        140.60         8.81 o                         
   7  -3   7        206.30        199.07        13.37 o                         
   8  -3   7          1.63          0.60         3.55 o                         
 -10  -2   7          1.95          2.17         2.44 o                         
  -9  -2   7         98.46         94.69        10.26 o                         
  -8  -2   7          4.61          8.63         3.94 o                         
  -7  -2   7         51.59         46.89         8.51 o                         
  -6  -2   7          0.89          5.35         2.56 o                         
  -5  -2   7         21.14         19.92         4.82 o                         
  -4  -2   7       1583.27       1537.83        19.77 o                         
  -3  -2   7        126.61        153.34         6.44 o                         
  -2  -2   7       2195.94       2067.88        21.07 o                         
  -1  -2   7        706.67        702.06        12.02 o                         
   0  -2   7       4106.22       4433.52        70.15 o                         
   1  -2   7        815.30        761.80        16.23 o                         
   2  -2   7         58.26         51.58         4.92 o                         
   3  -2   7          2.47          6.40         2.25 o                         
   4  -2   7          7.10          5.83         3.20 o                         
   5  -2   7        425.32        455.95         8.66 o                         
   6  -2   7        632.27        613.70        20.46 o                         
   7  -2   7         17.37         21.87         4.56 o                         
   8  -2   7        135.32        132.22         8.06 o                         
   9  -2   7          6.09         11.06         5.26 o                         
  -9  -1   7        316.88        358.98         9.01 o                         
  -8  -1   7         28.34         26.67         5.28 o                         
  -7  -1   7        770.71        785.26        27.20 o                         
  -6  -1   7         14.76         18.00         5.44 o                         
  -5  -1   7        448.59        452.16        13.10 o                         
  -4  -1   7         34.94         29.68         4.53 o                         
  -3  -1   7        574.61        525.85        13.30 o                         
  -2  -1   7        177.65        184.94         4.51 o                         
  -1  -1   7        230.00        286.13         6.47 o                         
   0  -1   7        348.32        368.51         5.92 o                         
   1  -1   7          0.35          2.71         1.55 o                         
   2  -1   7        170.53        147.24         3.25 o                         
   3  -1   7          5.71          2.17         1.62 o                         
   4  -1   7        129.68        121.61         6.60 o                         
   5  -1   7       2104.89       2152.31        24.43 o                         
   6  -1   7          2.23          3.30         1.44 o                         
   7  -1   7        463.48        428.08         9.86 o                         
   8  -1   7          0.18          9.51         4.28 o                         
   9  -1   7          0.45          0.82         4.86 o                         
  -9   0   7          0.06          2.04         3.13 o                         
  -8   0   7        231.40        260.76        11.93 o                         
  -7   0   7        257.32        253.13        12.92 o                         
  -6   0   7        380.15        388.49        12.00 o                         
  -5   0   7         19.66         28.60         4.52 o                         
  -4   0   7        100.96        104.18         5.73 o                         
  -3   0   7        401.14        405.36         6.59 o                         
  -2   0   7       1637.14       1591.86        17.90 o                         
  -1   0   7         37.38         35.07         4.50 o                         
   0   0   7        250.85        246.38         4.04 o                         
   1   0   7       2404.47       2501.47        19.31 o                         
   2   0   7       1043.85        955.40         9.48 o                         
   3   0   7        107.89        113.35         4.10 o                         
   4   0   7       1511.70       1522.99        12.30 o                         
   5   0   7          3.68          3.89         1.37 o                         
   6   0   7        475.40        450.84         4.79 o                         
   7   0   7        783.59        780.94        15.28 o                         
   8   0   7        105.92         99.39        12.55 o                         
   9   0   7         15.35         12.58         6.13 o                         
  10   0   7          5.55         10.48         6.21 o                         
  -9   1   7        177.77        187.24        10.59 o                         
  -8   1   7          7.11          9.76         4.14 o                         
  -7   1   7          7.45          7.52         2.85 o                         
  -6   1   7        153.95        146.98         8.15 o                         
  -5   1   7        143.39        144.14        12.62 o                         
  -4   1   7         58.56         49.92         8.44 o                         
  -3   1   7       4087.45       4150.02        35.79 o                         
  -2   1   7       1643.46       1848.26        17.15 o                         
  -1   1   7      12003.07      11848.00       249.21 o                         
   0   1   7        655.71        697.43         3.23 o                         
   1   1   7        399.01        479.82         5.74 o                         
   2   1   7         75.63         76.95         2.72 o                         
   3   1   7        222.10        219.76         5.91 o                         
   4   1   7        263.77        255.52         3.71 o                         
   5   1   7        386.04        352.71        10.48 o                         
   6   1   7         37.15         35.99         6.74 o                         
   7   1   7          0.48          2.62         6.37 o                         
   8   1   7        169.59        211.93        24.49 o                         
   9   1   7         31.79         29.39         8.59 o                         
  10   1   7          4.54          5.90         3.23 o                         
  -8   2   7          4.02          5.88         3.37 o                         
  -7   2   7          2.24          4.78         2.46 o                         
  -6   2   7        253.22        261.04         7.61 o                         
  -5   2   7         39.62         43.28         7.40 o                         
  -4   2   7        618.15        617.49        16.61 o                         
  -3   2   7       1380.48       1440.69        29.13 o                         
  -2   2   7       1216.58       1121.23        11.03 o                         
  -1   2   7        154.39        130.73         2.23 o                         
   0   2   7        333.24        277.41         6.98 o                         
   1   2   7       1088.92       1081.62        12.60 o                         
   2   2   7         27.36         20.19         1.95 o                         
   3   2   7        243.42        242.61         5.87 o                         
   4   2   7        447.76        461.32         6.70 o                         
   5   2   7          8.88          8.32         2.89 o                         
   6   2   7        125.75        136.84        12.10 o                         
   7   2   7          1.69          6.05         3.67 o                         
   8   2   7        286.96        333.32        10.66 o                         
   9   2   7          4.10          9.37         3.42 o                         
  10   2   7         39.59         48.88        13.61 o                         
  11   2   7          0.83          1.21         3.90 o                         
  -8   3   7          1.94          5.55         7.14 o                         
  -7   3   7         26.85         29.72         4.70 o                         
  -6   3   7         74.56         70.39        11.40 o                         
  -5   3   7         80.56         80.74         7.61 o                         
  -4   3   7        436.40        428.63         9.97 o                         
  -3   3   7        266.41        255.00         6.66 o                         
  -2   3   7         17.73         20.12         3.47 o                         
  -1   3   7        209.34        194.46         2.94 o                         
   0   3   7       1751.03       1860.86        12.67 o                         
   1   3   7       1441.24       1413.47        12.89 o                         
   2   3   7       1012.69       1078.59        13.29 o                         
   3   3   7        746.13        726.16         7.31 o                         
   4   3   7        623.94        647.41         6.75 o                         
   6   3   7         18.81         21.48         4.65 o                         
   7   3   7        179.75        195.46        29.67 o                         
   8   3   7        245.67        242.79        18.40 o                         
   9   3   7        171.72        185.12         9.24 o                         
  10   3   7         24.11         21.20         6.59 o                         
  11   3   7         53.59         38.22        11.73 o                         
  -7   4   7        135.92         99.93        19.86 o                         
  -6   4   7        651.75        652.03        18.64 o                         
  -5   4   7        291.41        301.89         9.14 o                         
  -4   4   7        216.25        206.80        12.10 o                         
  -3   4   7        240.71        250.02         7.27 o                         
  -2   4   7         52.79         50.59         3.23 o                         
  -1   4   7        157.44        184.56         3.74 o                         
   0   4   7       1960.26       1911.59        12.37 o                         
   1   4   7          3.69          5.55         0.80 o                         
   2   4   7        840.98        788.74         9.01 o                         
   3   4   7         68.39         62.18         2.56 o                         
   4   4   7       3093.52       3199.06        21.24 o                         
   5   4   7         46.27         48.83         2.72 o                         
   6   4   7       1405.14       1473.04        27.46 o                         
   7   4   7         22.66         22.38         6.99 o                         
   8   4   7         29.19         27.89         5.16 o                         
   9   4   7         39.60         39.07         9.69 o                         
  10   4   7         25.17         26.96         6.85 o                         
  11   4   7         13.13         13.22         4.60 o                         
  -7   5   7         44.05         26.47        16.64 o                         
  -6   5   7         24.96         15.67         8.26 o                         
  -5   5   7         23.97         34.50        12.23 o                         
  -4   5   7          0.39          2.06         3.72 o                         
  -3   5   7         17.43         17.65         3.60 o                         
  -2   5   7          1.73          3.95         0.99 o                         
  -1   5   7       1701.34       1713.49        10.45 o                         
   0   5   7          0.13          2.85         1.39 o                         
   1   5   7       1305.23       1311.47         9.06 o                         
   2   5   7          2.45          2.51         0.89 o                         
   3   5   7          1.81          2.15         1.65 o                         
   4   5   7        192.88        209.20         5.85 o                         
   5   5   7         51.65         51.42         5.20 o                         
   6   5   7        111.94        104.49         3.71 o                         
   7   5   7        273.74        286.28        12.88 o                         
   8   5   7        281.52        298.23        12.89 o                         
   9   5   7         65.90         64.86         9.97 o                         
  10   5   7          0.92          6.60         4.38 o                         
  11   5   7         28.84         18.55        13.02 o                         
  -6   6   7         77.08         70.98        16.90 o                         
  -5   6   7         50.13         46.33        10.63 o                         
  -4   6   7        423.63        421.39        16.24 o                         
  -3   6   7          0.95          1.92         3.72 o                         
  -2   6   7       1063.67       1081.36        22.62 o                         
  -1   6   7          4.18          1.11         2.19 o                         
   0   6   7        726.57        722.52        11.13 o                         
   1   6   7        454.19        492.73        11.58 o                         
   2   6   7         47.97         48.97         5.04 o                         
   3   6   7          5.77          9.14         3.06 o                         
   4   6   7         37.27         46.46         6.31 o                         
   5   6   7        531.39        508.82        14.27 o                         
   6   6   7        344.33        327.25         6.30 o                         
   7   6   7          2.86          9.22         2.60 o                         
   8   6   7       1014.94       1016.59        22.64 o                         
   9   6   7          2.04          5.25         3.07 o                         
  10   6   7        193.47        183.36         9.82 o                         
  11   6   7         29.70         26.25         9.14 o                         
  -5   7   7         59.58         46.77        14.11 o                         
  -4   7   7          4.53          3.12         3.75 o                         
  -3   7   7        340.34        362.73        13.28 o                         
  -2   7   7         56.72         56.79        10.28 o                         
  -1   7   7        266.84        274.57         9.25 o                         
   0   7   7        156.38        177.08        10.64 o                         
   1   7   7         54.40         51.09         4.10 o                         
   2   7   7        367.48        371.81         6.04 o                         
   3   7   7         16.15         14.79         3.09 o                         
   4   7   7          9.34         13.14         2.89 o                         
   5   7   7        804.97        811.40        11.44 o                         
   6   7   7        431.96        371.19        13.90 o                         
   7   7   7        763.85        745.06        16.33 o                         
   8   7   7          0.77         -2.02         7.55 o                         
   9   7   7          3.85          7.38         3.03 o                         
  10   7   7          1.05          4.40         2.46 o                         
  11   7   7         34.07         34.44        11.84 o                         
  -4   8   7         24.00         14.17         6.41 o                         
  -3   8   7          0.72          7.04         2.73 o                         
  -2   8   7         10.02          9.16         3.07 o                         
  -1   8   7          0.63          4.64         7.68 o                         
   0   8   7        160.17        155.52        11.93 o                         
   1   8   7          0.25          4.75         2.71 o                         
   2   8   7       1086.47       1094.42        53.83 o                         
   3   8   7        188.84        185.64         9.31 o                         
   4   8   7          6.10         10.79         4.05 o                         
   5   8   7         49.38         40.71         7.26 o                         
   6   8   7        388.07        369.60        21.61 o                         
   7   8   7        155.31        142.51        14.82 o                         
   8   8   7          0.62         -0.66         3.55 o                         
   9   8   7          5.43          4.03         3.06 o                         
  10   8   7         54.92         51.43        16.02 o                         
  -3   9   7         53.68         38.69         9.87 o                         
  -2   9   7          0.18         -2.99         3.14 o                         
  -1   9   7        266.25        299.48        10.61 o                         
   0   9   7         48.25         37.47         7.18 o                         
   1   9   7        116.85        101.08        16.12 o                         
   2   9   7        140.94        116.20         7.88 o                         
   3   9   7        166.44        167.58         7.37 o                         
   4   9   7         73.41         63.00        15.21 o                         
   5   9   7        261.88        262.12         8.10 o                         
   6   9   7        128.86         95.62        12.08 o                         
   7   9   7         14.81         16.71         2.77 o                         
   8   9   7        159.64        185.71        14.23 o                         
   9   9   7         99.63        109.18        22.77 o                         
  10   9   7         14.19         14.25         3.90 o                         
  -1  10   7          0.99          8.30         5.87 o                         
   0  10   7        275.33        303.31        23.34 o                         
   1  10   7          8.31          9.28         2.42 o                         
   2  10   7         56.58         49.15        15.39 o                         
   3  10   7          1.29          5.10         2.48 o                         
   4  10   7         11.64         12.95         7.61 o                         
   5  10   7         71.54         72.50        16.35 o                         
   6  10   7          1.41          1.42         2.89 o                         
   7  10   7        202.90        226.37        21.20 o                         
   8  10   7        118.00        103.51        13.88 o                         
   9  10   7         18.64         13.59         4.91 o                         
   1  11   7         17.62         10.99         6.75 o                         
   2  11   7         10.88         11.00         2.88 o                         
   3  11   7         55.78         45.89        13.12 o                         
   4  11   7          4.72          6.10         2.43 o                         
   5  11   7         12.52         12.58         7.04 o                         
   6  11   7          0.82          0.87         2.98 o                         
   7  11   7         99.57         71.18        25.15 o                         
  -6  -9   8         59.71         47.39        14.01 o                         
  -5  -9   8         76.98         67.32        12.49 o                         
  -4  -9   8          1.08          3.88         2.39 o                         
  -3  -9   8        104.11         98.43        20.93 o                         
  -2  -9   8        293.42        289.66        14.53 o                         
  -1  -9   8         88.10         60.93        18.69 o                         
   0  -9   8          4.48          6.95         4.18 o                         
  -7  -8   8        107.22        102.96         9.06 o                         
  -6  -8   8         86.63         59.72        11.81 o                         
  -5  -8   8         59.13         56.57        11.22 o                         
  -4  -8   8        235.96        249.29        17.21 o                         
  -3  -8   8         51.17         61.21        10.61 o                         
  -2  -8   8          0.92          4.48         2.59 o                         
  -1  -8   8         15.81         15.14         3.70 o                         
   0  -8   8         48.41         47.68        11.31 o                         
   1  -8   8         32.08         39.93        10.50 o                         
   2  -8   8        352.36        378.99        42.41 o                         
   3  -8   8         12.58          7.18         3.31 o                         
  -8  -7   8         53.64         47.88        13.18 o                         
  -7  -7   8        266.02        261.32         8.74 o                         
  -6  -7   8         50.55         35.62         7.31 o                         
  -5  -7   8         15.80         10.81         4.33 o                         
  -4  -7   8         29.26         23.64         5.95 o                         
  -3  -7   8        346.74        324.79        11.44 o                         
  -2  -7   8        102.87         79.26        13.63 o                         
  -1  -7   8        801.31        806.19        20.05 o                         
   0  -7   8         54.61         50.79         9.34 o                         
   1  -7   8        479.85        533.14        13.88 o                         
   2  -7   8         61.89         51.47        10.96 o                         
   3  -7   8        228.94        223.30        19.02 o                         
   4  -7   8          9.42          9.97         4.25 o                         
  -9  -6   8          1.69          3.69         2.79 o                         
  -8  -6   8         13.41         10.01         4.33 o                         
  -7  -6   8          0.41          5.54         2.13 o                         
  -6  -6   8        310.19        310.45        11.63 o                         
  -5  -6   8         33.69         29.53         6.62 o                         
  -4  -6   8       1632.38       1542.46        18.55 o                         
  -3  -6   8        146.26        161.43         6.35 o                         
  -2  -6   8        143.34        157.45        11.14 o                         
  -1  -6   8         19.12         17.27         2.93 o                         
   0  -6   8         57.33         58.10        10.22 o                         
   1  -6   8         64.21         67.17        12.31 o                         
   2  -6   8         41.25         34.77         5.17 o                         
   3  -6   8          0.75          4.42         2.09 o                         
   4  -6   8          0.26          7.95         4.39 o                         
   5  -6   8         28.42         19.43         6.18 o                         
  -9  -5   8         28.13         23.96         5.99 o                         
  -8  -5   8          1.62          5.38         2.50 o                         
  -7  -5   8         83.51         80.57        14.05 o                         
  -6  -5   8         15.14          8.85         4.40 o                         
  -5  -5   8        940.49        933.14        16.02 o                         
  -4  -5   8        192.49        204.82        12.02 o                         
  -3  -5   8        172.61        166.57         5.97 o                         
  -2  -5   8         46.07         44.75         7.59 o                         
  -1  -5   8        610.10        622.76         9.39 o                         
   0  -5   8        129.73        130.61        12.26 o                         
   1  -5   8        234.88        236.67        12.08 o                         
   2  -5   8          0.58          4.33         2.76 o                         
   3  -5   8        299.24        283.75         8.13 o                         
   4  -5   8         58.23         60.35        11.57 o                         
   5  -5   8        439.65        430.98        24.44 o                         
   6  -5   8         20.12         13.23         5.06 o                         
  -9  -4   8         66.81         51.59        11.45 o                         
  -8  -4   8         69.85         74.83        15.59 o                         
  -7  -4   8        261.03        241.32         6.61 o                         
  -6  -4   8       1063.03       1059.38        33.87 o                         
  -5  -4   8        604.48        582.07        11.46 o                         
  -4  -4   8       1051.80       1029.61        12.97 o                         
  -3  -4   8         92.67         72.10        10.24 o                         
  -2  -4   8          9.41          9.20         3.14 o                         
  -1  -4   8        768.49        761.12        11.96 o                         
   0  -4   8        219.81        214.11         6.87 o                         
   1  -4   8        103.13         94.29         9.08 o                         
   2  -4   8        433.36        429.54         7.96 o                         
   3  -4   8         94.98        104.15         6.08 o                         
   4  -4   8        467.83        471.88        15.02 o                         
   5  -4   8          6.69          4.37         1.66 o                         
   6  -4   8         46.09         50.16         8.80 o                         
   7  -4   8         19.51         13.58         4.29 o                         
  -9  -3   8        215.95        215.19        10.09 o                         
  -8  -3   8         73.67         67.50        10.93 o                         
  -7  -3   8        379.76        377.89        10.48 o                         
  -6  -3   8          7.18          5.08         3.31 o                         
  -5  -3   8          1.92          3.06         2.82 o                         
  -4  -3   8        316.91        320.25         8.49 o                         
  -3  -3   8          3.44          4.96         3.48 o                         
  -2  -3   8         10.66         12.54         3.95 o                         
  -1  -3   8        424.06        448.48        14.85 o                         
   0  -3   8         24.62         30.25         4.46 o                         
   1  -3   8       1956.50       1898.63        17.67 o                         
   2  -3   8        127.66        146.74         6.43 o                         
   3  -3   8        304.80        317.73        12.24 o                         
   4  -3   8          1.27          1.78         2.21 o                         
   5  -3   8        343.09        362.47         9.24 o                         
   6  -3   8          0.41          1.56         2.83 o                         
   7  -3   8         86.26         59.71        14.38 o                         
   8  -3   8         30.17         17.23         6.25 o                         
  -9  -2   8         62.45         49.87        11.76 o                         
  -8  -2   8         12.34          6.95         7.93 o                         
  -7  -2   8        171.71        166.27        11.34 o                         
  -6  -2   8        358.49        356.25        19.44 o                         
  -5  -2   8        445.32        429.40         9.48 o                         
  -4  -2   8        516.89        524.95        11.14 o                         
  -3  -2   8        624.82        603.23        10.38 o                         
  -2  -2   8       2664.60       2586.69        26.39 o                         
  -1  -2   8        105.63        142.99         6.06 o                         
   0  -2   8       4754.10       4727.48        36.09 o                         
   1  -2   8       2172.57       2209.46        21.49 o                         
   2  -2   8       1912.41       2016.02        21.68 o                         
   3  -2   8        353.97        341.36         9.05 o                         
   4  -2   8         12.70         11.33         2.66 o                         
   5  -2   8        140.68        152.25         7.28 o                         
   6  -2   8        109.81        117.68         5.10 o                         
   7  -2   8          0.32          4.89         5.35 o                         
   8  -2   8         10.31          9.87         4.50 o                         
   9  -2   8         12.43          9.16         4.55 o                         
  -9  -1   8         10.19         10.25         2.96 o                         
  -8  -1   8         65.23         77.11        10.42 o                         
  -7  -1   8        666.81        727.86        12.04 o                         
  -6  -1   8        102.03         92.00        10.04 o                         
  -5  -1   8       1544.79       1586.83        16.68 o                         
  -4  -1   8          0.69          3.47         2.18 o                         
  -3  -1   8       2223.40       2241.21        23.31 o                         
  -2  -1   8        534.12        524.25         7.15 o                         
  -1  -1   8       1700.46       1714.53        15.04 o                         
   0  -1   8         94.87        114.46         6.46 o                         
   1  -1   8         79.42        100.36         3.88 o                         
   2  -1   8       1204.29       1234.68        11.82 o                         
   3  -1   8       1651.61       1722.96        19.58 o                         
   4  -1   8          0.58          2.69         1.43 o                         
   5  -1   8       1925.24       1965.22        26.68 o                         
   6  -1   8         15.31         10.62         3.40 o                         
   7  -1   8        487.69        501.44        11.34 o                         
   8  -1   8         10.35         11.99         4.03 o                         
   9  -1   8         50.94         40.30         7.37 o                         
  -9   0   8          5.32          8.50         2.59 o                         
  -8   0   8        458.22        465.50        14.21 o                         
  -7   0   8         17.31         16.63         4.95 o                         
  -6   0   8        448.20        473.84        10.50 o                         
  -5   0   8         90.60         84.80         8.05 o                         
  -4   0   8        149.17        138.44         4.91 o                         
  -3   0   8          9.55         13.71         2.23 o                         
  -2   0   8        313.88        352.90         6.11 o                         
  -1   0   8        369.97        454.50         9.68 o                         
   0   0   8         91.89        111.33         4.12 o                         
   1   0   8       1627.70       1782.54        14.37 o                         
   2   0   8        693.56        593.03         6.23 o                         
   3   0   8        809.79        860.78         7.84 o                         
   4   0   8       1640.51       1682.49        15.87 o                         
   5   0   8          6.75          4.67         1.52 o                         
   6   0   8       1111.24       1175.40        14.63 o                         
   7   0   8         66.10         72.36        15.58 o                         
   8   0   8         81.20         79.39        18.76 o                         
   9   0   8          2.24          5.97         2.82 o                         
  10   0   8          5.15          4.52         9.68 o                         
  -9   1   8          6.37          9.79         5.67 o                         
  -8   1   8          8.78          9.26         2.83 o                         
  -7   1   8        171.31        191.02         8.11 o                         
  -6   1   8        369.60        387.03        10.10 o                         
  -5   1   8          4.26          5.51         3.59 o                         
  -4   1   8        329.08        306.31         8.81 o                         
  -3   1   8        157.07        143.92         6.73 o                         
  -2   1   8        135.84        140.42         3.43 o                         
  -1   1   8        708.35        671.28        11.84 o                         
   0   1   8         46.32         45.50         2.35 o                         
   1   1   8        456.01        582.24         5.81 o                         
   2   1   8         37.24         45.92         2.64 o                         
   3   1   8       1824.91       1871.58        14.78 o                         
   4   1   8         42.50         43.50         4.53 o                         
   5   1   8        242.35        235.08         4.07 o                         
   6   1   8         25.08         39.88         7.28 o                         
   7   1   8         32.16         42.82        11.40 o                         
   8   1   8         97.01         96.68        16.78 o                         
   9   1   8          1.11          4.92         2.93 o                         
  10   1   8         53.82         47.64        13.99 o                         
  -8   2   8         90.47         83.25        14.34 o                         
  -7   2   8          2.98          6.58         2.96 o                         
  -6   2   8          9.52          9.64         5.56 o                         
  -5   2   8         53.71         53.31         8.26 o                         
  -4   2   8        451.79        459.56        13.25 o                         
  -3   2   8        301.19        284.79         5.55 o                         
  -2   2   8       4615.53       4677.61        30.83 o                         
  -1   2   8        588.56        600.10         9.26 o                         
   0   2   8       1893.64       1671.22        21.21 o                         
   1   2   8        123.68        153.10         3.69 o                         
   2   2   8       2019.21       2091.37        16.35 o                         
   3   2   8       1108.04       1168.14         9.48 o                         
   4   2   8          1.68          5.76         1.46 o                         
   5   2   8         70.13         77.62        15.83 o                         
   6   2   8        209.56        207.66         9.86 o                         
   7   2   8         33.82         47.82        11.16 o                         
   8   2   8         62.19         62.73        23.24 o                         
   9   2   8         92.49         58.76        25.53 o                         
  10   2   8        151.98        156.73        13.66 o                         
  -8   3   8          8.32          8.54         5.48 o                         
  -7   3   8        164.42        160.96         9.75 o                         
  -6   3   8          1.06          2.50         2.43 o                         
  -5   3   8        731.54        727.02        13.41 o                         
  -4   3   8         20.85         17.73         3.40 o                         
  -3   3   8       1579.72       1610.54        27.62 o                         
  -2   3   8          0.34          4.14         1.42 o                         
  -1   3   8        813.21        772.90        13.17 o                         
   0   3   8        174.31        180.41         3.71 o                         
   1   3   8        374.06        392.89        18.02 o                         
   2   3   8       1421.25       1379.00        10.24 o                         
   3   3   8        596.34        636.99         6.26 o                         
   4   3   8       1639.91       1707.90        12.41 o                         
   5   3   8       1062.66       1053.84        42.00 o                         
   6   3   8          3.13          3.83         3.84 o                         
   7   3   8        174.11        180.51         9.56 o                         
   8   3   8        129.00        130.23        12.33 o                         
   9   3   8         58.23         58.96        19.76 o                         
  10   3   8          1.19          2.50         5.63 o                         
  11   3   8         13.16         16.51         6.11 o                         
  -7   4   8          1.23          4.42         2.79 o                         
  -6   4   8        277.58        286.93        25.66 o                         
  -5   4   8        101.81        106.82         9.85 o                         
  -4   4   8        712.52        768.98        12.25 o                         
  -3   4   8          2.83          7.85         3.02 o                         
  -2   4   8         33.57         34.61         3.38 o                         
  -1   4   8        423.77        410.07         5.37 o                         
   0   4   8         17.38         17.91         1.85 o                         
   1   4   8         20.63         26.10         2.08 o                         
   2   4   8        140.74        122.35         5.23 o                         
   3   4   8        266.63        249.92         5.05 o                         
   4   4   8       4294.58       4387.43        41.32 o                         
   5   4   8         74.50         80.38         5.02 o                         
   6   4   8        295.08        298.43        10.23 o                         
   7   4   8         21.71         30.53         5.40 o                         
   8   4   8        290.93        266.70        13.45 o                         
   9   4   8        220.00        219.79        19.64 o                         
  10   4   8          3.16          2.36         3.63 o                         
  11   4   8          3.28          4.82         2.96 o                         
  -6   5   8         24.66         26.52         5.26 o                         
  -5   5   8         79.65         74.24        22.46 o                         
  -4   5   8        248.35        263.29        31.49 o                         
  -3   5   8          2.11          5.90         3.54 o                         
  -2   5   8        173.95        178.12         6.43 o                         
  -1   5   8        606.23        568.02         9.99 o                         
   0   5   8        104.85         95.94         3.97 o                         
   1   5   8       1811.25       1832.37        17.00 o                         
   2   5   8         77.71         78.84         4.03 o                         
   3   5   8        513.55        517.60         7.73 o                         
   4   5   8        104.21        105.26         9.07 o                         
   5   5   8        944.75        936.96        11.40 o                         
   6   5   8         68.12         52.81         6.13 o                         
   7   5   8        325.72        324.01        32.01 o                         
   8   5   8        194.93        203.18        16.92 o                         
   9   5   8         22.35         15.01         6.79 o                         
  10   5   8        438.90        432.40        16.93 o                         
  11   5   8        134.70        131.76        14.98 o                         
  -6   6   8          2.09          3.02         3.23 o                         
  -5   6   8          8.58         12.39         5.72 o                         
  -4   6   8        141.72        130.34         9.85 o                         
  -3   6   8          1.61          6.49         2.43 o                         
  -2   6   8        983.34       1027.94        19.57 o                         
  -1   6   8         12.32         13.08         3.16 o                         
   0   6   8       1971.28       2030.69        19.90 o                         
   1   6   8         27.26         27.35         3.93 o                         
   2   6   8        913.26        964.49        13.74 o                         
   3   6   8         93.73         84.79         5.28 o                         
   4   6   8          8.23          8.80         1.76 o                         
   5   6   8        146.68        138.00         5.09 o                         
   6   6   8         35.95         53.71         8.63 o                         
   7   6   8          0.54          9.43         3.15 o                         
   8   6   8          6.14          8.31         3.28 o                         
   9   6   8        294.33        277.87        16.51 o                         
  10   6   8        298.69        314.66        11.00 o                         
  11   6   8         66.78         64.83        18.32 o                         
  -5   7   8         14.00          7.56         6.16 o                         
  -4   7   8          2.39          2.06         7.32 o                         
  -3   7   8        199.66        216.34        21.69 o                         
  -2   7   8         28.15         21.15         6.31 o                         
  -1   7   8        536.94        580.65        28.62 o                         
   0   7   8         22.95         24.53         4.47 o                         
   1   7   8        203.29        199.88         4.87 o                         
   2   7   8         70.18         69.12         7.15 o                         
   3   7   8         69.35         62.12         6.59 o                         
   4   7   8          0.68          2.46         2.22 o                         
   5   7   8        469.47        462.21        11.57 o                         
   6   7   8         93.70         82.33         6.85 o                         
   7   7   8        366.14        362.17        18.99 o                         
   8   7   8         22.89         20.09         5.08 o                         
   9   7   8        141.25        119.89        20.22 o                         
  10   7   8         26.54         20.63         6.99 o                         
  -4   8   8         72.46         62.57        23.37 o                         
  -3   8   8         35.77         33.96         9.35 o                         
  -2   8   8         79.52         70.12        12.38 o                         
  -1   8   8          0.53          2.96         2.99 o                         
   0   8   8         59.46         54.62         9.95 o                         
   1   8   8         58.38         55.05        14.49 o                         
   2   8   8        232.29        221.90         7.42 o                         
   3   8   8        186.81        174.14         6.38 o                         
   4   8   8       1094.87       1147.27        15.67 o                         
   5   8   8         32.07         30.05         6.02 o                         
   6   8   8        932.24        930.80        17.57 o                         
   7   8   8          4.35          5.12         3.43 o                         
   8   8   8         58.29         61.68         8.47 o                         
   9   8   8         12.31          7.51         4.13 o                         
  10   8   8          0.14          1.27         3.68 o                         
  -2   9   8         76.45         66.88        23.13 o                         
  -1   9   8         37.71         25.46         7.46 o                         
   0   9   8         33.07         35.36         8.91 o                         
   1   9   8        107.59         87.91        10.52 o                         
   2   9   8        195.15        165.06        13.14 o                         
   3   9   8        375.02        389.14        11.03 o                         
   4   9   8         15.00          7.29         5.58 o                         
   5   9   8        296.96        320.43         9.71 o                         
   6   9   8         42.20         32.38         8.46 o                         
   7   9   8         72.31         97.15        15.92 o                         
   8   9   8          2.35          5.83         4.15 o                         
   9   9   8         59.80         47.70        13.38 o                         
  -1  10   8          6.49         11.02         7.95 o                         
   0  10   8          7.00          6.13         2.81 o                         
   1  10   8          4.31          4.82         3.02 o                         
   2  10   8        104.25        108.33        18.65 o                         
   3  10   8          5.87          4.15         2.37 o                         
   4  10   8         46.05         41.92        12.21 o                         
   6  10   8         27.57         15.92         7.50 o                         
   7  10   8          7.32         11.56         8.86 o                         
   8  10   8         84.25        102.84        10.37 o                         
   2  11   8          0.24          5.47         6.02 o                         
   3  11   8          3.59          4.96         2.82 o                         
   4  11   8         69.27         39.10        11.09 o                         
   5  11   8        194.35        188.29        10.37 o                         
   6  11   8          1.51          6.33         3.22 o                         
   7  11   8        241.37        234.29        15.49 o                         
  -5  -9   9        201.08        177.73        13.63 o                         
  -4  -9   9         38.43         43.12         9.67 o                         
  -3  -9   9        402.88        413.93        25.87 o                         
  -2  -9   9         48.45         40.14        14.71 o                         
  -1  -9   9        312.57        329.90        35.99 o                         
  -7  -8   9          5.79          7.75         3.06 o                         
  -6  -8   9        217.54        233.29        14.87 o                         
  -5  -8   9          0.53          3.50         2.71 o                         
  -4  -8   9        161.55        167.86        12.21 o                         
  -3  -8   9         34.23         37.18         8.27 o                         
  -2  -8   9         75.77         73.18        14.11 o                         
  -1  -8   9        191.84        197.99         8.98 o                         
   0  -8   9          6.83         11.16         4.92 o                         
   1  -8   9         60.05         44.96        14.81 o                         
   2  -8   9          1.25          9.17         4.01 o                         
  -8  -7   9         41.87         39.95         8.26 o                         
  -7  -7   9         90.17         80.56        17.87 o                         
  -6  -7   9         63.40         70.13        10.21 o                         
  -5  -7   9        124.75        149.77         7.41 o                         
  -4  -7   9          4.42          5.36         3.04 o                         
  -3  -7   9         20.76         17.25         5.06 o                         
  -2  -7   9        154.58        135.01         7.87 o                         
  -1  -7   9          2.67          2.47         2.36 o                         
   0  -7   9        116.39        106.39         9.03 o                         
   1  -7   9        424.31        459.93        16.52 o                         
   2  -7   9          8.79         19.21         7.78 o                         
   3  -7   9        425.77        445.80        22.38 o                         
   4  -7   9          4.24          7.69         3.76 o                         
  -8  -6   9        121.90        114.19         9.57 o                         
  -7  -6   9          6.41          6.09         3.70 o                         
  -6  -6   9         42.68         27.15         6.78 o                         
  -5  -6   9          0.45          6.01         2.61 o                         
  -4  -6   9         87.85         96.31        12.32 o                         
  -3  -6   9        206.89        200.44         9.01 o                         
  -2  -6   9       1161.25       1153.01        32.45 o                         
  -1  -6   9        127.07        109.00         7.01 o                         
   0  -6   9        447.56        496.25        25.20 o                         
   1  -6   9          0.70          4.69         2.45 o                         
   2  -6   9        140.97        129.50         6.81 o                         
   3  -6   9        294.19        282.90        21.07 o                         
   4  -6   9          7.22          9.19         4.28 o                         
   5  -6   9         79.45         65.49        13.88 o                         
  -9  -5   9          7.65         11.80         3.81 o                         
  -8  -5   9          0.93          4.10         2.88 o                         
  -7  -5   9          5.86          3.57         4.32 o                         
  -6  -5   9          0.35          9.50         3.78 o                         
  -5  -5   9       1612.49       1628.74        19.86 o                         
  -4  -5   9         62.59         67.02        10.91 o                         
  -3  -5   9        146.39        162.91         5.59 o                         
  -2  -5   9         25.68         23.79         5.56 o                         
  -1  -5   9        407.46        407.91         9.01 o                         
   0  -5   9        380.78        412.88        10.41 o                         
   1  -5   9       1012.34       1030.17        14.58 o                         
   2  -5   9         66.04         75.95         6.78 o                         
   3  -5   9         47.23         49.71        13.92 o                         
   4  -5   9        105.10        112.02         6.95 o                         
   5  -5   9          6.56          6.50         3.02 o                         
   6  -5   9          0.48          7.64         3.21 o                         
  -9  -4   9          0.15          4.46         3.16 o                         
  -8  -4   9         15.98         12.34         3.90 o                         
  -7  -4   9          2.10          6.61         3.04 o                         
  -6  -4   9        103.54         85.63        12.82 o                         
  -5  -4   9       1220.52       1149.89        28.64 o                         
  -4  -4   9        802.68        857.97        12.13 o                         
  -3  -4   9        158.60        184.37         8.63 o                         
  -2  -4   9       1612.61       1569.93        22.40 o                         
  -1  -4   9        289.10        275.14         9.30 o                         
   0  -4   9        280.34        287.24         8.88 o                         
   1  -4   9         27.38         30.53         5.18 o                         
   2  -4   9         28.61         19.85         5.10 o                         
   3  -4   9         93.89         88.36        13.70 o                         
   4  -4   9        953.32       1014.86        34.62 o                         
   5  -4   9         10.34          8.67         3.89 o                         
   6  -4   9        127.45        136.60        13.25 o                         
   7  -4   9         14.09         17.85        13.01 o                         
  -9  -3   9         33.53         34.12         5.83 o                         
  -8  -3   9        225.54        217.51        11.53 o                         
  -7  -3   9        780.85        786.88        30.21 o                         
  -6  -3   9        521.81        482.69        15.04 o                         
  -5  -3   9        917.31        915.23        22.00 o                         
  -4  -3   9         57.35         49.03         8.62 o                         
  -3  -3   9        309.08        308.08        10.82 o                         
  -2  -3   9        230.64        197.45         9.67 o                         
  -1  -3   9        682.30        642.74        13.63 o                         
   0  -3   9         43.98         45.91         6.68 o                         
   1  -3   9       2122.96       2124.40        17.59 o                         
   2  -3   9         63.63         67.38        11.04 o                         
   3  -3   9       1023.72       1053.45        17.82 o                         
   4  -3   9          4.19          4.73         2.37 o                         
   5  -3   9        440.39        455.68        10.76 o                         
   6  -3   9         30.98         32.41         6.53 o                         
   7  -3   9          0.62          5.86         5.47 o                         
   8  -3   9          8.31          8.84         4.96 o                         
  -9  -2   9          1.66          3.29         2.66 o                         
  -8  -2   9        321.96        302.37        11.44 o                         
  -7  -2   9        141.41        136.23        11.13 o                         
  -6  -2   9          0.24          1.56         2.84 o                         
  -5  -2   9        669.33        689.86        17.53 o                         
  -4  -2   9         10.70         15.49         5.12 o                         
  -3  -2   9         36.65         36.53         5.54 o                         
  -2  -2   9        593.67        586.53        14.41 o                         
  -1  -2   9          0.55          2.43         2.99 o                         
   0  -2   9       1439.36       1333.92        13.65 o                         
   1  -2   9        342.74        356.77         8.29 o                         
   2  -2   9       2373.54       2372.54        21.84 o                         
   3  -2   9          0.64         -1.32         2.38 o                         
   4  -2   9        393.37        384.26         8.17 o                         
   5  -2   9         47.75         49.46         9.88 o                         
   6  -2   9         13.20          3.98         2.41 o                         
   7  -2   9         66.54         59.71        16.64 o                         
   8  -2   9         68.27         60.06        18.66 o                         
   9  -2   9          6.48          8.01         4.89 o                         
  -9  -1   9          1.70          2.15         3.12 o                         
  -8  -1   9        383.28        350.19        15.25 o                         
  -7  -1   9         86.87         76.31        12.24 o                         
  -6  -1   9          2.92          2.51         3.78 o                         
  -5  -1   9         55.82         43.77         7.49 o                         
  -4  -1   9         83.80         85.55         7.09 o                         
  -3  -1   9       1242.60       1237.32        23.81 o                         
  -2  -1   9        286.38        324.20         7.04 o                         
  -1  -1   9       1214.69       1183.05        11.43 o                         
   0  -1   9        119.16        127.80         4.81 o                         
   1  -1   9       1489.79       1623.26        31.30 o                         
   2  -1   9        502.74        507.98        13.52 o                         
   3  -1   9        715.55        733.33        10.47 o                         
   4  -1   9        106.52        105.15         5.07 o                         
   5  -1   9          2.27          3.31         2.34 o                         
   6  -1   9        156.75        163.04         4.98 o                         
   7  -1   9        527.13        521.17        14.56 o                         
   8  -1   9         10.57         10.09         4.22 o                         
   9  -1   9        272.50        274.06        11.39 o                         
  -9   0   9         95.81         60.61        13.62 o                         
  -8   0   9        221.01        204.41        15.39 o                         
  -7   0   9        156.05        158.87        10.52 o                         
  -6   0   9        412.62        431.73        11.75 o                         
  -5   0   9        162.08        158.07        12.93 o                         
  -4   0   9       1450.11       1552.64        22.19 o                         
  -3   0   9        358.24        346.75         8.76 o                         
  -2   0   9       1394.53       1345.34        12.23 o                         
  -1   0   9          5.93          3.58         1.95 o                         
   0   0   9        211.49        210.60         3.76 o                         
   1   0   9         91.13         82.07         3.94 o                         
   2   0   9          2.47          4.05         1.62 o                         
   3   0   9        724.86        775.73        10.00 o                         
   4   0   9        364.11        333.20         6.35 o                         
   5   0   9         29.40         29.43         5.74 o                         
   6   0   9       2104.24       2225.62        18.75 o                         
   7   0   9        103.61        121.81         6.94 o                         
   8   0   9        647.36        660.93        20.73 o                         
   9   0   9          4.47          5.88         3.21 o                         
  10   0   9         56.36         35.17        10.26 o                         
  -8   1   9         10.90          8.73         3.58 o                         
  -7   1   9        245.84        253.54        11.53 o                         
  -6   1   9         36.75         39.03         8.09 o                         
  -5   1   9        185.01        183.16         9.55 o                         
  -4   1   9        243.83        237.14         9.68 o                         
  -3   1   9         78.70         61.64         5.84 o                         
  -2   1   9       1074.57       1062.40        10.61 o                         
  -1   1   9       1267.51       1320.02        12.40 o                         
   0   1   9         66.57         70.68         1.63 o                         
   1   1   9       1171.82       1267.12        11.72 o                         
   2   1   9          5.75          3.17         1.27 o                         
   3   1   9        520.75        470.82         7.37 o                         
   4   1   9         28.18         36.15         3.33 o                         
   5   1   9        574.35        547.27         9.74 o                         
   6   1   9         54.07         59.27         9.94 o                         
   7   1   9        746.48        766.68        16.65 o                         
   8   1   9          2.11          9.96         3.26 o                         
   9   1   9          9.61          6.34         3.21 o                         
  10   1   9          2.55          9.31         4.65 o                         
  -8   2   9         48.31         42.87         9.16 o                         
  -7   2   9         12.56         17.34         3.86 o                         
  -6   2   9         58.52         53.28         9.43 o                         
  -5   2   9        124.27        132.55        11.83 o                         
  -4   2   9        113.93        100.25         6.60 o                         
  -3   2   9        188.82        172.87         6.48 o                         
  -2   2   9       2677.33       2770.90        20.14 o                         
  -1   2   9        295.36        324.22         7.36 o                         
   0   2   9       1773.69       1704.46        32.20 o                         
   1   2   9        113.10        123.61         5.08 o                         
   2   2   9       1286.49       1242.54         9.61 o                         
   3   2   9        616.60        618.92         6.43 o                         
   4   2   9        718.06        697.92         7.50 o                         
   5   2   9        236.24        242.85         8.77 o                         
   6   2   9          0.77         -0.79         2.86 o                         
   7   2   9          1.95          2.20         4.33 o                         
   8   2   9        131.73        134.62        14.47 o                         
   9   2   9         33.44         35.05        11.14 o                         
  10   2   9         38.82         29.03         9.73 o                         
  -7   3   9          9.19          8.02         2.99 o                         
  -6   3   9          0.67          6.21         2.46 o                         
  -5   3   9         15.38         14.71         4.69 o                         
  -4   3   9          6.62          8.30         3.13 o                         
  -3   3   9         56.89         54.92         9.94 o                         
  -2   3   9         49.52         47.67         4.32 o                         
  -1   3   9       2660.50       2659.41        27.45 o                         
   0   3   9          4.97          6.97         3.25 o                         
   1   3   9       1027.02       1021.13        18.02 o                         
   2   3   9        528.69        516.31        10.27 o                         
   3   3   9         92.51         96.97         3.36 o                         
   4   3   9       1680.72       1698.69        11.49 o                         
   5   3   9        241.67        237.94         5.35 o                         
   6   3   9         19.54         26.33         6.54 o                         
   7   3   9         78.38         83.55        15.57 o                         
   8   3   9         54.26         62.29        14.44 o                         
   9   3   9        118.16        113.66        22.86 o                         
  10   3   9          3.42          7.51         3.87 o                         
  -7   4   9         11.39          8.05         4.19 o                         
  -6   4   9        248.26        251.51        12.26 o                         
  -5   4   9        250.35        252.40         7.23 o                         
  -4   4   9        430.52        425.08         9.72 o                         
  -3   4   9         14.36         12.28         2.44 o                         
  -2   4   9        569.23        559.88         8.05 o                         
  -1   4   9        103.62        104.67         3.04 o                         
   0   4   9        283.56        292.72         4.41 o                         
   1   4   9          2.30          2.19         1.10 o                         
   2   4   9        146.48        135.43         6.22 o                         
   3   4   9       1256.05       1281.52        10.33 o                         
   4   4   9        821.73        821.58         6.41 o                         
   5   4   9         28.19         19.96         6.15 o                         
   6   4   9        538.16        537.00        13.47 o                         
   7   4   9         21.57         21.77         3.78 o                         
   8   4   9        704.23        741.24        20.86 o                         
   9   4   9          0.64          4.16         3.79 o                         
  10   4   9        118.13        116.88        14.47 o                         
  11   4   9          4.94         -0.22         6.63 o                         
  -6   5   9         62.72         49.68        11.76 o                         
  -5   5   9        261.33        274.93        14.33 o                         
  -4   5   9        371.61        399.56        14.10 o                         
  -3   5   9         48.04         34.96         7.87 o                         
  -2   5   9          9.75         11.47         2.59 o                         
  -1   5   9         42.25         34.62         4.93 o                         
   0   5   9         42.98         36.71         4.50 o                         
   1   5   9          8.43          6.81         1.82 o                         
   2   5   9        104.90         98.72         3.18 o                         
   3   5   9       1242.81       1188.59        15.30 o                         
   4   5   9         92.69         92.27         5.23 o                         
   5   5   9       1286.44       1312.01        19.51 o                         
   6   5   9        106.14        104.58        11.49 o                         
   7   5   9        468.52        451.21        14.18 o                         
   8   5   9          0.32          2.88         3.57 o                         
   9   5   9        155.78        136.48        12.62 o                         
  10   5   9          2.04          6.27         9.39 o                         
  11   5   9          0.57          5.58         6.17 o                         
  -5   6   9         98.42         77.43        15.93 o                         
  -4   6   9         13.34         11.13         5.97 o                         
  -3   6   9          0.86          3.10         3.90 o                         
  -2   6   9         87.07         89.01         9.92 o                         
  -1   6   9        115.14        114.57         4.81 o                         
   0   6   9       2332.85       2380.04        38.48 o                         
   1   6   9         40.57         38.41         3.52 o                         
   2   6   9       1574.73       1622.42        24.86 o                         
   3   6   9         11.17         12.91         3.38 o                         
   4   6   9        166.38        155.69        12.69 o                         
   5   6   9         17.13         15.95         3.08 o                         
   6   6   9        136.02        129.02         8.31 o                         
   7   6   9        180.67        163.24        11.57 o                         
   8   6   9        152.56        144.10         8.76 o                         
   9   6   9          9.22          9.81         5.88 o                         
  10   6   9        297.48        277.28         9.34 o                         
  11   6   9         38.03         33.92        17.27 o                         
  -4   7   9          0.08          1.51         2.61 o                         
  -3   7   9        189.88        191.87         8.88 o                         
  -2   7   9          5.71          6.92         2.56 o                         
  -1   7   9        352.64        343.96        10.27 o                         
   0   7   9          1.67          6.66         3.25 o                         
   1   7   9       1610.63       1642.75        24.38 o                         
   2   7   9        256.86        250.94         7.00 o                         
   3   7   9         95.23         98.86         6.74 o                         
   4   7   9         14.35         11.57         2.67 o                         
   5   7   9         24.55         16.89         3.32 o                         
   6   7   9        117.57        109.35         4.50 o                         
   7   7   9        623.11        596.84        29.44 o                         
   8   7   9         28.45         19.22         6.97 o                         
   9   7   9        352.08        373.90        28.71 o                         
  10   7   9         17.28         18.79         9.78 o                         
  -3   8   9         23.21         33.58        13.69 o                         
  -2   8   9         47.29         44.03        12.51 o                         
  -1   8   9         11.46         10.47         4.50 o                         
   0   8   9        221.58        216.85         9.02 o                         
   1   8   9         79.41         74.20        10.05 o                         
   2   8   9         25.32         34.22         8.92 o                         
   3   8   9         48.34         44.64         5.51 o                         
   4   8   9          7.36          5.40         2.15 o                         
   5   8   9        523.46        472.40         8.16 o                         
   6   8   9        498.49        542.03        11.46 o                         
   7   8   9         49.10         45.13        10.18 o                         
   8   8   9        297.71        316.72        17.52 o                         
   9   8   9          0.35          8.01         4.40 o                         
  10   8   9         50.99         41.17        13.82 o                         
  -2   9   9         24.14         31.58        14.13 o                         
  -1   9   9          3.08         12.12         6.57 o                         
   0   9   9          1.66          1.00         5.36 o                         
   1   9   9         43.04         33.52         7.69 o                         
   2   9   9         63.33         43.06        13.47 o                         
   3   9   9          1.69          2.02         2.37 o                         
   4   9   9          0.10          3.45         1.91 o                         
   5   9   9        226.61        245.05         7.97 o                         
   6   9   9          1.24          2.20         2.35 o                         
   7   9   9        631.93        590.41        19.84 o                         
   8   9   9          4.94          4.80         3.19 o                         
   9   9   9          3.64          6.37         3.84 o                         
   0  10   9        179.19        198.93        18.47 o                         
   1  10   9         71.23         46.03        25.66 o                         
   2  10   9        240.98        222.45        30.41 o                         
   3  10   9         20.00         14.35         5.21 o                         
   4  10   9         91.06         89.39        11.41 o                         
   5  10   9          1.25          7.71         3.12 o                         
   6  10   9        115.12         96.28         7.10 o                         
   7  10   9        134.33        159.50         8.72 o                         
   8  10   9        102.11         93.41        10.33 o                         
   2  11   9          3.26          6.48         4.16 o                         
   3  11   9         67.34         55.41        22.85 o                         
   4  11   9          4.82          5.11         8.83 o                         
   5  11   9         36.05         39.27         9.71 o                         
   6  11   9         40.67         22.30        15.59 o                         
  -6  -8  10        134.84        131.56         7.90 o                         
  -5  -8  10         17.26         18.39         4.74 o                         
  -4  -8  10        197.88        199.19        12.12 o                         
  -3  -8  10         49.29         48.21         8.57 o                         
  -2  -8  10        505.28        537.03        10.57 o                         
  -1  -8  10         67.48         47.52        10.58 o                         
   0  -8  10         32.37         39.75        12.26 o                         
   1  -8  10          2.67          5.09         4.34 o                         
  -7  -7  10        130.81        135.47        21.26 o                         
  -6  -7  10         43.57         48.05        12.38 o                         
  -5  -7  10         93.64        101.67         9.22 o                         
  -4  -7  10         17.96         11.01         5.53 o                         
  -3  -7  10        111.80         97.99        15.07 o                         
  -2  -7  10        333.23        332.44        10.23 o                         
  -1  -7  10         27.94         19.40         4.75 o                         
   0  -7  10         66.57         64.62        12.08 o                         
   1  -7  10         59.78         45.51         9.06 o                         
   2  -7  10         16.94         17.74        10.15 o                         
   3  -7  10        337.70        347.93        15.78 o                         
  -8  -6  10         97.19        102.12        10.37 o                         
  -7  -6  10        151.66        170.73        13.09 o                         
  -6  -6  10         35.31         42.77        10.41 o                         
  -5  -6  10         54.34         52.05        11.83 o                         
  -4  -6  10         66.09         67.57        10.21 o                         
  -3  -6  10        170.65        158.79        13.17 o                         
  -2  -6  10         16.91         13.27         5.51 o                         
  -1  -6  10        164.43        156.26         8.10 o                         
   0  -6  10        146.21        133.52        13.04 o                         
   1  -6  10          5.29          3.91         2.77 o                         
   2  -6  10        519.26        573.23        14.76 o                         
   3  -6  10        130.44        134.38        19.62 o                         
   4  -6  10       1088.82       1195.63        21.01 o                         
   5  -6  10          4.15          4.05         3.81 o                         
  -8  -5  10         30.54         18.62         4.27 o                         
  -7  -5  10         17.70         22.73         6.42 o                         
  -6  -5  10         44.69         49.18         8.98 o                         
  -5  -5  10         10.94         13.17         4.35 o                         
  -4  -5  10         13.92         15.43         4.01 o                         
  -3  -5  10       1646.12       1612.97        17.22 o                         
  -2  -5  10         20.58         25.46         4.86 o                         
  -1  -5  10        275.06        274.19        10.49 o                         
   0  -5  10          0.14          5.83         2.75 o                         
   1  -5  10        150.38        146.18        10.64 o                         
   2  -5  10        303.15        297.80         9.75 o                         
   3  -5  10         57.76         62.70        10.77 o                         
   4  -5  10         12.50         14.64         3.34 o                         
   5  -5  10          4.73          5.74         2.55 o                         
   6  -5  10          9.63         11.18        10.24 o                         
  -8  -4  10          0.35          3.98         2.88 o                         
  -7  -4  10         11.76         10.50         3.41 o                         
  -6  -4  10        161.96        167.43         7.68 o                         
  -5  -4  10         93.00         75.02        13.04 o                         
  -4  -4  10        643.99        619.87        12.05 o                         
  -3  -4  10        214.96        194.07         8.28 o                         
  -2  -4  10        470.28        453.44        12.11 o                         
  -1  -4  10       2103.17       2190.73        24.26 o                         
   0  -4  10         10.21          8.42         2.70 o                         
   1  -4  10        499.09        518.76         8.15 o                         
   2  -4  10          5.56          2.82         3.56 o                         
   3  -4  10          8.59          8.68         3.55 o                         
   4  -4  10         91.14         93.05         6.93 o                         
   5  -4  10          2.48          5.63         2.52 o                         
   6  -4  10         27.12         25.58         7.00 o                         
   7  -4  10          2.04          3.68         3.13 o                         
  -9  -3  10         84.99         78.94        13.14 o                         
  -8  -3  10          2.76          7.49         4.47 o                         
  -7  -3  10          3.44         21.91         6.35 o                         
  -6  -3  10        244.57        235.38         9.25 o                         
  -5  -3  10        844.03        849.51        15.59 o                         
  -4  -3  10        493.43        490.60        14.85 o                         
  -3  -3  10       3181.72       3204.77        63.39 o                         
  -2  -3  10        249.80        250.24         8.11 o                         
  -1  -3  10        762.81        778.75        13.98 o                         
   0  -3  10        978.22        977.81        14.87 o                         
   1  -3  10         87.34         68.02         6.40 o                         
   2  -3  10          3.84          6.24         2.49 o                         
   3  -3  10        438.73        446.68         8.22 o                         
   4  -3  10          5.91          4.58         2.48 o                         
   5  -3  10        574.60        618.43        12.61 o                         
   6  -3  10         19.70         16.36         4.60 o                         
   7  -3  10         50.79         48.33        15.16 o                         
   8  -3  10          0.07          6.17         3.76 o                         
  -9  -2  10        125.90        132.59        12.98 o                         
  -8  -2  10        386.50        377.51        10.74 o                         
  -7  -2  10         83.12         93.19        12.14 o                         
  -6  -2  10        386.11        390.57        12.78 o                         
  -5  -2  10        155.73        149.70         7.14 o                         
  -4  -2  10        468.18        469.71         8.66 o                         
  -3  -2  10        502.23        486.04        11.65 o                         
  -2  -2  10        193.20        162.81         9.74 o                         
  -1  -2  10          5.88         10.45         3.27 o                         
   0  -2  10       1015.37       1022.86        10.55 o                         
   1  -2  10          1.55          4.80         1.75 o                         
   2  -2  10        899.83        902.87        14.79 o                         
   3  -2  10         99.22        104.63         8.10 o                         
   4  -2  10       1960.90       2017.87        18.84 o                         
   5  -2  10          1.08          2.76         1.64 o                         
   6  -2  10        295.43        271.21         8.87 o                         
   7  -2  10          1.58          4.25         3.26 o                         
   8  -2  10          6.41          4.31         3.67 o                         
  -9  -1  10         43.19         29.49         9.68 o                         
  -8  -1  10         66.79         44.55        10.40 o                         
  -7  -1  10        384.65        383.05        14.76 o                         
  -6  -1  10         84.71         81.99        13.21 o                         
  -5  -1  10        196.34        181.19        15.95 o                         
  -4  -1  10         16.49          9.57         5.11 o                         
  -3  -1  10        290.04        314.67        14.62 o                         
  -2  -1  10          1.09          3.50         2.06 o                         
  -1  -1  10        598.80        558.74        12.49 o                         
   0  -1  10        589.53        610.98        12.51 o                         
   1  -1  10       2139.08       2195.72        20.32 o                         
   2  -1  10        140.47        128.74        13.21 o                         
   3  -1  10        391.25        357.31        12.11 o                         
   4  -1  10         71.96         61.93         5.32 o                         
   5  -1  10        252.71        237.62         8.10 o                         
   6  -1  10         11.13          7.20         3.10 o                         
   7  -1  10         44.38         51.72        11.91 o                         
   8  -1  10         16.45         10.19         7.18 o                         
   9  -1  10        109.22        101.88        15.42 o                         
  -8   0  10         79.86         69.70        14.09 o                         
  -7   0  10        208.58        205.56         6.68 o                         
  -6   0  10        244.23        247.12        22.97 o                         
  -5   0  10          0.14          5.32         2.31 o                         
  -4   0  10        147.69        152.85         6.40 o                         
  -3   0  10        107.51        102.82        10.66 o                         
  -2   0  10       3742.53       3767.67        18.44 o                         
  -1   0  10         30.14         28.99         3.16 o                         
   0   0  10        568.90        519.91        11.37 o                         
   1   0  10       1386.95       1509.61        13.03 o                         
   2   0  10         22.52         20.34         3.35 o                         
   3   0  10        125.77        125.06         6.00 o                         
   4   0  10          2.38          4.60         1.95 o                         
   5   0  10         73.08         56.79         6.27 o                         
   6   0  10        705.72        718.58        11.03 o                         
   7   0  10         10.58          5.95         5.53 o                         
   8   0  10        185.27        200.74        10.19 o                         
   9   0  10        103.63        133.53        14.76 o                         
  -8   1  10         12.24         13.70         4.32 o                         
  -7   1  10        160.49        174.01         6.82 o                         
  -6   1  10         93.89        101.08        10.75 o                         
  -5   1  10         24.24         25.09         5.61 o                         
  -4   1  10          3.05          2.52         2.87 o                         
  -3   1  10        724.31        723.60        12.27 o                         
  -2   1  10        969.00        992.95         7.65 o                         
  -1   1  10        688.47        724.79         6.66 o                         
   0   1  10        724.83        761.93        15.62 o                         
   1   1  10         77.01         75.46         2.76 o                         
   2   1  10        351.93        341.39         4.68 o                         
   3   1  10        229.94        215.05         4.24 o                         
   4   1  10         41.30         37.42         3.93 o                         
   5   1  10        888.08        942.60        16.36 o                         
   6   1  10         66.75         63.32        16.43 o                         
   7   1  10        552.16        572.03        28.15 o                         
   8   1  10         68.45         67.66        15.49 o                         
   9   1  10         54.91         45.18        11.83 o                         
  10   1  10         12.74         16.36         6.63 o                         
  -8   2  10        259.34        257.87        12.17 o                         
  -7   2  10         35.11         31.18         6.13 o                         
  -6   2  10          6.30          6.94         2.80 o                         
  -5   2  10          6.00          8.37         3.72 o                         
  -4   2  10        138.31        140.79         5.25 o                         
  -3   2  10         40.90         34.95         4.91 o                         
  -2   2  10         49.31         48.91         4.61 o                         
  -1   2  10        106.63        102.35         6.49 o                         
   0   2  10        605.49        627.34        13.50 o                         
   1   2  10        281.63        278.09        16.94 o                         
   2   2  10        708.91        681.97         7.66 o                         
   3   2  10         62.39         71.79         4.29 o                         
   4   2  10       1156.58       1138.59         9.88 o                         
   5   2  10         32.58         29.95         2.12 o                         
   6   2  10       1557.13       1654.50        44.68 o                         
   7   2  10       1150.59       1197.22        23.04 o                         
   8   2  10          0.77         12.30         6.52 o                         
   9   2  10         25.45         26.64         7.48 o                         
  10   2  10          0.96          5.68         3.20 o                         
  -7   3  10          8.86          6.92         3.04 o                         
  -6   3  10         26.03         27.02         5.28 o                         
  -5   3  10         18.07         15.60         5.43 o                         
  -4   3  10         22.63         26.16         4.57 o                         
  -3   3  10        197.52        198.66         7.02 o                         
  -2   3  10          0.70          0.00         1.02 o                         
  -1   3  10        780.74        793.77         5.84 o                         
   0   3  10         27.73         35.82         6.84 o                         
   1   3  10          2.68          5.86         4.26 o                         
   2   3  10         79.73         86.78        11.35 o                         
   3   3  10        922.66        977.89         8.59 o                         
   4   3  10        168.55        166.26         3.27 o                         
   5   3  10       2972.03       2990.92        30.72 o                         
   6   3  10        204.76        201.49        11.23 o                         
   7   3  10         28.85         33.12         7.46 o                         
   8   3  10          0.88          7.95         4.30 o                         
   9   3  10          5.66          9.47         4.02 o                         
  10   3  10          2.97          6.76         4.68 o                         
  -7   4  10          1.15          8.78         5.65 o                         
  -6   4  10        194.57        211.04        10.26 o                         
  -5   4  10         59.10         57.97         9.62 o                         
  -4   4  10        337.77        342.82        10.17 o                         
  -3   4  10         25.30         25.50         5.57 o                         
  -2   4  10        839.86        861.01        10.48 o                         
  -1   4  10        374.45        393.26         7.99 o                         
   0   4  10        234.96        222.68        12.35 o                         
   1   4  10          9.87          8.73         3.54 o                         
   2   4  10          5.53          6.48         1.46 o                         
   3   4  10         19.71         19.23         2.97 o                         
   4   4  10         18.58         17.65         2.47 o                         
   5   4  10        221.44        203.19         5.23 o                         
   6   4  10        197.03        198.03        12.09 o                         
   7   4  10        143.31        136.77         7.36 o                         
   8   4  10        496.82        524.23        15.78 o                         
   9   4  10          1.19          2.08         3.00 o                         
  10   4  10        180.45        205.11        13.99 o                         
  -6   5  10          2.35         11.04        10.13 o                         
  -5   5  10        391.44        387.95        28.43 o                         
  -4   5  10         86.92        102.99        13.18 o                         
  -3   5  10        542.84        589.44        12.73 o                         
  -2   5  10        195.38        190.52         7.00 o                         
  -1   5  10        321.48        316.44         7.23 o                         
   0   5  10        131.79        149.25         3.28 o                         
   1   5  10        269.37        275.07         8.69 o                         
   2   5  10          1.44          1.97         1.49 o                         
   3   5  10        101.92        102.53         2.38 o                         
   4   5  10         53.60         43.83         6.00 o                         
   5   5  10       1456.95       1446.11        29.19 o                         
   6   5  10          7.30          7.63         1.82 o                         
   7   5  10        735.19        764.97        20.76 o                         
   8   5  10          7.59          8.49         3.15 o                         
   9   5  10        207.24        207.75        20.71 o                         
  10   5  10          9.26          2.06         2.26 o                         
  -5   6  10          6.59         -0.09         6.54 o                         
  -4   6  10         80.78         85.15        25.19 o                         
  -3   6  10         22.91         15.18         6.36 o                         
  -2   6  10         26.02         29.77         7.78 o                         
  -1   6  10        177.13        187.88         7.11 o                         
   0   6  10        402.37        380.61        12.50 o                         
   1   6  10         43.68         40.75         6.56 o                         
   2   6  10        631.16        646.02        15.50 o                         
   3   6  10        106.11         96.37         8.57 o                         
   4   6  10        528.60        572.83         7.06 o                         
   5   6  10         61.59         62.56         7.10 o                         
   6   6  10        167.82        179.55         7.80 o                         
   7   6  10          9.68         11.26         3.14 o                         
   8   6  10        162.44        155.20        12.39 o                         
   9   6  10        223.13        216.89        10.02 o                         
  10   6  10         12.55         16.94        11.18 o                         
  -4   7  10          0.58          9.52         4.61 o                         
  -3   7  10          3.98         -4.23         6.21 o                         
  -2   7  10         12.09         15.31         6.63 o                         
  -1   7  10        169.00        184.28        22.69 o                         
   0   7  10          3.61          3.37         2.58 o                         
   1   7  10       1310.25       1306.92        16.83 o                         
   2   7  10         71.76         59.49         5.01 o                         
   3   7  10         48.65         50.22         5.25 o                         
   4   7  10         23.88         16.79         3.16 o                         
   5   7  10        221.73        214.61         6.85 o                         
   6   7  10         37.30         26.77         5.74 o                         
   7   7  10        147.45        119.32         9.23 o                         
   8   7  10          2.24          4.22         4.97 o                         
   9   7  10         88.67        102.13        18.98 o                         
  10   7  10        113.52        125.29         8.42 o                         
  -3   8  10          1.35          8.19        10.22 o                         
  -2   8  10         76.60         70.33        17.36 o                         
  -1   8  10         11.16         14.35         5.19 o                         
   0   8  10        526.64        542.78        22.72 o                         
   1   8  10        324.68        329.82        10.61 o                         
   2   8  10         29.76         16.88         5.30 o                         
   3   8  10          1.06          2.85         1.88 o                         
   4   8  10         66.71         48.83         6.89 o                         
   5   8  10          5.56          7.36         1.78 o                         
   6   8  10         82.09         69.46         6.99 o                         
   7   8  10         33.54         36.02         8.76 o                         
   8   8  10         47.82         37.77         8.98 o                         
   9   8  10          0.09          1.16         3.14 o                         
  10   8  10        146.39        147.81        13.57 o                         
  -2   9  10          2.64          7.45         3.45 o                         
  -1   9  10        176.11        174.75        27.98 o                         
   0   9  10         50.85         40.57        14.51 o                         
   1   9  10         57.18         42.86        15.24 o                         
   2   9  10         76.83         45.15        11.23 o                         
   3   9  10         78.66         74.63         7.53 o                         
   4   9  10         18.96         14.50         3.91 o                         
   5   9  10        117.67        107.08         9.13 o                         
   6   9  10          0.10          1.92         1.61 o                         
   7   9  10        487.41        554.55        12.49 o                         
   8   9  10          2.02          6.68         3.65 o                         
   9   9  10        147.12        161.77        14.72 o                         
   0  10  10          1.23          2.01         6.24 o                         
   1  10  10          3.16          5.08         3.83 o                         
   2  10  10         38.00         65.93        14.11 o                         
   3  10  10          1.74          1.14         4.12 o                         
   4  10  10         63.81         75.15        21.70 o                         
   5  10  10          0.23          5.82         2.05 o                         
   8  10  10         69.55         33.14        10.15 o                         
   3  11  10        155.21        130.16        26.14 o                         
   4  11  10          1.08          5.60         5.00 o                         
   5  11  10         34.50         36.87        16.98 o                         
  -5  -8  11         20.24         17.53         5.55 o                         
  -4  -8  11        134.00        153.13        27.88 o                         
  -3  -8  11          6.28          6.02         3.26 o                         
  -2  -8  11        257.44        298.54         8.84 o                         
  -1  -8  11         61.96         53.38         9.85 o                         
   0  -8  11        444.99        478.92        35.95 o                         
  -6  -7  11          0.92         -0.08         3.28 o                         
  -5  -7  11         69.38         57.39        10.77 o                         
  -4  -7  11          4.73          5.35         2.80 o                         
  -3  -7  11        228.17        232.60        11.23 o                         
  -2  -7  11          1.36          3.97         3.61 o                         
  -1  -7  11        123.47        130.52         9.29 o                         
   0  -7  11         95.77         90.43        11.45 o                         
   1  -7  11          0.29          2.68         2.66 o                         
   2  -7  11         90.88         66.27        22.85 o                         
  -7  -6  11         54.24         51.99        11.69 o                         
  -6  -6  11         57.79         50.98         8.80 o                         
  -5  -6  11         55.76         69.24         9.98 o                         
  -4  -6  11         11.61         12.68         4.09 o                         
  -3  -6  11         16.79         16.67         4.36 o                         
  -2  -6  11          3.69          8.54         3.06 o                         
  -1  -6  11        251.76        249.92         7.47 o                         
   0  -6  11         47.92         50.52        10.59 o                         
   1  -6  11         12.06         10.77         4.63 o                         
   2  -6  11         21.77         18.01         5.47 o                         
   3  -6  11         82.81         62.94        13.03 o                         
   4  -6  11         33.42         31.82         7.76 o                         
  -8  -5  11         45.56         43.35         9.39 o                         
  -7  -5  11        104.69        112.57        14.38 o                         
  -6  -5  11        183.43        180.99         8.46 o                         
  -5  -5  11          0.04          5.66         2.35 o                         
  -4  -5  11         33.23         32.34         6.37 o                         
  -3  -5  11         57.53         57.40         8.46 o                         
  -2  -5  11         13.32         12.30         2.67 o                         
  -1  -5  11        338.60        329.30        12.60 o                         
   0  -5  11         14.86         18.17         4.49 o                         
   1  -5  11        224.84        223.25         7.22 o                         
   2  -5  11        245.60        248.52         9.47 o                         
   3  -5  11        631.09        678.64        16.42 o                         
   4  -5  11        188.61        197.70        14.40 o                         
   5  -5  11         24.99         17.62         4.80 o                         
  -8  -4  11         33.12         22.75         7.51 o                         
  -7  -4  11          1.37         10.72         5.81 o                         
  -6  -4  11          2.70          6.65         3.25 o                         
  -5  -4  11          2.22          4.79         2.90 o                         
  -4  -4  11       1213.50       1200.71        18.69 o                         
  -3  -4  11          3.01          7.56         3.14 o                         
  -2  -4  11       1240.55       1274.04        19.69 o                         
  -1  -4  11         51.85         51.65         8.48 o                         
   0  -4  11       1121.14       1168.43        16.42 o                         
   1  -4  11         46.78         38.74         6.94 o                         
   2  -4  11        561.31        595.60        14.49 o                         
   3  -4  11        419.33        433.09        14.08 o                         
   4  -4  11          9.74          7.09         2.71 o                         
   5  -4  11          0.37          2.79         3.16 o                         
   6  -4  11          1.53          0.59         3.41 o                         
  -8  -3  11          9.85          4.16         2.86 o                         
  -7  -3  11         55.44         60.03        10.93 o                         
  -6  -3  11        122.67        111.98        15.15 o                         
  -5  -3  11        442.03        428.09        17.15 o                         
  -4  -3  11         29.08         37.52         6.32 o                         
  -3  -3  11        105.31        113.50        13.63 o                         
  -2  -3  11        330.57        333.35         9.55 o                         
  -1  -3  11          3.95          4.09         5.88 o                         
   0  -3  11          6.05          4.29         3.85 o                         
   1  -3  11        481.15        521.64        12.04 o                         
   2  -3  11        448.27        456.78        13.03 o                         
   3  -3  11        144.85        128.20         6.22 o                         
   4  -3  11         14.66         12.00         4.01 o                         
   5  -3  11        231.74        245.21        10.41 o                         
   6  -3  11         11.85         14.05         5.35 o                         
   7  -3  11         42.15         39.85        15.02 o                         
  -8  -2  11         54.97         46.37        12.15 o                         
  -7  -2  11         41.19         40.72         7.97 o                         
  -6  -2  11        256.09        214.70        14.07 o                         
  -5  -2  11        848.21        872.75        13.23 o                         
  -4  -2  11          3.41          7.22         2.76 o                         
  -3  -2  11        435.45        457.92        13.82 o                         
  -2  -2  11         58.10         59.18         8.95 o                         
  -1  -2  11        596.07        580.32        13.94 o                         
   0  -2  11         46.45         47.81         6.96 o                         
   1  -2  11        735.80        732.00        14.39 o                         
   2  -2  11        541.76        530.90         8.69 o                         
   3  -2  11          0.34          3.46         2.74 o                         
   4  -2  11       1222.96       1237.04        21.23 o                         
   5  -2  11         37.65         37.86         7.11 o                         
   6  -2  11        316.19        328.15        19.90 o                         
   7  -2  11          1.46          0.37         2.65 o                         
   8  -2  11         30.62         22.67         7.17 o                         
  -8  -1  11         62.71         50.22        11.96 o                         
  -7  -1  11        497.75        530.38        15.40 o                         
  -6  -1  11        751.46        783.36        20.52 o                         
  -5  -1  11        447.40        454.58         9.47 o                         
  -4  -1  11       1034.74       1055.00        13.98 o                         
  -3  -1  11        427.56        420.36         8.59 o                         
  -2  -1  11        743.46        779.32        20.37 o                         
  -1  -1  11          0.97          0.85         1.90 o                         
   0  -1  11        111.66         95.22         8.75 o                         
   1  -1  11       1188.93       1170.29        10.47 o                         
   2  -1  11          8.61          7.84         2.51 o                         
   3  -1  11        775.22        822.77        19.40 o                         
   4  -1  11         21.12         28.14         4.42 o                         
   5  -1  11        710.21        700.42        14.70 o                         
   6  -1  11         15.79         12.05         4.22 o                         
   7  -1  11        118.76        124.23         9.24 o                         
   8  -1  11          1.21          4.40         3.90 o                         
   9  -1  11         40.24         32.87        15.40 o                         
  -8   0  11        163.04        166.10         8.67 o                         
  -7   0  11          9.16          6.31         4.27 o                         
  -6   0  11         73.10         67.45        10.92 o                         
  -5   0  11        178.89        205.10         9.46 o                         
  -4   0  11        784.90        812.95        11.19 o                         
  -3   0  11        143.99        140.45         5.63 o                         
  -2   0  11        981.86       1004.36        12.17 o                         
  -1   0  11         10.64          9.57         1.74 o                         
   0   0  11       1708.92       1749.85        24.36 o                         
   1   0  11         45.26         41.33         3.13 o                         
   2   0  11        338.54        330.04         7.43 o                         
   3   0  11         15.62         17.37         2.92 o                         
   4   0  11         33.56         38.04         5.70 o                         
   5   0  11        140.49        137.94         4.75 o                         
   6   0  11        168.17        153.20        12.04 o                         
   7   0  11         99.52         94.32        17.69 o                         
   8   0  11         68.56         53.25        16.08 o                         
   9   0  11         33.69         27.11         5.81 o                         
  -8   1  11         62.36         56.63        11.17 o                         
  -7   1  11        129.17        124.58        10.47 o                         
  -6   1  11         14.72         10.16         3.71 o                         
  -5   1  11        144.00        154.97         5.90 o                         
  -4   1  11         12.02         13.77         4.01 o                         
  -3   1  11       1116.98       1127.09        19.27 o                         
  -2   1  11         66.68         60.52         5.07 o                         
  -1   1  11        670.42        659.56         5.38 o                         
   0   1  11        169.23        176.48         4.77 o                         
   1   1  11          0.57          1.42         1.81 o                         
   2   1  11       1337.67       1362.71        12.13 o                         
   3   1  11        439.72        399.00         8.34 o                         
   4   1  11         89.33         76.60         8.42 o                         
   5   1  11          3.69          8.16         2.12 o                         
   6   1  11          1.26          4.89         2.74 o                         
   7   1  11        439.95        476.82        11.07 o                         
   8   1  11        115.93        102.31        10.00 o                         
   9   1  11        592.67        630.77        25.26 o                         
  10   1  11         39.51         28.25         9.70 o                         
  -7   2  11          6.88          4.26         3.82 o                         
  -6   2  11        166.86        173.99         9.53 o                         
  -5   2  11         54.15         44.42         9.55 o                         
  -4   2  11         53.04         59.01         5.56 o                         
  -3   2  11        158.77        141.62        12.10 o                         
  -2   2  11         21.20         20.35         3.21 o                         
  -1   2  11        255.14        238.47        11.23 o                         
   0   2  11         41.94         47.35         8.35 o                         
   1   2  11       1623.95       1603.04        23.45 o                         
   2   2  11        116.84        110.54         8.98 o                         
   3   2  11         99.55         90.65         2.82 o                         
   4   2  11        204.01        194.78         4.97 o                         
   5   2  11          2.12          3.66         2.27 o                         
   6   2  11        317.56        335.76        19.79 o                         
   7   2  11        105.99        114.37         9.00 o                         
   8   2  11        334.44        350.13        11.92 o                         
   9   2  11         19.15         19.94         6.44 o                         
  10   2  11         12.47          9.22         4.14 o                         
  -7   3  11         51.55         38.52         8.52 o                         
  -6   3  11         20.65         21.39         5.74 o                         
  -5   3  11         67.19         68.25         6.55 o                         
  -4   3  11        104.13         92.19         4.46 o                         
  -3   3  11          1.00          3.78         1.75 o                         
  -2   3  11        118.55        118.18         3.30 o                         
  -1   3  11         99.34         99.79        11.17 o                         
   0   3  11        186.92        180.79         8.26 o                         
   1   3  11        285.93        281.30        21.96 o                         
   2   3  11          3.48          4.26         2.10 o                         
   3   3  11        600.45        582.27         5.22 o                         
   4   3  11        364.19        349.12        11.28 o                         
   5   3  11          1.44          2.36         1.21 o                         
   6   3  11        153.46        146.19        11.49 o                         
   7   3  11         87.95         74.06         9.29 o                         
   8   3  11         41.66         38.35        10.87 o                         
   9   3  11          6.40         10.13         4.83 o                         
  10   3  11         13.63         13.08         4.56 o                         
  -6   4  11          0.03          2.71         5.76 o                         
  -5   4  11         50.85         38.90        11.31 o                         
  -4   4  11        100.42         97.78         4.85 o                         
  -3   4  11          4.24          5.22         2.45 o                         
  -2   4  11       1339.14       1335.62        16.42 o                         
  -1   4  11         12.09         11.60         2.63 o                         
   0   4  11        624.44        629.72        12.59 o                         
   1   4  11         11.53         11.55         5.78 o                         
   2   4  11        176.70        169.14        16.75 o                         
   3   4  11       1926.30       1905.01        20.29 o                         
   4   4  11        293.91        307.80         6.48 o                         
   5   4  11        555.55        555.40         8.03 o                         
   6   4  11          1.63          1.99         3.40 o                         
   7   4  11         47.32         53.85         5.84 o                         
   8   4  11          0.46          2.89         3.55 o                         
   9   4  11         57.11         55.42        13.74 o                         
  10   4  11        110.12         89.62        14.99 o                         
  -6   5  11          5.84          2.27         4.16 o                         
  -5   5  11        324.54        346.56        16.03 o                         
  -4   5  11          1.85          4.17         4.53 o                         
  -3   5  11        368.94        370.52        11.59 o                         
  -2   5  11         51.16         51.44         5.37 o                         
  -1   5  11        989.82       1025.11        13.75 o                         
   0   5  11          7.74          6.55         2.04 o                         
   1   5  11       1679.32       1727.22        23.60 o                         
   2   5  11        175.33        157.82         5.83 o                         
   3   5  11         91.09         93.06         3.83 o                         
   4   5  11        558.75        525.47         9.08 o                         
   5   5  11        523.56        528.09         7.34 o                         
   6   5  11        480.71        438.16        12.14 o                         
   7   5  11         60.97         54.80         5.37 o                         
   8   5  11         51.52         55.14        12.23 o                         
   9   5  11        365.97        393.87        15.29 o                         
  10   5  11         63.86         65.51        10.47 o                         
  -5   6  11         23.75         16.62         6.71 o                         
  -4   6  11        145.40        137.67        27.87 o                         
  -3   6  11          1.07          3.43         3.78 o                         
  -2   6  11         56.57         49.93        10.35 o                         
  -1   6  11        363.96        368.43        11.31 o                         
   0   6  11        191.07        187.96         4.03 o                         
   1   6  11        124.31        127.93         5.18 o                         
   2   6  11        101.72        106.12         4.81 o                         
   3   6  11        732.58        766.68        18.06 o                         
   4   6  11       3172.70       3213.57        20.01 o                         
   5   6  11         17.47         19.77         3.89 o                         
   6   6  11         11.85         14.68         4.22 o                         
   7   6  11         68.54         67.10         6.90 o                         
   8   6  11          7.52          5.97         2.37 o                         
   9   6  11          3.41          3.99         3.38 o                         
  10   6  11         63.02         74.43        18.91 o                         
  -4   7  11         13.17         12.59         8.70 o                         
  -3   7  11        282.76        260.94        37.03 o                         
  -2   7  11         10.11         16.76         8.31 o                         
  -1   7  11        451.85        399.43        30.82 o                         
   0   7  11          1.92          6.08         6.18 o                         
   1   7  11        337.16        309.12         9.97 o                         
   2   7  11       1038.32       1047.89        27.88 o                         
   3   7  11       1118.08       1159.25        14.87 o                         
   4   7  11         62.11         50.07         5.36 o                         
   5   7  11         73.16         90.29         6.65 o                         
   6   7  11         61.54         63.18        10.25 o                         
   7   7  11          3.67          5.31         1.77 o                         
   8   7  11          1.21          4.14         2.24 o                         
   9   7  11          5.04          8.20         4.06 o                         
  10   7  11         54.47         62.90         7.05 o                         
  -3   8  11         94.41         63.11        30.14 o                         
  -2   8  11         26.60         29.15        11.32 o                         
  -1   8  11         12.22         35.38        13.00 o                         
   0   8  11          1.07          2.89         5.38 o                         
   1   8  11         10.80          2.23         5.74 o                         
   2   8  11        550.20        567.24        22.91 o                         
   3   8  11         91.89         90.82         8.02 o                         
   4   8  11         88.18         78.00         7.69 o                         
   5   8  11        300.25        266.72         6.64 o                         
   6   8  11          2.70          4.41         2.38 o                         
   7   8  11         63.12         69.00        15.05 o                         
   8   8  11          6.08          3.96         2.18 o                         
   9   8  11         49.08         47.14        12.03 o                         
  -1   9  11         60.77         60.46        20.84 o                         
   0   9  11          4.13         -5.47         5.68 o                         
   1   9  11        232.62        221.98        12.59 o                         
   2   9  11          0.83          2.32         3.78 o                         
   3   9  11         10.71         10.87         7.57 o                         
   6   9  11         58.83         58.60         8.75 o                         
   7   9  11        136.66        126.23        12.42 o                         
   8   9  11          3.77          9.38         6.27 o                         
   9   9  11        288.43        362.32        22.08 o                         
   1  10  11          4.93         10.37         6.19 o                         
   2  10  11         25.38         17.41        10.60 o                         
   4  10  11          8.45         14.77         7.57 o                         
   5  10  11          5.61          2.12         4.14 o                         
  -2  -8  12         34.18         30.98         7.52 o                         
  -5  -7  12        104.43         77.62        16.41 o                         
  -4  -7  12         40.35         33.85         8.08 o                         
  -3  -7  12        272.61        306.26        12.77 o                         
  -2  -7  12         59.90         61.22        12.89 o                         
  -1  -7  12        143.87        130.85         8.97 o                         
   0  -7  12         17.35         13.13         3.55 o                         
   1  -7  12        116.59         99.98        14.91 o                         
   2  -7  12          9.27         12.65         6.31 o                         
  -6  -6  12        268.10        256.35        14.31 o                         
  -5  -6  12          7.67          4.91         2.74 o                         
  -4  -6  12        380.16        420.55        13.03 o                         
  -3  -6  12         20.09         25.93         3.64 o                         
  -2  -6  12        135.15        142.79        12.62 o                         
  -1  -6  12         55.09         51.85        10.25 o                         
   0  -6  12          9.95         13.86         2.85 o                         
   1  -6  12          3.62          4.29         3.45 o                         
   2  -6  12        174.09        181.51        14.72 o                         
   3  -6  12          0.96          5.60         3.27 o                         
  -7  -5  12         89.27         66.69        15.69 o                         
  -6  -5  12          9.80         11.25         3.42 o                         
  -5  -5  12        105.93        112.10         6.76 o                         
  -4  -5  12          6.52          6.51         3.97 o                         
  -3  -5  12          8.38         11.44         3.97 o                         
  -2  -5  12        270.84        247.97         8.90 o                         
  -1  -5  12        571.50        562.71        12.57 o                         
   0  -5  12        295.13        285.90         9.39 o                         
   1  -5  12         40.26         39.78        10.08 o                         
   2  -5  12         44.47         30.20         5.60 o                         
   3  -5  12         52.88         45.08        10.80 o                         
   4  -5  12         89.32         87.38        17.26 o                         
   5  -5  12        319.75        307.59        18.28 o                         
  -7  -4  12          0.45          4.04         3.88 o                         
  -6  -4  12          9.51          5.82         2.26 o                         
  -5  -4  12         19.43         32.29         5.13 o                         
  -4  -4  12          0.99          1.29         4.43 o                         
  -3  -4  12        151.59        150.68        11.92 o                         
  -2  -4  12        331.28        317.75        17.91 o                         
  -1  -4  12          0.30          3.36         2.44 o                         
   0  -4  12         76.32         70.80        12.86 o                         
   1  -4  12         88.54         88.80         8.59 o                         
   2  -4  12         41.37         26.83         6.23 o                         
   3  -4  12         12.61         11.42         2.59 o                         
   4  -4  12        321.84        306.97        11.00 o                         
   5  -4  12         37.13         33.35         8.64 o                         
   6  -4  12         27.43         17.77         4.74 o                         
  -8  -3  12          0.29          6.73         3.19 o                         
  -7  -3  12          0.85          3.60         3.06 o                         
  -6  -3  12          6.03          8.30         3.42 o                         
  -5  -3  12         26.35         34.42         6.29 o                         
  -4  -3  12         95.13        106.32        14.70 o                         
  -3  -3  12        809.35        815.24        11.26 o                         
  -2  -3  12        424.18        426.11        14.96 o                         
  -1  -3  12       1679.50       1725.34        15.98 o                         
   0  -3  12        843.17        868.30        12.77 o                         
   1  -3  12         23.36         24.99         5.36 o                         
   2  -3  12          9.14          9.05         3.05 o                         
   3  -3  12         87.96         91.63         8.35 o                         
   4  -3  12        100.88         93.97        10.03 o                         
   5  -3  12          4.12          6.96         2.22 o                         
   6  -3  12          3.21          9.46         5.83 o                         
   7  -3  12          2.99          5.52         3.73 o                         
  -8  -2  12        131.52        140.79        13.58 o                         
  -7  -2  12         71.77         61.28        12.60 o                         
  -6  -2  12        431.21        453.56        13.59 o                         
  -5  -2  12         49.59         51.43         7.30 o                         
  -4  -2  12       2139.92       2231.20        26.67 o                         
  -3  -2  12         22.37         27.73         5.65 o                         
  -2  -2  12       2062.31       2111.74        17.59 o                         
  -1  -2  12         61.59         74.39         6.35 o                         
   0  -2  12         19.03         20.21         5.43 o                         
   1  -2  12         32.28         32.31         4.71 o                         
   2  -2  12        125.02        129.90        12.18 o                         
   3  -2  12         24.82         33.47         5.49 o                         
   4  -2  12        502.45        493.01        17.37 o                         
   5  -2  12         14.41         11.89         3.74 o                         
   6  -2  12        476.49        466.60        39.77 o                         
   7  -2  12         48.26         45.14        13.43 o                         
   8  -2  12         32.57         34.87         9.49 o                         
  -8  -1  12         21.03         18.24         5.57 o                         
  -7  -1  12        217.65        246.60        20.41 o                         
  -6  -1  12          8.17          6.33         3.32 o                         
  -5  -1  12        146.53        132.72        11.51 o                         
  -4  -1  12          4.45          4.78         3.76 o                         
  -3  -1  12        464.42        478.46         8.24 o                         
  -2  -1  12        334.77        315.32         7.43 o                         
  -1  -1  12          5.46          9.35         2.90 o                         
   0  -1  12         21.36         19.42         3.94 o                         
   1  -1  12       1277.36       1239.71        35.42 o                         
   2  -1  12         12.48         11.34         2.78 o                         
   3  -1  12        962.55       1003.86        13.16 o                         
   4  -1  12         80.48         82.28        12.43 o                         
   5  -1  12        516.05        508.09         8.44 o                         
   6  -1  12         21.25         13.23         5.22 o                         
   7  -1  12         47.30         36.84         9.33 o                         
   8  -1  12         14.59         22.45         5.93 o                         
  -8   0  12         23.20         15.26         6.32 o                         
  -7   0  12        105.02         96.20         7.51 o                         
  -6   0  12         10.47          7.61         3.05 o                         
  -5   0  12         14.57         13.19         3.81 o                         
  -4   0  12        251.12        263.50         9.11 o                         
  -3   0  12        118.77        120.10         5.28 o                         
  -2   0  12        218.07        220.08         4.74 o                         
  -1   0  12         27.48         29.60         4.11 o                         
   0   0  12       3072.44       3110.01        33.22 o                         
   1   0  12         98.70         95.84         3.42 o                         
   2   0  12        372.45        375.69        10.60 o                         
   3   0  12         14.05         12.93         4.14 o                         
   4   0  12        288.85        299.61         9.30 o                         
   5   0  12         18.46         22.99         4.27 o                         
   6   0  12        106.26        128.46        15.65 o                         
   7   0  12         13.06          9.17         4.02 o                         
   8   0  12        106.99         98.83        11.75 o                         
   9   0  12        199.64        220.32        10.92 o                         
  -7   1  12         19.52         19.67         7.19 o                         
  -6   1  12         59.28         56.76         9.90 o                         
  -5   1  12        283.74        310.89        11.26 o                         
  -4   1  12         67.92         81.17         5.87 o                         
  -3   1  12        187.78        202.79         9.49 o                         
  -2   1  12         98.43         94.02         7.18 o                         
  -1   1  12       1545.46       1549.29        16.74 o                         
   0   1  12        215.26        189.63         5.57 o                         
   1   1  12        846.00        870.62        11.93 o                         
   2   1  12        233.61        248.93         6.73 o                         
   3   1  12         10.30          9.12         1.96 o                         
   4   1  12        112.99        108.74         5.50 o                         
   5   1  12        234.59        231.23         9.34 o                         
   6   1  12        252.27        248.67        10.21 o                         
   7   1  12          0.31          4.43         3.15 o                         
   8   1  12         86.35         71.37        16.70 o                         
   9   1  12          0.82          2.84         4.62 o                         
  -7   2  12         16.09         15.87         8.14 o                         
  -6   2  12        425.96        450.07        26.30 o                         
  -5   2  12         52.28         45.79        10.06 o                         
  -4   2  12         14.43         11.35         2.76 o                         
  -3   2  12          1.49          2.40         2.92 o                         
  -2   2  12        857.49        841.30        17.50 o                         
  -1   2  12         83.61         87.64         6.91 o                         
   0   2  12        153.63        144.79        11.79 o                         
   1   2  12        410.46        415.66        11.61 o                         
   2   2  12        797.12        751.86         7.39 o                         
   3   2  12       1455.48       1467.37        16.07 o                         
   4   2  12         64.82         58.65         5.19 o                         
   5   2  12        152.02        136.93         4.64 o                         
   6   2  12        303.59        305.56        15.57 o                         
   7   2  12        321.73        338.11        25.85 o                         
   8   2  12        114.25         99.83         8.37 o                         
   9   2  12        181.12        165.50        11.09 o                         
  10   2  12          0.56          4.13         2.73 o                         
  -6   3  12        242.41        236.90        10.88 o                         
  -5   3  12         19.39         17.71         4.30 o                         
  -4   3  12          0.41          4.72         1.98 o                         
  -3   3  12        213.05        217.23         4.81 o                         
  -2   3  12        159.06        144.90        10.87 o                         
  -1   3  12         28.05         19.63         6.59 o                         
   0   3  12         42.13         39.96         8.43 o                         
   1   3  12         77.91         85.17        15.37 o                         
   2   3  12        284.54        280.68        13.78 o                         
   3   3  12       1873.41       1912.32        20.39 o                         
   4   3  12          5.44          4.38         1.56 o                         
   5   3  12       2690.59       2796.85        18.66 o                         
   6   3  12         60.04         60.29         6.43 o                         
   7   3  12       2568.67       2646.99        35.87 o                         
   8   3  12        243.34        234.81        16.61 o                         
   9   3  12         10.10          6.75         6.46 o                         
  10   3  12         44.34         28.07         9.65 o                         
  -6   4  12         26.47         13.82        13.77 o                         
  -5   4  12          2.04          6.43         3.61 o                         
  -4   4  12          0.66          3.35         2.66 o                         
  -3   4  12         34.74         30.96         7.27 o                         
  -2   4  12        128.98        139.59        11.02 o                         
  -1   4  12        389.05        379.01        13.32 o                         
   0   4  12       1912.88       1922.41        44.63 o                         
   1   4  12         97.67        114.85        15.51 o                         
   2   4  12        608.45        609.29        14.89 o                         
   3   4  12       1272.78       1242.03        13.84 o                         
   4   4  12        305.15        308.70         8.70 o                         
   5   4  12       1091.13       1084.09        10.63 o                         
   6   4  12        700.96        751.62        12.81 o                         
   7   4  12        490.30        485.46        11.73 o                         
   8   4  12        163.76        151.71        18.36 o                         
   9   4  12         36.16         30.99         7.85 o                         
  10   4  12         16.19         19.17        12.22 o                         
  -5   5  12         87.52        128.81        28.86 o                         
  -4   5  12          5.32          9.79         5.43 o                         
  -3   5  12        906.08        948.97        23.27 o                         
  -2   5  12         60.48         48.65        10.15 o                         
  -1   5  12        927.07        954.83        40.54 o                         
   0   5  12          9.06          9.29         3.90 o                         
   1   5  12         77.98         68.14        13.64 o                         
   2   5  12         24.43         19.68         5.87 o                         
   3   5  12        701.65        661.80         6.38 o                         
   4   5  12         49.45         50.28         7.35 o                         
   5   5  12         31.93         30.25         5.19 o                         
   6   5  12        192.27        173.96         6.51 o                         
   7   5  12        146.45        146.26        15.19 o                         
   8   5  12          5.53          7.91         2.67 o                         
   9   5  12        175.10        204.16        31.56 o                         
  10   5  12         27.53         22.03         5.21 o                         
  -4   6  12         77.02         75.06        27.15 o                         
  -3   6  12         29.60         36.12        12.04 o                         
  -2   6  12        247.08        281.48        19.79 o                         
  -1   6  12        915.87        956.20        21.61 o                         
   0   6  12        323.41        298.31         8.99 o                         
   1   6  12        459.03        480.14        11.39 o                         
   2   6  12        142.09        145.22         8.87 o                         
   3   6  12         33.44         39.50         8.20 o                         
   4   6  12        190.79        190.25         4.90 o                         
   5   6  12        143.92        153.35         5.33 o                         
   6   6  12        408.04        372.67        16.91 o                         
   7   6  12         15.18         19.34         5.98 o                         
   8   6  12        143.33        122.46        19.92 o                         
   9   6  12          8.70          9.40         4.06 o                         
  10   6  12          6.86         -0.56         6.21 o                         
  -3   7  12        463.93        519.07        23.48 o                         
  -2   7  12         68.51         50.18        21.01 o                         
  -1   7  12        153.88        159.58        28.68 o                         
   0   7  12          7.70         14.87         6.82 o                         
   1   7  12        191.92        184.73        18.89 o                         
   2   7  12          0.32          3.53         2.89 o                         
   3   7  12        741.15        695.86        15.16 o                         
   4   7  12        315.92        286.12        16.48 o                         
   5   7  12        501.05        520.79        13.38 o                         
   6   7  12         41.52         38.03         9.42 o                         
   7   7  12        194.70        166.26        10.24 o                         
   8   7  12         22.62         25.97         9.38 o                         
   9   7  12         32.77         27.21         6.19 o                         
  -2   8  12          4.33          7.68         5.41 o                         
  -1   8  12          4.61          6.77         5.05 o                         
   0   8  12        190.72        149.44        32.34 o                         
   1   8  12          8.81         11.51         4.89 o                         
   2   8  12        157.44        154.77        27.00 o                         
   3   8  12         17.28         15.54         4.59 o                         
   4   8  12         93.14         97.73        10.97 o                         
   5   8  12          4.69          5.04         1.80 o                         
   6   8  12        186.61        180.83        15.10 o                         
   7   8  12          6.59          6.04         6.62 o                         
   8   8  12          1.21          9.88         6.21 o                         
   9   8  12        210.29        199.92        25.80 o                         
  -1   9  12         40.22         34.81         8.67 o                         
   0   9  12         27.18         27.79        14.44 o                         
   1   9  12        649.16        622.65        32.01 o                         
   2   9  12         88.67         67.83        28.78 o                         
   3   9  12          0.69         -1.58         4.55 o                         
   4   9  12         68.11         63.81        22.83 o                         
   5   9  12         63.61         46.40        16.69 o                         
   6   9  12          4.26          8.00         3.65 o                         
   7   9  12         11.24          4.85         2.60 o                         
   8   9  12         44.04         43.57        20.15 o                         
   1  10  12        130.35        118.71        15.53 o                         
   2  10  12          5.09          7.45         5.41 o                         
   3  10  12         15.97         11.81         4.28 o                         
   4  10  12         46.99         32.62        12.69 o                         
   5  10  12         74.78         86.88         8.56 o                         
  -4  -7  13          1.26          3.14         2.88 o                         
  -3  -7  13        173.51        146.60        10.22 o                         
  -2  -7  13          0.30          3.57         2.32 o                         
  -1  -7  13        250.66        261.58        12.18 o                         
   0  -7  13          4.50          4.70         3.75 o                         
  -6  -6  13         43.00         51.48        11.41 o                         
  -5  -6  13          6.27          2.51         2.93 o                         
  -4  -6  13         73.32         55.81        12.82 o                         
  -3  -6  13          4.78          2.59         3.18 o                         
  -2  -6  13        267.81        307.53        17.01 o                         
  -1  -6  13         46.69         42.55        10.77 o                         
   0  -6  13        101.73        119.38         9.58 o                         
   1  -6  13         88.70         84.66        12.69 o                         
   2  -6  13         28.95         20.06         4.91 o                         
   3  -6  13          7.36          2.74         2.55 o                         
  -6  -5  13        116.38        103.09        15.62 o                         
  -5  -5  13         59.44         55.92        10.68 o                         
  -4  -5  13         43.25         47.44         7.82 o                         
  -3  -5  13        343.51        359.74        13.82 o                         
  -2  -5  13        101.11        102.05        12.43 o                         
  -1  -5  13         98.52         95.07        10.56 o                         
   0  -5  13         26.26         24.70         4.33 o                         
   1  -5  13         16.83         10.63         2.42 o                         
   2  -5  13          2.63          4.66         2.21 o                         
   3  -5  13         75.28         65.74        13.17 o                         
   4  -5  13         73.98         54.85        11.28 o                         
  -7  -4  13         43.39         33.69         9.31 o                         
  -6  -4  13         79.38         80.47        12.39 o                         
  -5  -4  13         14.48         20.69         5.03 o                         
  -4  -4  13         53.39         46.65         9.21 o                         
  -3  -4  13         24.58         20.51         5.44 o                         
  -2  -4  13         67.08         52.59        10.21 o                         
  -1  -4  13         54.47         56.27         8.69 o                         
   0  -4  13        614.14        613.06        14.95 o                         
   1  -4  13          1.37          7.02         3.10 o                         
   2  -4  13        392.78        397.61        16.57 o                         
   3  -4  13         21.16         19.10         4.11 o                         
   4  -4  13        349.49        369.87        11.34 o                         
   5  -4  13         61.68         49.21        12.43 o                         
  -7  -3  13         22.90         23.94         5.83 o                         
  -6  -3  13         42.34         34.18         8.17 o                         
  -5  -3  13         37.55         36.86         4.85 o                         
  -4  -3  13          0.65          2.71         2.40 o                         
  -3  -3  13         55.97         53.26         7.31 o                         
  -2  -3  13          1.91          1.38         3.00 o                         
  -1  -3  13       1164.95       1128.20        22.15 o                         
   0  -3  13          5.52          8.08         3.76 o                         
   1  -3  13        220.14        227.22         9.71 o                         
   2  -3  13          6.51          6.02         2.65 o                         
   3  -3  13        861.51        896.17        19.62 o                         
   4  -3  13        283.53        269.39         9.40 o                         
   5  -3  13         14.55         18.70         4.99 o                         
   6  -3  13          1.67          5.66         2.48 o                         
  -7  -2  13          0.31          5.98         3.83 o                         
  -6  -2  13         29.78         29.52         7.44 o                         
  -5  -2  13         32.81         32.70         6.61 o                         
  -4  -2  13        289.54        291.66        18.42 o                         
  -3  -2  13        105.28        122.05         7.45 o                         
  -2  -2  13        889.84        921.24        22.63 o                         
  -1  -2  13         59.46         53.22         6.76 o                         
   0  -2  13        273.95        263.87        12.20 o                         
   1  -2  13        548.66        524.28        10.91 o                         
   2  -2  13        275.46        290.51        13.10 o                         
   3  -2  13         72.94         71.81        10.86 o                         
   4  -2  13        127.39        124.18         6.19 o                         
   5  -2  13         76.75         73.06        12.33 o                         
   6  -2  13        165.21        157.41         9.85 o                         
   7  -2  13          6.35          6.10         4.41 o                         
  -7  -1  13        132.19        125.68        19.78 o                         
  -6  -1  13        131.98        117.34         9.51 o                         
  -5  -1  13        679.24        709.08        19.93 o                         
  -4  -1  13        467.18        486.31        11.20 o                         
  -3  -1  13        867.53        849.04        12.74 o                         
  -2  -1  13         16.03         16.59         3.58 o                         
  -1  -1  13         26.12         30.75         6.15 o                         
   0  -1  13        450.57        432.39        11.30 o                         
   1  -1  13         44.80         37.05         6.21 o                         
   2  -1  13         84.46         84.89         5.61 o                         
   3  -1  13        250.18        252.14         9.86 o                         
   4  -1  13         16.44         14.46         5.02 o                         
   5  -1  13       1191.56       1226.95        23.12 o                         
   6  -1  13        185.51        179.80         9.77 o                         
   7  -1  13         11.74          9.36         5.71 o                         
   8  -1  13          0.67          7.40         4.24 o                         
  -7   0  13          4.30          6.91         8.22 o                         
  -6   0  13        379.32        409.78        29.58 o                         
  -5   0  13        102.72         87.48        11.13 o                         
  -4   0  13        102.61        105.64        10.91 o                         
  -3   0  13        581.58        569.49        11.86 o                         
  -2   0  13        283.80        281.27         7.53 o                         
  -1   0  13        147.16        146.94         3.77 o                         
   0   0  13        181.85        167.82        10.71 o                         
   1   0  13         21.36         19.23         3.04 o                         
   2   0  13       1121.08       1122.57        17.30 o                         
   3   0  13        247.08        245.00         7.58 o                         
   4   0  13         38.87         52.42         8.83 o                         
   5   0  13        188.51        191.24         7.54 o                         
   6   0  13        270.87        272.95         9.76 o                         
   7   0  13          4.66          7.06         3.62 o                         
   8   0  13         73.09         52.54        18.52 o                         
  -7   1  13         63.80         55.00        10.68 o                         
  -6   1  13          6.42         -0.23         2.23 o                         
  -5   1  13         97.64         78.85        19.60 o                         
  -4   1  13        317.86        293.78         9.56 o                         
  -3   1  13        151.10        168.13         5.21 o                         
  -2   1  13        399.62        404.15         7.92 o                         
  -1   1  13        491.35        490.34         7.57 o                         
   0   1  13         38.11         31.04         9.18 o                         
   1   1  13       1543.02       1545.87        14.96 o                         
   2   1  13        765.39        786.65         8.45 o                         
   3   1  13       1095.79       1144.09        29.72 o                         
   4   1  13         22.79         20.69         3.89 o                         
   5   1  13        330.52        358.30        17.66 o                         
   6   1  13        111.73        123.95        12.38 o                         
   7   1  13        102.21        103.05         9.38 o                         
   8   1  13         61.61         45.21        13.86 o                         
   9   1  13        273.45        287.49        18.55 o                         
  -6   2  13          1.88          5.34         3.16 o                         
  -5   2  13          0.94          3.60         2.70 o                         
  -4   2  13        209.77        189.16        19.03 o                         
  -3   2  13         17.18         14.60         5.45 o                         
  -2   2  13        369.77        341.90        20.57 o                         
  -1   2  13        157.29        153.51        13.74 o                         
   0   2  13       2245.00       2251.03        85.46 o                         
   1   2  13         46.91         52.15        11.33 o                         
   2   2  13         99.48        103.90         2.84 o                         
   3   2  13          3.86          5.58         1.96 o                         
   4   2  13        392.04        390.03         8.24 o                         
   5   2  13        111.37        108.50         7.89 o                         
   6   2  13        510.42        517.48        16.00 o                         
   7   2  13        245.71        258.78        10.49 o                         
   8   2  13        361.52        395.83        34.44 o                         
   9   2  13        214.32        217.80        23.92 o                         
  -6   3  13         22.58         14.87         6.87 o                         
  -5   3  13         62.76         56.87        10.46 o                         
  -4   3  13          4.45          6.61         3.00 o                         
  -3   3  13        321.09        322.42        12.23 o                         
  -2   3  13         30.56         25.68         5.62 o                         
  -1   3  13        283.21        273.40        10.46 o                         
   0   3  13          3.46          6.12         1.80 o                         
   1   3  13         23.54         30.54         5.92 o                         
   2   3  13        651.39        665.65        12.16 o                         
   3   3  13         29.26         27.24         4.69 o                         
   4   3  13          4.63          4.83         2.40 o                         
   5   3  13          1.69          2.41         1.51 o                         
   6   3  13         44.18         47.80        10.79 o                         
   7   3  13        281.22        302.82        18.98 o                         
   8   3  13         34.24         28.79         7.30 o                         
   9   3  13        249.46        253.20         8.88 o                         
  -5   4  13         12.55         22.07         8.00 o                         
  -4   4  13         39.48         38.11         6.55 o                         
  -3   4  13        205.46        224.58        14.91 o                         
  -2   4  13         13.82         19.83         5.28 o                         
  -1   4  13        159.55        163.83        12.26 o                         
   0   4  13        139.77        144.58        13.10 o                         
   1   4  13        578.09        549.59        11.66 o                         
   2   4  13        595.25        579.97        10.40 o                         
   3   4  13        554.16        611.98        37.02 o                         
   4   4  13        142.49        143.26         4.35 o                         
   5   4  13        102.75         94.35         6.89 o                         
   6   4  13        332.17        340.98        28.76 o                         
   7   4  13          0.25          2.99         2.45 o                         
   8   4  13         51.42         50.15        13.70 o                         
   9   4  13          0.92          6.31         3.24 o                         
  10   4  13          2.55          2.12         2.66 o                         
  -5   5  13         27.65         18.93        10.77 o                         
  -4   5  13          3.93          7.32         5.28 o                         
  -3   5  13         17.05         10.34         5.82 o                         
  -2   5  13        102.55        102.85        11.85 o                         
  -1   5  13       2113.53       2225.21        28.04 o                         
   0   5  13         16.61         13.65         5.61 o                         
   1   5  13       2202.93       2338.69        29.98 o                         
   2   5  13         51.65         50.91         7.67 o                         
   3   5  13       1189.61       1231.02        20.82 o                         
   4   5  13          2.07          4.35         1.73 o                         
   5   5  13          3.52          3.24         2.05 o                         
   6   5  13         12.82          7.65         3.72 o                         
   7   5  13         23.06         23.43         6.78 o                         
   8   5  13         31.65         27.09         8.93 o                         
   9   5  13          8.45          5.50         2.67 o                         
  10   5  13          0.89          5.69         3.55 o                         
  -4   6  13        272.59        300.21        49.76 o                         
  -3   6  13        242.61        242.32        19.35 o                         
  -2   6  13        233.85        248.78        37.72 o                         
  -1   6  13         46.78         43.65         7.99 o                         
   0   6  13        654.92        688.68        17.73 o                         
   1   6  13         82.23         85.31         8.06 o                         
   2   6  13        244.19        269.78        17.38 o                         
   3   6  13        196.09        209.60        15.03 o                         
   4   6  13          9.72          5.83         3.59 o                         
   5   6  13        185.08        193.99        13.02 o                         
   6   6  13         54.91         52.03        15.68 o                         
   7   6  13         74.12         50.62        17.88 o                         
   8   6  13        257.04        266.52        14.60 o                         
   9   6  13          7.09          7.03         3.24 o                         
  -3   7  13          0.63          2.70         4.25 o                         
  -2   7  13          0.42         11.84         5.60 o                         
  -1   7  13          0.67          6.24         7.56 o                         
   0   7  13          4.18          9.30         6.99 o                         
   1   7  13         65.77         67.88         6.61 o                         
   2   7  13         66.09         52.76        13.24 o                         
   3   7  13         19.98         14.81         6.34 o                         
   4   7  13        134.31        124.55        18.52 o                         
   5   7  13       1402.63       1440.76        26.63 o                         
   6   7  13         23.20         17.78         5.35 o                         
   7   7  13        164.83        176.57        18.13 o                         
   8   7  13          3.57          6.93         4.89 o                         
   9   7  13         52.49         38.03        25.06 o                         
  -2   8  13          9.95          4.92         6.30 o                         
  -1   8  13          2.19          9.86         4.39 o                         
   0   8  13         83.11         61.07        18.80 o                         
   1   8  13         88.05         85.26        29.62 o                         
   2   8  13         59.99         45.16        17.00 o                         
   3   8  13        200.76        188.41        12.37 o                         
   4   8  13        526.57        528.84        17.52 o                         
   5   8  13          9.68          5.81         2.72 o                         
   6   8  13        299.81        346.89        20.04 o                         
   7   8  13          1.24          5.11         3.84 o                         
   8   8  13         20.95         10.77         8.09 o                         
   9   8  13          0.35          9.02         6.45 o                         
   0   9  13          6.87         -0.42         5.82 o                         
   1   9  13         29.51         34.96        11.15 o                         
   2   9  13          0.01          4.31         4.12 o                         
   3   9  13        253.95        267.85        13.08 o                         
   4   9  13          0.18          7.94         4.28 o                         
   5   9  13         69.98         78.10        11.15 o                         
   6   9  13          6.82          9.75         5.10 o                         
   7   9  13         14.49          8.70         5.05 o                         
   8   9  13          3.01          9.25         4.14 o                         
   2  10  13        210.10        199.32        17.09 o                         
   3  10  13          0.26         -1.98         4.77 o                         
  -4  -6  14        210.35        222.49        11.81 o                         
  -3  -6  14         93.18         90.26        15.85 o                         
  -2  -6  14        137.43        116.00        14.32 o                         
  -1  -6  14         19.43         15.28         5.22 o                         
   0  -6  14        111.91        104.30        13.85 o                         
   1  -6  14         10.61          6.66         3.49 o                         
   2  -6  14        163.71        156.11         8.72 o                         
  -6  -5  14         32.74         29.30         5.96 o                         
  -5  -5  14         75.85         67.68        14.88 o                         
  -4  -5  14         81.43         70.78        10.15 o                         
  -3  -5  14        261.61        241.38        11.39 o                         
  -2  -5  14        270.38        269.73        10.97 o                         
  -1  -5  14        162.07        163.55        13.56 o                         
   0  -5  14         34.80         33.77         8.44 o                         
   1  -5  14         19.73         22.31         7.13 o                         
   2  -5  14        153.75        150.37        10.30 o                         
   3  -5  14         25.43         26.41         5.40 o                         
  -6  -4  14         91.69         65.28        23.35 o                         
  -5  -4  14         33.69         26.54         8.21 o                         
  -4  -4  14        189.26        174.08        16.37 o                         
  -3  -4  14         91.15         73.39        11.64 o                         
  -2  -4  14         98.05         82.96        14.34 o                         
  -1  -4  14        147.23        160.10        10.63 o                         
   0  -4  14         23.35         29.07         5.68 o                         
   1  -4  14         55.99         56.88         9.40 o                         
   2  -4  14        187.00        180.79        10.34 o                         
   3  -4  14        176.18        192.01         7.50 o                         
   4  -4  14        189.14        190.31         8.61 o                         
   5  -4  14          0.62          4.11         3.60 o                         
  -7  -3  14         58.96         57.90         8.61 o                         
  -6  -3  14         31.75         21.05         4.83 o                         
  -5  -3  14         28.00         14.90         6.32 o                         
  -4  -3  14         22.13         24.14         5.24 o                         
  -3  -3  14         75.39         61.50        16.10 o                         
  -2  -3  14         54.68         55.47         9.32 o                         
  -1  -3  14        161.34        153.46        12.46 o                         
   0  -3  14         12.63         12.27         3.41 o                         
   1  -3  14        640.97        623.71        21.04 o                         
   2  -3  14          1.25          5.39         3.17 o                         
   3  -3  14        195.89        212.04         8.48 o                         
   4  -3  14         31.64         31.77         8.23 o                         
   5  -3  14        336.76        335.97        18.34 o                         
   6  -3  14          3.67          6.88         2.74 o                         
  -7  -2  14          2.65          2.87         3.71 o                         
  -6  -2  14          1.62          2.21         1.46 o                         
  -5  -2  14          0.54          3.89         3.29 o                         
  -4  -2  14        279.52        297.46        11.51 o                         
  -3  -2  14         36.68         30.50         6.01 o                         
  -2  -2  14        742.41        738.87        12.72 o                         
  -1  -2  14         15.73         16.02         4.99 o                         
   0  -2  14        285.90        304.92         7.36 o                         
   1  -2  14         45.36         46.70         6.44 o                         
   2  -2  14         76.69         72.64        12.72 o                         
   3  -2  14          2.96          5.17         3.64 o                         
   4  -2  14        125.65        132.42         8.83 o                         
   5  -2  14         29.90         23.89         7.25 o                         
   6  -2  14        109.18         74.80        19.69 o                         
   7  -2  14          4.92          5.52         4.27 o                         
  -7  -1  14         39.55         33.55         8.90 o                         
  -6  -1  14          5.11         10.07         4.22 o                         
  -5  -1  14        395.86        452.93        52.28 o                         
  -4  -1  14          0.15          5.55         3.21 o                         
  -3  -1  14        611.09        648.94        11.42 o                         
  -2  -1  14        442.81        430.97         9.58 o                         
  -1  -1  14       1074.58       1008.49        16.62 o                         
   0  -1  14         64.61         59.66         5.96 o                         
   1  -1  14         38.23         33.31         5.06 o                         
   2  -1  14         50.74         40.45         7.72 o                         
   3  -1  14         59.92         65.30         8.83 o                         
   4  -1  14         53.07         38.85         6.80 o                         
   5  -1  14        218.51        210.03         7.30 o                         
   6  -1  14         89.87        101.20        11.99 o                         
   7  -1  14        279.28        294.78         9.51 o                         
  -7   0  14          2.40          6.47         4.49 o                         
  -6   0  14         34.16         39.35        10.27 o                         
  -5   0  14         13.69         12.02         5.67 o                         
  -4   0  14        520.56        577.26        38.77 o                         
  -3   0  14         80.98         87.27         4.78 o                         
  -2   0  14        164.29        161.16        14.11 o                         
  -1   0  14          1.01          2.80         1.68 o                         
   0   0  14         35.09         30.80         3.56 o                         
   1   0  14        291.88        260.93         6.40 o                         
   2   0  14        820.58        768.64        11.75 o                         
   3   0  14         61.06         48.84         8.14 o                         
   4   0  14       1347.53       1340.50        19.17 o                         
   5   0  14          5.29          6.31         2.64 o                         
   6   0  14         36.19         32.85         6.96 o                         
   7   0  14          9.28          3.60         6.21 o                         
   8   0  14          5.73          5.93         3.79 o                         
  -6   1  14          0.35          3.76         3.29 o                         
  -5   1  14          7.08          9.24         4.32 o                         
  -4   1  14        179.45        170.59        14.71 o                         
  -3   1  14         51.79         49.21        10.27 o                         
  -2   1  14          0.46          4.66         8.70 o                         
  -1   1  14        244.47        223.54        17.04 o                         
   0   1  14         37.35         28.39         2.40 o                         
   1   1  14        755.68        804.77        13.85 o                         
   2   1  14        222.57        209.50         6.82 o                         
   3   1  14        456.34        448.65         8.72 o                         
   4   1  14        409.41        399.21        15.99 o                         
   5   1  14        538.19        563.35        21.00 o                         
   6   1  14        142.21        129.31        17.13 o                         
   7   1  14         52.60         61.43         7.94 o                         
   8   1  14          0.58          0.45         4.38 o                         
  -6   2  14          0.90          5.84         2.56 o                         
  -5   2  14        176.50        189.92        20.53 o                         
  -4   2  14         49.85         47.94        12.39 o                         
  -3   2  14        291.57        289.68        23.05 o                         
  -2   2  14         19.42         11.25         3.91 o                         
  -1   2  14        235.21        211.82        15.52 o                         
   0   2  14         89.66        106.99         8.83 o                         
   1   2  14        454.59        427.79        15.69 o                         
   2   2  14       2456.19       2510.82        49.63 o                         
   3   2  14         10.01         11.44         3.24 o                         
   4   2  14        485.84        526.77        17.26 o                         
   5   2  14         10.24         10.76         3.03 o                         
   6   2  14         25.65         19.23         8.02 o                         
   7   2  14         22.24         15.86         3.56 o                         
   8   2  14          6.47          3.91         4.34 o                         
   9   2  14          5.32          8.69         3.27 o                         
  -6   3  14          1.05          1.77         3.82 o                         
  -5   3  14        590.13        631.00        17.20 o                         
  -4   3  14        129.73        112.65        13.79 o                         
  -3   3  14        337.82        371.71        12.71 o                         
  -2   3  14        330.28        300.91        14.79 o                         
  -1   3  14        818.41        864.89        37.78 o                         
   0   3  14        109.88        113.39        13.91 o                         
   1   3  14        224.72        210.17        10.29 o                         
   2   3  14          3.52          5.27         2.81 o                         
   3   3  14         32.62         34.58         8.06 o                         
   4   3  14         46.93         41.89         3.81 o                         
   5   3  14        256.69        262.47        10.43 o                         
   6   3  14         54.29         42.61        11.36 o                         
   7   3  14        404.80        411.82        13.85 o                         
   8   3  14          4.59         10.78         4.09 o                         
   9   3  14         87.47         80.66        11.89 o                         
  -5   4  14          5.22          9.30         4.19 o                         
  -4   4  14        147.16        147.75        18.50 o                         
  -3   4  14          2.66          3.27         2.48 o                         
  -2   4  14          2.58          8.04         3.41 o                         
  -1   4  14        281.05        292.64        12.49 o                         
   0   4  14         18.17         15.97         4.73 o                         
   1   4  14        129.86        125.93        11.37 o                         
   2   4  14        181.57        182.28         6.37 o                         
   3   4  14         64.56         61.05        10.79 o                         
   4   4  14        445.39        420.53        14.37 o                         
   5   4  14          1.27         -0.59         1.83 o                         
   6   4  14        422.16        470.45        23.74 o                         
   7   4  14        220.24        221.23        13.24 o                         
   8   4  14        568.32        575.85        14.25 o                         
   9   4  14          0.13          3.17         3.07 o                         
  -4   5  14         27.30         34.55        12.73 o                         
  -3   5  14          0.82          3.62         3.17 o                         
  -2   5  14        150.31        116.47        18.74 o                         
  -1   5  14         13.57          4.76         4.70 o                         
   0   5  14          4.09          7.45         3.62 o                         
   1   5  14        109.71        113.24        10.28 o                         
   2   5  14         46.35         53.68        10.50 o                         
   3   5  14        372.85        410.61        10.89 o                         
   4   5  14          7.94          4.90         2.57 o                         
   5   5  14        702.24        714.80        16.93 o                         
   6   5  14         20.90         11.92         7.50 o                         
   7   5  14        226.38        231.74        21.03 o                         
   8   5  14         30.48         29.69        11.23 o                         
   9   5  14          0.04          8.45         4.17 o                         
  -3   6  14         11.81          4.80         4.61 o                         
  -2   6  14        219.92        239.92        29.83 o                         
  -1   6  14         24.57         18.17         3.98 o                         
   0   6  14         81.61         77.39         8.54 o                         
   1   6  14        139.86        131.32         7.55 o                         
   2   6  14        136.53        141.80         9.97 o                         
   3   6  14         14.79          8.92         4.52 o                         
   4   6  14         43.51         66.37        13.81 o                         
   5   6  14          0.75          2.49         3.04 o                         
   6   6  14         40.84         28.28        16.81 o                         
   7   6  14         30.60         33.00        13.14 o                         
   8   6  14         42.58         36.68        17.53 o                         
   9   6  14         24.27         22.79         9.75 o                         
  -2   7  14         44.11         20.06        10.30 o                         
  -1   7  14        293.94        311.34        23.08 o                         
   0   7  14        139.07        150.82        13.67 o                         
   1   7  14          0.29          7.20         5.61 o                         
   2   7  14         27.71         20.97         6.90 o                         
   3   7  14         10.55          8.44         3.37 o                         
   4   7  14         88.27         92.36        21.09 o                         
   5   7  14         37.11         17.18         7.11 o                         
   6   7  14         24.85         34.11         9.86 o                         
   7   7  14         68.04         44.38        12.92 o                         
   8   7  14         12.63          7.07         7.21 o                         
   9   7  14        140.09        147.18        12.15 o                         
  -1   8  14         69.50         81.49        32.79 o                         
   0   8  14         38.06         33.23        14.82 o                         
   1   8  14          8.73          6.54         7.92 o                         
   2   8  14          0.10          3.53         4.45 o                         
   3   8  14         10.61          8.05         6.01 o                         
   4   8  14        252.56        242.86        12.65 o                         
   5   8  14          4.85          4.60         2.10 o                         
   6   8  14        177.96        196.95        14.07 o                         
   7   8  14          5.12          4.91         3.09 o                         
   8   8  14         96.67        101.73        16.97 o                         
   1   9  14        135.37        139.73        22.11 o                         
   2   9  14          2.26          6.08         3.72 o                         
   3   9  14        102.22        119.73        27.16 o                         
   4   9  14          1.07          6.24         2.65 o                         
   7   9  14         21.72         12.94         9.32 o                         
  -3  -6  15          9.09          7.49         3.71 o                         
  -2  -6  15        189.77        200.39        17.02 o                         
  -1  -6  15          4.50          7.99         3.63 o                         
   0  -6  15        111.90        103.07        15.52 o                         
  -4  -5  15         33.04         21.86        20.29 o                         
  -3  -5  15         10.19          6.75         3.38 o                         
  -2  -5  15         88.96         93.71         6.77 o                         
  -1  -5  15        185.81        206.33        12.66 o                         
   0  -5  15        106.24        115.38        11.79 o                         
   1  -5  15        171.36        175.72         9.54 o                         
   2  -5  15         11.38         14.23         5.90 o                         
   3  -5  15          5.33          4.15         2.10 o                         
  -5  -4  15        110.42        111.46         7.33 o                         
  -4  -4  15         38.80         34.28         6.75 o                         
  -3  -4  15         66.14         51.28        10.67 o                         
  -2  -4  15        446.18        451.41        13.88 o                         
  -1  -4  15         93.38        109.75         9.40 o                         
   0  -4  15          3.93          6.02         1.99 o                         
   1  -4  15        198.38        211.64        10.51 o                         
   2  -4  15         18.39         11.01         3.36 o                         
   3  -4  15         32.28         17.98         7.48 o                         
   4  -4  15          2.06          7.08         2.95 o                         
  -6  -3  15         58.89         49.94        14.58 o                         
  -5  -3  15         37.20         22.87         8.91 o                         
  -4  -3  15         16.66          6.16         4.70 o                         
  -3  -3  15         59.67         70.71        11.17 o                         
  -2  -3  15        148.59        166.45        13.22 o                         
  -1  -3  15         41.90         28.60         6.56 o                         
   0  -3  15         36.83         41.68         8.47 o                         
   1  -3  15         37.99         28.98         7.62 o                         
   2  -3  15         40.22         32.51         8.37 o                         
   3  -3  15        353.01        371.74        11.41 o                         
   4  -3  15          3.15          4.98         2.77 o                         
   5  -3  15        283.42        301.73        11.36 o                         
  -6  -2  15         22.31         11.50         4.85 o                         
  -5  -2  15         32.94         29.49         8.48 o                         
  -4  -2  15          1.76          2.87         6.52 o                         
  -3  -2  15          4.93          6.34         2.46 o                         
  -2  -2  15         63.28         50.55        17.88 o                         
  -1  -2  15          5.17          5.20         2.67 o                         
   0  -2  15        917.45        870.19        35.11 o                         
   1  -2  15         14.09         11.63         3.28 o                         
   2  -2  15          3.53          5.06         2.93 o                         
   3  -2  15          2.05          2.92         2.39 o                         
   4  -2  15        141.11        152.30         8.66 o                         
   5  -2  15         60.53         49.48        14.29 o                         
   6  -2  15          1.27          3.03         6.61 o                         
  -6  -1  15          8.30         12.96         5.25 o                         
  -5  -1  15        290.49        256.46        12.95 o                         
  -4  -1  15          0.05          3.20         4.24 o                         
  -3  -1  15        402.15        421.45        15.26 o                         
  -2  -1  15         55.29         35.53         8.32 o                         
  -1  -1  15        551.25        590.86        16.40 o                         
   0  -1  15        544.33        523.44        12.30 o                         
   1  -1  15         12.35         12.45         5.19 o                         
   2  -1  15          0.54          1.25         2.05 o                         
   3  -1  15         70.20         72.62         7.01 o                         
   4  -1  15        343.71        347.14        11.39 o                         
   5  -1  15        138.76        129.18        18.66 o                         
   6  -1  15         46.97         38.89         8.37 o                         
   7  -1  15         33.77         22.77        16.00 o                         
  -6   0  15        119.29        114.29        20.26 o                         
  -5   0  15          3.99         10.85         4.38 o                         
  -4   0  15         64.92         74.43        15.52 o                         
  -3   0  15         88.84         78.77        15.00 o                         
  -2   0  15        886.29        941.21        17.13 o                         
  -1   0  15        429.99        440.31        14.93 o                         
   0   0  15        165.75        150.88        20.58 o                         
   1   0  15          2.10          5.29         2.74 o                         
   2   0  15         38.14         25.38         4.77 o                         
   3   0  15         69.41         52.70         7.24 o                         
   4   0  15         48.94         51.62        10.52 o                         
   5   0  15         26.11         25.63         7.78 o                         
   6   0  15        285.10        261.36        15.32 o                         
   7   0  15          0.17          2.51         3.44 o                         
  -6   1  15         52.28         37.46        11.34 o                         
  -5   1  15        243.33        239.63        20.13 o                         
  -4   1  15          0.40          6.13         3.53 o                         
  -3   1  15        130.50        118.32        21.91 o                         
  -2   1  15          0.54          5.44         4.30 o                         
  -1   1  15          7.32         11.15         4.40 o                         
   0   1  15         53.67         43.74         7.42 o                         
   1   1  15        976.67        983.32        47.09 o                         
   2   1  15          0.17         -0.76         7.13 o                         
   3   1  15        322.53        329.60        15.48 o                         
   4   1  15        135.34        119.34         9.47 o                         
   5   1  15        479.56        477.99        19.66 o                         
   6   1  15         72.14         63.15        13.90 o                         
   7   1  15         97.17         88.19         9.68 o                         
   8   1  15         16.33         10.96         5.44 o                         
  -5   2  15         19.96         14.57         6.36 o                         
  -4   2  15         49.86         39.15         9.48 o                         
  -3   2  15        169.15        153.46        13.97 o                         
  -2   2  15        131.74        144.41        17.22 o                         
  -1   2  15         29.57         22.14         5.77 o                         
   0   2  15        265.02        250.57         9.63 o                         
   1   2  15         53.85         45.69         7.90 o                         
   2   2  15        247.90        256.82        14.16 o                         
   3   2  15          5.68          5.43         2.25 o                         
   4   2  15        475.92        501.65        10.28 o                         
   5   2  15         38.45         43.28        14.79 o                         
   6   2  15         53.15         35.44         9.68 o                         
   7   2  15        101.87        101.78         8.69 o                         
   8   2  15          0.03         -1.80         3.17 o                         
  -5   3  15          8.19         11.86         6.64 o                         
  -4   3  15         52.48         51.14        12.36 o                         
  -3   3  15        142.92        148.54        14.84 o                         
  -2   3  15          0.49          5.65         2.74 o                         
  -1   3  15        221.39        229.52        17.89 o                         
   0   3  15        205.62        191.90        18.67 o                         
   1   3  15        692.10        694.65        14.10 o                         
   2   3  15         24.51         29.95         5.86 o                         
   3   3  15          0.21          6.11         3.04 o                         
   4   3  15          7.64          9.43         3.74 o                         
   5   3  15         63.20         56.61        20.04 o                         
   6   3  15         99.13        103.41         9.64 o                         
   7   3  15         12.41          7.75         6.76 o                         
   8   3  15         29.47         21.92        15.74 o                         
   9   3  15        142.58        168.51        35.13 o                         
  -4   4  15         87.10         65.84         9.51 o                         
  -3   4  15          9.37          7.73         5.01 o                         
  -2   4  15        362.82        377.77        18.25 o                         
  -1   4  15         11.20         17.57         4.47 o                         
   0   4  15        157.65        151.04         8.25 o                         
   1   4  15        583.73        556.91        20.56 o                         
   2   4  15          0.72          4.17         3.50 o                         
   3   4  15          1.57          3.95         2.47 o                         
   4   4  15          2.18          3.73         4.74 o                         
   5   4  15         42.61         42.25        14.85 o                         
   6   4  15         47.65         60.20        18.74 o                         
   7   4  15          0.75          2.70         5.25 o                         
   8   4  15        186.22        157.04        13.17 o                         
   9   4  15          5.48          9.71         4.49 o                         
  -4   5  15         31.22         51.67        20.68 o                         
  -3   5  15          1.45         -0.71         5.07 o                         
  -2   5  15         59.37         44.39         9.36 o                         
  -1   5  15        112.77         90.61        17.23 o                         
   0   5  15         94.39        102.16         9.91 o                         
   1   5  15        118.01        103.94         7.38 o                         
   2   5  15          6.86         14.84         5.73 o                         
   3   5  15        667.08        697.34        25.77 o                         
   4   5  15          9.60          5.31         6.59 o                         
   5   5  15         38.66         48.54        19.23 o                         
   6   5  15         19.59         17.72         7.21 o                         
   7   5  15        192.83        174.25        12.92 o                         
   8   5  15          9.92          7.03         5.91 o                         
   9   5  15         71.80         45.57        17.75 o                         
  -3   6  15         50.73         43.30        15.76 o                         
  -2   6  15         39.43         34.25        12.04 o                         
  -1   6  15         38.26         25.72        12.29 o                         
   0   6  15        405.15        429.25        22.00 o                         
   1   6  15         11.81         17.14         4.45 o                         
   2   6  15        486.55        497.58        18.76 o                         
   3   6  15         88.23         82.84        10.04 o                         
   4   6  15        407.37        430.37        15.81 o                         
   5   6  15          0.96          9.13         3.70 o                         
   6   6  15         74.33         69.08        17.72 o                         
   7   6  15         33.80         18.55         9.49 o                         
   8   6  15          4.89          8.67         7.79 o                         
   9   6  15          2.20          5.83         4.47 o                         
  -2   7  15        106.79         54.73        30.60 o                         
  -1   7  15        136.22        154.94        18.54 o                         
   0   7  15          2.55          3.34         5.08 o                         
   1   7  15        178.96        160.21         9.97 o                         
   2   7  15         11.45          8.09         2.62 o                         
   3   7  15         36.51         33.04         9.01 o                         
   4   7  15         60.58         59.78        10.46 o                         
   5   7  15          3.64          8.74         5.77 o                         
   6   7  15         27.41         26.31        11.48 o                         
   7   7  15         64.03         53.15        20.87 o                         
   8   7  15        164.41        184.45        31.13 o                         
   0   8  15          9.04         10.81         6.73 o                         
   1   8  15          0.30         -0.94         5.27 o                         
   2   8  15          9.54         14.16         6.30 o                         
   3   8  15         13.40         17.60         5.72 o                         
   4   8  15        119.32        123.80        11.71 o                         
   5   8  15        107.02         99.80        28.46 o                         
   6   8  15          1.59          3.65         4.25 o                         
   7   8  15         63.27         43.50        28.57 o                         
   2   9  15         20.98         27.99         8.61 o                         
   3   9  15          5.77          2.82         4.89 o                         
   4   9  15          5.12          6.70         1.60 o                         
  -3  -5  16        237.56        276.86        13.86 o                         
  -2  -5  16         49.10         46.50        12.64 o                         
  -1  -5  16         78.40         59.51        10.75 o                         
   0  -5  16          1.45          1.37         2.00 o                         
   1  -5  16        243.14        244.94        10.69 o                         
  -4  -4  16        103.63        104.73        10.99 o                         
  -3  -4  16         61.15         68.77        14.61 o                         
  -2  -4  16        117.93        103.68         9.67 o                         
  -1  -4  16         34.42         27.37         6.87 o                         
   0  -4  16        385.88        447.10        26.79 o                         
   1  -4  16          0.51          2.50         2.11 o                         
   2  -4  16         26.26         19.08         4.75 o                         
   3  -4  16         66.91         40.22        10.15 o                         
  -5  -3  16        190.54        198.57        24.14 o                         
  -4  -3  16         23.63         33.22         7.65 o                         
  -3  -3  16         98.77         74.95        20.14 o                         
  -2  -3  16          0.51          4.40         4.00 o                         
  -1  -3  16          6.11          7.26         3.19 o                         
   0  -3  16          8.08          4.67         2.16 o                         
   1  -3  16          0.52          5.48         4.91 o                         
   2  -3  16         46.04         32.96         5.94 o                         
   3  -3  16         79.57         57.26        13.72 o                         
   4  -3  16         38.76         26.09         4.40 o                         
  -5  -2  16          8.83         13.56         5.64 o                         
  -4  -2  16         16.84          9.69         5.71 o                         
  -3  -2  16         81.44         71.52        18.98 o                         
  -2  -2  16          8.61          6.76         4.23 o                         
  -1  -2  16         29.37         24.44         9.10 o                         
   0  -2  16         89.26         97.67        23.14 o                         
   1  -2  16          0.16          3.64         2.36 o                         
   2  -2  16        466.06        478.35        14.41 o                         
   3  -2  16         27.24         22.42         5.43 o                         
   4  -2  16        332.47        332.46         8.62 o                         
   5  -2  16         21.31         18.34         6.09 o                         
  -5  -1  16          2.01          4.71         3.62 o                         
  -4  -1  16          9.67         11.94         5.30 o                         
  -3  -1  16        103.23         80.07        16.77 o                         
  -2  -1  16          0.08          4.15         4.65 o                         
  -1  -1  16        677.41        645.34        26.19 o                         
   0  -1  16         20.68         15.29         6.74 o                         
   1  -1  16        473.22        461.01        19.03 o                         
   2  -1  16        101.13         99.69        10.86 o                         
   3  -1  16         99.93         99.56         8.85 o                         
   4  -1  16          0.49          4.99         3.02 o                         
   5  -1  16          4.70          2.01         2.75 o                         
   6  -1  16          0.28          1.19         3.21 o                         
  -5   0  16          8.21          8.06         4.39 o                         
  -4   0  16        288.20        324.98        17.49 o                         
  -3   0  16          3.04          8.18         3.80 o                         
  -2   0  16        190.64        231.22        13.93 o                         
  -1   0  16         52.77         56.62        13.25 o                         
   0   0  16        207.78        255.15        23.84 o                         
   1   0  16         14.54         10.97         5.07 o                         
   2   0  16          9.45          3.07         2.54 o                         
   3   0  16         46.55         46.91        11.03 o                         
   4   0  16        105.32        101.10         9.73 o                         
   5   0  16          2.61          1.80         2.18 o                         
   6   0  16         46.46         30.88         9.45 o                         
   7   0  16          1.52          5.70         3.72 o                         
  -5   1  16        215.17        273.02        13.09 o                         
  -4   1  16         47.23         42.30        14.01 o                         
  -3   1  16        267.66        276.29        18.50 o                         
  -2   1  16         27.18         15.35         5.26 o                         
  -1   1  16        132.08        125.18        14.96 o
[truncated: 31,674 more chars]
