# Supplementary material for: Two N,N′-bis­(pyridin-4-yl)pyridine-2,6-dicarboxamide coordination compounds
Source: Acta Crystallogr E Crystallogr Commun. 2018 Jul 6;74(Pt 8):1049–53. doi: 10.1107/S2056989018007351 (PMC6073001; doi:10.1107/S2056989018007351)
Supplement: Supplementary file 3 [file e-74-01049-IIsup3.hkl]

data_II                                                                         
_shelx_title '                                      a in C2/c'                  
_shelx_refln_list_code          4                                               
_shelx_F_calc_maximum      397.11                                               
_exptl_crystal_F_000      2032.00                                               
_reflns_d_resolution_high  0.7698                                               
                                                                                
loop_                                                                           
 _space_group_symop_operation_xyz                                               
 'x, y, z'                                                                      
 '-x, y, -z+1/2'                                                                
 'x+1/2, y+1/2, z'                                                              
 '-x+1/2, y+1/2, -z+1/2'                                                        
 '-x, -y, -z'                                                                   
 'x, -y, z-1/2'                                                                 
 '-x+1/2, -y+1/2, -z'                                                           
 'x+1/2, -y+1/2, z-1/2'                                                         
                                                                                
_cell_length_a    14.7056                                                       
_cell_length_b    10.1572                                                       
_cell_length_c    27.2930                                                       
_cell_angle_alpha  90.000                                                       
_cell_angle_beta   99.516                                                       
_cell_angle_gamma  90.000                                                       
                                                                                
_shelx_F_squared_multiplier     1.000                                           
                                                                                
loop_                                                                           
 _refln_index_h                                                                 
 _refln_index_k                                                                 
 _refln_index_l                                                                 
 _refln_F_squared_calc                                                          
 _refln_F_squared_meas                                                          
 _refln_F_squared_sigma                                                         
 _refln_observed_status                                                         
   4   0   0      41820.59      39919.25       382.58 o                         
   6   0   0        316.46        225.17        33.55 o                         
   8   0   0      13926.95      13369.69       560.93 o                         
  10   0   0      58638.23      58337.19       510.79 o                         
  12   0   0      33094.01      31813.34       701.27 o                         
  14   0   0       2700.61       2443.26       143.19 o                         
  16   0   0        581.28        739.16       115.87 o                         
  18   0   0       4683.60       4471.84       237.64 o                         
   3   1   0        113.10        172.55        11.77 o                         
   5   1   0       9104.96       8441.19        74.99 o                         
   7   1   0        404.33        281.74        22.77 o                         
   9   1   0       2340.65       1986.61        76.03 o                         
  11   1   0       1073.52        977.11        72.77 o                         
  13   1   0       2100.04       1846.24        68.44 o                         
  15   1   0        212.65        167.23        64.54 o                         
  17   1   0        986.56       1166.86       136.63 o                         
   0   2   0      71911.44      70517.55      2007.54 o                         
   2   2   0      30813.11      28241.65       165.62 o                         
   4   2   0      18688.51      16736.63       208.69 o                         
   6   2   0      19799.63      17646.34       371.96 o                         
   8   2   0       4411.08       3364.10        79.92 o                         
  10   2   0       9650.65       9089.66       163.13 o                         
  12   2   0       2455.73       2115.89        92.57 o                         
  14   2   0       6046.26       5911.44       169.53 o                         
  16   2   0        138.40        175.05        53.74 o                         
  18   2   0       1175.54       1181.34       164.69 o                         
   3   3   0        525.38        611.86        35.35 o                         
   5   3   0       4393.72       4407.87        96.03 o                         
   7   3   0          2.46         32.50        20.77 o                         
   9   3   0        118.61        108.34        23.04 o                         
  11   3   0       2552.31       2405.83        95.27 o                         
  13   3   0        176.40        157.33        40.95 o                         
  15   3   0        260.53        222.03        47.15 o                         
  17   3   0        466.84        402.51        54.31 o                         
   0   4   0        679.40        707.24        48.36 o                         
   2   4   0       5455.48       4953.94        93.75 o                         
   4   4   0        807.05        872.71        78.70 o                         
   6   4   0        436.53        464.37       101.99 o                         
   8   4   0        173.49        250.70        83.84 o                         
  10   4   0         50.79         79.97        25.64 o                         
  12   4   0       1440.32       1330.69       125.96 o                         
  14   4   0        293.58        242.73        50.72 o                         
  16   4   0         21.68         28.64        46.17 o                         
   1   5   0      22656.12      25232.21       985.64 o                         
   3   5   0       2875.86       3069.64        92.13 o                         
   5   5   0        662.80        783.84        64.31 o                         
   7   5   0        382.30        396.83        43.87 o                         
   9   5   0        578.86        669.87        55.76 o                         
  11   5   0       4661.00       4869.02       188.12 o                         
  13   5   0         48.50         65.99        25.81 o                         
  15   5   0         96.55         98.98        28.35 o                         
  17   5   0        221.60        176.31        37.65 o                         
   0   6   0      26614.08      24138.70      1013.14 o                         
   2   6   0       9437.29      10124.92       500.43 o                         
   4   6   0       6063.40       6876.52       404.99 o                         
   6   6   0       2164.65       2164.52       100.52 o                         
   8   6   0       2178.89       2307.17       143.58 o                         
  10   6   0       1582.13       1578.83       144.64 o                         
  12   6   0       1988.55       1942.04       117.96 o                         
  14   6   0        368.81        294.68        47.66 o                         
  16   6   0        145.23        164.69        34.53 o                         
   1   7   0      20281.40      20930.83       387.95 o                         
   3   7   0        458.96        459.72        78.92 o                         
   5   7   0       2208.86       2155.91        80.87 o                         
   7   7   0        221.21        149.98        21.46 o                         
   9   7   0       5597.96       5536.10       164.49 o                         
  11   7   0        776.23        794.35       101.31 o                         
  13   7   0       3353.91       3642.63       173.61 o                         
  15   7   0        122.21         90.26        38.06 o                         
   0   8   0      18388.17      18715.29       409.01 o                         
   2   8   0       9146.04       9669.78       193.04 o                         
   4   8   0      11477.51      11854.35       214.14 o                         
   6   8   0       9657.11      10042.88       175.32 o                         
   8   8   0       1233.54       1361.70       135.74 o                         
  10   8   0       3918.51       4177.93       157.42 o                         
  12   8   0       2839.53       2849.50       135.68 o                         
  14   8   0       1960.85       1730.82       162.90 o                         
   1   9   0       2535.54       2463.44        99.40 o                         
   3   9   0        706.41        742.38        68.45 o                         
   5   9   0       3177.50       3566.32       125.12 o                         
   7   9   0        200.04        161.51        33.23 o                         
   9   9   0         28.23         66.53        32.85 o                         
  11   9   0       1248.21       1135.48       107.34 o                         
  13   9   0        305.47        263.71        75.24 o                         
   0  10   0       2198.81       2290.94       159.91 o                         
   2  10   0       4507.94       5070.67       169.92 o                         
   4  10   0       1819.61       1994.67       158.31 o                         
   6  10   0       2383.37       2362.35       116.66 o                         
   8  10   0        925.08        968.18       110.15 o                         
  10  10   0        657.41        695.74        92.72 o                         
  12  10   0        844.52        833.37       109.22 o                         
   1  11   0       1030.01        932.25        78.93 o                         
   3  11   0        484.98        511.98        55.23 o                         
   5  11   0        274.89        305.68        44.63 o                         
   7  11   0          8.14         54.01        36.53 o                         
   9  11   0         36.78         61.60        22.79 o                         
   0  12   0        421.34        380.79        76.86 o                         
   2  12   0          0.08         83.43        24.84 o                         
   4  12   0        237.47        156.78        45.93 o                         
   6  12   0          3.82         56.95        25.05 o                         
   1  13   0        117.73         64.06        28.79 o                         
   3  13   0         91.19         74.93        24.43 o                         
 -17   1   1        671.86        755.29        88.94 o                         
 -15   1   1          2.45         47.74        21.47 o                         
 -13   1   1       3640.63       3383.02       127.62 o                         
 -11   1   1        544.51        522.09        46.83 o                         
  -9   1   1       2132.21       1754.61        79.03 o                         
  -7   1   1        430.00        472.65        26.13 o                         
  -5   1   1      26937.79      27603.55       544.65 o                         
  -3   1   1       2685.04       2561.49        70.30 o                         
   3   1   1        176.05        325.84        19.73 o                         
   5   1   1        999.84        847.47        25.12 o                         
   7   1   1        747.78        985.70        39.93 o                         
   9   1   1       1931.75       1650.45        64.59 o                         
  11   1   1         11.18         33.91        18.27 o                         
  13   1   1        316.81        251.15        41.47 o                         
  15   1   1       1388.86       1303.42        99.18 o                         
  17   1   1          6.23         44.85        29.45 o                         
 -18   2   1        631.97        585.78        99.11 o                         
 -16   2   1        877.26        824.79        75.76 o                         
 -14   2   1       2277.65       2247.62       119.66 o                         
 -12   2   1       7599.45       6740.38       149.10 o                         
 -10   2   1       6280.93       5972.48       148.28 o                         
  -8   2   1       5001.11       4025.62        83.57 o                         
  -6   2   1        135.10         82.22        13.55 o                         
  -4   2   1       8320.86       7966.09       163.78 o                         
  -2   2   1      11057.19      10354.53        81.03 o                         
   0   2   1      49318.14      44627.41       562.92 o                         
   2   2   1      79681.73      76238.70       557.01 o                         
   4   2   1      24619.31      23676.25       287.63 o                         
   6   2   1      32347.80      34630.74       903.60 o                         
   8   2   1       1503.09        955.30        43.73 o                         
  10   2   1       1647.13       1728.62        84.71 o                         
  12   2   1      14158.11      13586.93       299.90 o                         
  14   2   1       2480.40       2463.70       169.15 o                         
  16   2   1        842.07        778.13        84.22 o                         
  18   2   1        768.76        737.72       105.61 o                         
 -17   3   1       1795.38       1640.77       140.24 o                         
 -15   3   1       2306.93       2446.15       150.35 o                         
 -13   3   1         21.36         50.58        24.05 o                         
 -11   3   1       3897.35       3661.88       148.73 o                         
  -9   3   1       2573.09       2668.41       118.53 o                         
  -7   3   1       8108.54       7958.76       190.58 o                         
  -5   3   1      33396.71      33358.70       297.38 o                         
  -3   3   1       3779.60       3440.85        60.75 o                         
  -1   3   1      72291.82      69557.40       454.17 o                         
   3   3   1        739.65        809.98        36.48 o                         
   5   3   1      78252.33      77448.48       897.73 o                         
   7   3   1       1554.75       1480.56        50.91 o                         
   9   3   1         72.55         55.20        21.80 o                         
  11   3   1       2074.97       2309.88        98.12 o                         
  13   3   1       6605.92       6372.01       162.94 o                         
  15   3   1       3015.98       2866.23       119.49 o                         
  17   3   1         24.97         75.93        31.91 o                         
 -18   4   1       1671.12       1233.10       212.48 o                         
 -16   4   1       2179.25       2335.36       122.55 o                         
 -14   4   1       5106.52       4653.22       149.42 o                         
 -12   4   1       8474.41       8010.97       357.14 o                         
 -10   4   1       2025.73       1829.53        76.23 o                         
  -8   4   1      13149.16      12267.26       321.00 o                         
  -6   4   1      17547.53      16155.18       239.35 o                         
  -4   4   1      42288.26      38632.93       507.69 o                         
  -2   4   1      19198.04      17240.32       121.65 o                         
   0   4   1      21249.52      18466.43       176.70 o                         
   2   4   1      49347.35      46697.54       464.51 o                         
   4   4   1       9397.60       7804.29       145.64 o                         
   6   4   1      25829.57      25757.44       287.85 o                         
   8   4   1       1429.86       1330.18        99.57 o                         
  10   4   1       6541.25       6014.07       173.98 o                         
  12   4   1       3274.96       3076.39       132.38 o                         
  14   4   1       8969.59       8586.74       227.25 o                         
  16   4   1       1441.51       1392.24       124.85 o                         
 -17   5   1        548.64        380.38        80.01 o                         
 -15   5   1         20.47         79.48        39.38 o                         
 -13   5   1       3996.22       3996.95       145.83 o                         
 -11   5   1       3153.11       3118.69       157.31 o                         
  -9   5   1       6485.22       6470.58       131.15 o                         
  -7   5   1         40.50        174.08       142.72 o                         
  -5   5   1       1219.02       1204.21        64.96 o                         
  -3   5   1       2652.24       2563.97       154.60 o                         
  -1   5   1      21836.56      20843.60       715.33 o                         
   1   5   1      50744.09      48882.72       524.51 o                         
   3   5   1      13696.34      12916.99       157.70 o                         
   5   5   1      11884.95      11745.56       182.86 o                         
   7   5   1       3922.10       3808.32       111.67 o                         
   9   5   1        662.10        657.58        73.52 o                         
  11   5   1       3564.41       3898.45       219.39 o                         
  13   5   1       3451.07       3520.12       139.60 o                         
  15   5   1       1057.59       1139.00       122.90 o                         
  17   5   1        213.70        155.68        45.60 o                         
 -16   6   1        694.19        578.49        84.13 o                         
 -14   6   1        459.08        300.85        49.05 o                         
 -12   6   1        998.82        918.36       111.93 o                         
 -10   6   1       9080.58      10252.77       790.40 o                         
  -8   6   1       2553.69       3026.56       152.04 o                         
  -6   6   1        606.99        634.28        55.15 o                         
  -4   6   1       6571.67       7266.19       279.67 o                         
  -2   6   1       8643.75       9354.42       316.95 o                         
   0   6   1      64905.97      64260.84      2146.62 o                         
   2   6   1      30211.35      33015.60      1050.51 o                         
   4   6   1       2931.49       3083.91       287.17 o                         
   6   6   1       2991.51       3142.37       107.00 o                         
   8   6   1       2329.25       2392.59       100.02 o                         
  10   6   1       2856.54       2867.50       105.00 o                         
  12   6   1       6335.38       6224.96       202.05 o                         
  14   6   1       1445.83       1208.07       104.48 o                         
  16   6   1         69.99        152.66        33.88 o                         
 -15   7   1         95.15        122.99        35.57 o                         
 -13   7   1        175.67        174.83        39.99 o                         
 -11   7   1        315.17        336.69        56.56 o                         
  -9   7   1        348.17        384.82        62.11 o                         
  -7   7   1       1441.32       1278.04        89.96 o                         
  -5   7   1        711.69        695.75        61.20 o                         
  -3   7   1       1658.66       1874.73       140.42 o                         
  -1   7   1       4381.29       4543.22       227.98 o                         
   1   7   1        740.14        797.32       114.77 o                         
   3   7   1       2621.32       2769.10       176.63 o                         
   5   7   1        601.43        712.17        66.24 o                         
   7   7   1       1339.43       1315.83        92.01 o                         
   9   7   1         37.36         63.48        39.14 o                         
  11   7   1         17.26         38.01        41.21 o                         
  13   7   1        292.66        253.62        39.57 o                         
  15   7   1        102.31         83.19        29.13 o                         
 -14   8   1         16.78         31.23        29.64 o                         
 -12   8   1         66.65         60.00        30.62 o                         
 -10   8   1          1.84         64.58        34.68 o                         
  -8   8   1        520.36        530.96        79.78 o                         
  -6   8   1        445.11        738.37       200.41 o                         
  -4   8   1        148.27        258.53       190.81 o                         
  -2   8   1        508.42        737.75       267.16 o                         
   0   8   1          9.22        329.83       214.00 o                         
   2   8   1         27.64        134.52        48.74 o                         
   4   8   1         42.87         84.35        37.30 o                         
   6   8   1         72.90        196.75        47.29 o                         
   8   8   1          9.47         72.93        27.35 o                         
  10   8   1        151.81        145.90        30.61 o                         
  12   8   1        639.33       1222.76       310.28 o                         
  14   8   1        301.76        195.67        46.77 o                         
 -13   9   1        396.60        348.69        63.35 o                         
 -11   9   1        170.79        135.78        45.88 o                         
  -9   9   1        357.93        392.26        65.11 o                         
  -7   9   1          5.34         67.63        24.25 o                         
  -5   9   1        297.74        303.53        35.14 o                         
  -3   9   1       4017.11       3789.77       183.70 o                         
  -1   9   1        108.35        107.71        27.53 o                         
   1   9   1        492.83        843.86       323.61 o                         
   3   9   1       2346.01       2426.33       152.26 o                         
   5   9   1        705.55        746.80        69.00 o                         
   7   9   1         85.86        109.83        43.87 o                         
   9   9   1         63.56         79.53        29.99 o                         
  11   9   1        126.73        118.10        33.63 o                         
  13   9   1         29.57         78.91        29.76 o                         
 -12  10   1        291.63        323.28        77.29 o                         
 -10  10   1        464.10        372.49        62.93 o                         
  -8  10   1       2117.02       1998.19       142.51 o                         
  -6  10   1       2184.89       2504.79       125.60 o                         
  -4  10   1       2231.04       2397.90       177.43 o                         
  -2  10   1         77.15        135.46        34.73 o                         
   0  10   1       1498.05       1737.95       106.69 o                         
   2  10   1       5229.01       5993.82       183.29 o                         
   4  10   1       1358.29       1618.37       129.78 o                         
   6  10   1       3383.05       3467.98       187.48 o                         
   8  10   1        323.27        314.60        50.50 o                         
  10  10   1       1640.72       1612.11       144.90 o                         
  12  10   1         99.28        131.28        40.60 o                         
  -9  11   1        734.43        698.03        88.84 o                         
  -7  11   1         57.47        105.73        31.77 o                         
  -5  11   1        122.45        170.53        38.80 o                         
  -3  11   1         39.78         77.80        27.92 o                         
  -1  11   1        432.79        543.91        57.12 o                         
   1  11   1       2080.14       2134.85       130.07 o                         
   3  11   1          8.97         70.56        21.90 o                         
   5  11   1         26.31         94.09        24.99 o                         
   7  11   1        215.64        217.95        66.50 o                         
   9  11   1         22.51         59.76        27.89 o                         
  -6  12   1        463.13        362.32        55.70 o                         
  -4  12   1       4416.57       3834.55       241.64 o                         
  -2  12   1        747.38        839.06       104.69 o                         
   0  12   1       4630.85       5235.34       166.64 o                         
   2  12   1        871.87       1053.59       110.20 o                         
   4  12   1        497.18        467.74        87.81 o                         
   6  12   1       1675.52       1449.73       154.81 o                         
  -3  13   1         11.41         43.97        27.38 o                         
  -1  13   1        309.50        196.91        44.70 o                         
   1  13   1        409.01        338.05        59.46 o                         
   3  13   1        294.02        305.70        64.50 o                         
 -18   0   2        588.30        484.13       101.71 o                         
 -16   0   2       1351.65       1346.32       312.96 o                         
 -14   0   2       8374.07       7701.93       306.05 o                         
 -12   0   2       2127.09       2045.05       214.59 o                         
 -10   0   2      27030.64      26535.71       730.40 o                         
  -8   0   2       5743.67       5574.39       204.50 o                         
  -6   0   2       5381.50       5149.60       206.32 o                         
  -4   0   2      64510.48      81984.53       695.04 o                         
   4   0   2        647.58        789.23        32.34 o                         
   6   0   2      42284.84      42949.86      1470.58 o                         
   8   0   2      18492.95      16967.77       682.90 o                         
  10   0   2      14801.49      14950.76       390.09 o                         
  12   0   2       9954.72      10539.05       235.32 o                         
  14   0   2       7346.22       6710.39       191.63 o                         
  16   0   2       3384.16       3163.44       202.18 o                         
  18   0   2        495.82        538.29       113.04 o                         
 -17   1   2       1462.14       1345.11       136.07 o                         
 -15   1   2         42.41         71.46        31.66 o                         
 -13   1   2       3773.61       3715.81       120.47 o                         
 -11   1   2       9358.75       8669.89       138.52 o                         
  -9   1   2       6126.30       5867.21       181.84 o                         
  -7   1   2       5126.18       4487.70       129.07 o                         
  -5   1   2       2185.70       2341.21        55.00 o                         
  -3   1   2        666.06        470.53        16.43 o                         
   1   1   2      36585.65      33763.93       275.19 o                         
   3   1   2      49068.70      46098.39       557.66 o                         
   5   1   2       5128.62       4643.55        69.51 o                         
   7   1   2      36346.49      38586.20       688.35 o                         
   9   1   2         55.85         33.33        18.27 o                         
  11   1   2        441.93        395.51        35.08 o                         
  13   1   2       3539.94       3239.94       116.38 o                         
  15   1   2       2723.82       2582.87       142.81 o                         
  17   1   2       1101.04       1227.07       115.97 o                         
 -18   2   2        684.46        782.67        94.44 o                         
 -16   2   2       3642.09       3654.51       136.41 o                         
 -14   2   2       3408.83       3307.73       156.53 o                         
 -12   2   2      14190.79      13136.43       232.00 o                         
 -10   2   2       2893.09       2719.74        69.19 o                         
  -8   2   2      10463.25       9916.07       276.84 o                         
  -6   2   2      16266.73      14805.91       417.58 o                         
  -4   2   2      67281.05      63945.55      1159.51 o                         
  -2   2   2      65820.28      60298.51       597.98 o                         
   0   2   2      36374.52      32663.84       294.91 o                         
   2   2   2      61063.19      58298.90       491.92 o                         
   4   2   2      38353.59      35952.22       402.99 o                         
   6   2   2      81532.31      81557.09      1278.19 o                         
   8   2   2      14469.00      13077.07       199.88 o                         
  10   2   2       8778.56       8469.85       178.37 o                         
  12   2   2         57.38         95.55        29.86 o                         
  14   2   2       4449.30       4550.80       153.70 o                         
  16   2   2       2665.02       2987.77       155.39 o                         
  18   2   2       1951.10       1945.35       207.00 o                         
 -17   3   2          0.78          3.79        37.37 o                         
 -15   3   2         14.92        101.08        28.12 o                         
 -13   3   2        374.51        375.51        51.92 o                         
 -11   3   2        524.18        570.83        70.90 o                         
  -9   3   2        423.54        464.09        48.03 o                         
  -7   3   2        248.66        394.43        57.99 o                         
  -5   3   2        828.65        722.08        53.21 o                         
  -3   3   2       6661.33       6071.65       128.39 o                         
  -1   3   2     157699.83     157274.50      2195.20 o                         
   1   3   2       6351.73       6120.76       127.56 o                         
   3   3   2       5521.26       5956.85        65.52 o                         
   5   3   2       2948.96       3035.13        92.06 o                         
   7   3   2       3413.59       3151.73        71.34 o                         
   9   3   2       2287.84       2361.63        96.57 o                         
  11   3   2         56.76         46.17        16.94 o                         
  13   3   2       2513.47       2556.25       134.67 o                         
  15   3   2       1533.93       1240.31       128.80 o                         
  17   3   2         44.69        146.07        33.72 o                         
 -18   4   2         65.48         58.88        21.61 o                         
 -16   4   2          3.16         86.27        20.93 o                         
 -14   4   2        334.45        228.97        44.65 o                         
 -12   4   2        218.19        127.43        43.78 o                         
 -10   4   2        182.13        137.54        49.80 o                         
  -8   4   2          1.09         74.00        51.07 o                         
  -6   4   2       1015.34       1202.40       128.35 o                         
  -4   4   2       2080.73       1792.80       131.35 o                         
  -2   4   2       6061.79       6226.05       199.82 o                         
   0   4   2       4223.26       4519.73       170.71 o                         
   2   4   2        126.80        148.66        24.34 o                         
   4   4   2       1434.18       2290.90       332.41 o                         
   6   4   2       1981.73       1794.09       154.37 o                         
   8   4   2       7394.32       7407.17       215.34 o                         
  10   4   2       1401.82       1389.71       142.07 o                         
  12   4   2        955.31        900.54       124.65 o                         
  14   4   2          4.47         87.76        29.12 o                         
  16   4   2          5.48         53.17        28.69 o                         
 -17   5   2        175.39        154.77        26.84 o                         
 -15   5   2         32.18         53.82        24.66 o                         
 -13   5   2        119.01        160.17        42.39 o                         
 -11   5   2        180.14        131.98        42.80 o                         
  -9   5   2        103.03        119.63        44.66 o                         
  -7   5   2       3573.35       3906.34       174.44 o                         
  -5   5   2        246.32        303.48        26.41 o                         
  -3   5   2       1931.98       1884.79        89.58 o                         
  -1   5   2        282.53        629.74       190.91 o                         
   1   5   2       1269.42       1566.12        96.65 o                         
   3   5   2        180.77        160.20        28.33 o                         
   5   5   2        400.24        456.93        77.27 o                         
   7   5   2       5058.31       5581.06       150.21 o                         
   9   5   2         19.56         62.10        26.45 o                         
  11   5   2          2.29         62.03        43.46 o                         
  13   5   2       1909.29       1817.20       112.62 o                         
  15   5   2         65.71        122.61        33.85 o                         
  17   5   2        161.51        158.63        44.54 o                         
 -16   6   2        512.65        583.56        77.54 o                         
 -14   6   2       2219.85       2109.27       190.19 o                         
 -12   6   2       2750.49       2626.04       114.75 o                         
 -10   6   2      13044.75      13208.97       296.41 o                         
  -8   6   2       3693.92       3831.06       159.53 o                         
  -6   6   2       1242.78       1505.32       158.59 o                         
  -4   6   2       4537.45       4536.53       281.77 o                         
  -2   6   2      22117.19      22045.19      1108.07 o                         
   0   6   2      18549.82      18705.90      1123.47 o                         
   2   6   2      26211.19      28875.39      1424.25 o                         
   4   6   2        818.34        933.95       161.92 o                         
   6   6   2       8609.69       8398.51       187.32 o                         
   8   6   2       6094.73       5876.59       191.63 o                         
  10   6   2       3831.42       3845.27       160.00 o                         
  12   6   2        878.10        881.58       103.15 o                         
  14   6   2       1273.47       1255.61       153.21 o                         
  16   6   2        949.00        852.94       132.90 o                         
 -15   7   2        136.43         96.42        47.05 o                         
 -13   7   2       3433.73       3751.32       135.88 o                         
 -11   7   2        897.97        795.31        91.92 o                         
  -9   7   2        256.56        180.19        77.17 o                         
  -7   7   2         92.44        169.64        88.44 o                         
  -5   7   2       1694.14       1891.02        90.79 o                         
  -3   7   2       4619.70       4497.95       154.79 o                         
  -1   7   2       4481.39       4244.60       146.45 o                         
   1   7   2       2078.50       2198.87       123.42 o                         
   3   7   2       4078.69       4065.03       148.51 o                         
   5   7   2         71.40         53.99        19.45 o                         
   7   7   2       3429.93       3488.33       112.33 o                         
   9   7   2        878.10        884.10        95.12 o                         
  11   7   2       1967.56       2043.20       120.36 o                         
  13   7   2         16.58         75.59        26.22 o                         
  15   7   2       1103.75        852.43       127.66 o                         
 -14   8   2        435.97        388.84        58.72 o                         
 -12   8   2       1148.28       1118.59       127.53 o                         
 -10   8   2       2424.74       2543.26       137.14 o                         
  -8   8   2       6684.25       7237.23       208.26 o                         
  -6   8   2       5283.08       5457.50       180.42 o                         
  -4   8   2       4243.68       4214.81       159.03 o                         
  -2   8   2        617.27        694.29        73.58 o                         
   0   8   2       2787.72       2765.46       118.64 o                         
   2   8   2      12786.37      13670.51       231.33 o                         
   4   8   2       4794.27       5129.95       145.48 o                         
   6   8   2       9097.09       9621.74       175.38 o                         
   8   8   2       2638.99       2977.61       118.74 o                         
  10   8   2        267.58        283.15        55.10 o                         
  12   8   2       2980.23       3353.89       194.83 o                         
  14   8   2       3779.81       3587.50       173.23 o                         
 -13   9   2        620.63        609.54        79.03 o                         
 -11   9   2        635.26        574.08        79.47 o                         
  -9   9   2       1812.24       1935.70       136.39 o                         
  -7   9   2       1212.73       1269.20       135.56 o                         
  -5   9   2       1402.26       1729.30       110.12 o                         
  -3   9   2       8863.86       9392.04       245.10 o                         
  -1   9   2       1286.39       1246.54        87.52 o                         
   1   9   2      10233.20      10283.14       241.07 o                         
   3   9   2       3028.47       3057.85       117.92 o                         
   5   9   2       4879.71       4914.11       131.43 o                         
   7   9   2       1517.63       1665.55       141.76 o                         
   9   9   2        707.18        644.77        85.87 o                         
  11   9   2         48.82        110.11        33.32 o                         
  13   9   2        865.30        861.36       132.74 o                         
 -12  10   2       2431.74       2234.57       147.40 o                         
 -10  10   2         82.25        114.92        34.46 o                         
  -8  10   2        739.54        822.73        94.58 o                         
  -6  10   2        533.28        657.98        69.27 o                         
  -4  10   2       2250.45       2286.03       118.02 o                         
  -2  10   2        845.88        887.85        88.62 o                         
   0  10   2       2018.52       2330.00       110.58 o                         
   2  10   2       3006.33       3148.33       127.27 o                         
   4  10   2       2407.47       2257.58       118.32 o                         
   6  10   2       1488.29       1567.14       150.54 o                         
   8  10   2       1194.12       1173.46       106.62 o                         
  10  10   2        400.82        510.55        68.32 o                         
  12  10   2        577.49        522.69        95.48 o                         
  -9  11   2        216.15        176.51        40.70 o                         
  -7  11   2         48.43         90.07        38.50 o                         
  -5  11   2          0.55         40.71        21.68 o                         
  -3  11   2         54.72         65.08        35.53 o                         
  -1  11   2         28.20        109.26        38.49 o                         
   1  11   2         21.60         80.09        25.17 o                         
   3  11   2         45.52         57.44        23.97 o                         
   5  11   2         18.50         68.56        36.08 o                         
   7  11   2        150.29        132.87        31.46 o                         
   9  11   2          9.56         89.98        30.43 o                         
  -6  12   2         17.21         73.07        27.11 o                         
  -4  12   2        528.85        415.70        83.24 o                         
  -2  12   2        114.87        173.06        39.81 o                         
   0  12   2          5.31        119.65        36.62 o                         
   2  12   2        933.23        784.03       103.69 o                         
   4  12   2        771.74        728.56        96.15 o                         
   6  12   2         59.47        191.60        46.66 o                         
  -3  13   2         81.03        114.42        33.10 o                         
  -1  13   2         33.26         54.93        25.24 o                         
   1  13   2         38.67         64.73        27.48 o                         
 -17   1   3        162.82        114.15        32.35 o                         
 -15   1   3         17.43         69.98        24.34 o                         
 -13   1   3       2315.32       2125.97        79.62 o                         
 -11   1   3       5359.24       4840.36       141.09 o                         
  -9   1   3       1648.81       1811.35        83.80 o                         
  -7   1   3        239.70        350.01        26.47 o                         
  -5   1   3       1847.44       1737.73        33.83 o                         
  -3   1   3         30.90         35.49         8.22 o                         
  -1   1   3      20491.77      17597.04       183.46 o                         
   1   1   3       1065.03       1256.11        29.66 o                         
   3   1   3       3821.34       3405.04        52.36 o                         
   5   1   3       7233.40       6278.50        58.63 o                         
   7   1   3      13653.79      12902.73       209.32 o                         
   9   1   3        834.21        792.68        64.42 o                         
  11   1   3       9434.46       9100.76       190.35 o                         
  13   1   3        858.39        776.25        71.85 o                         
  15   1   3        297.31        262.10        54.50 o                         
  17   1   3          0.90         58.22        45.00 o                         
 -18   2   3       1830.86       1719.54       145.48 o                         
 -16   2   3       3131.39       2706.29       136.96 o                         
 -14   2   3       1970.36       2138.07       127.77 o                         
 -12   2   3       2775.01       2477.98       104.65 o                         
 -10   2   3       3662.16       3365.07        88.13 o                         
  -8   2   3       6020.90       5573.10       106.00 o                         
  -6   2   3      13645.15      14486.44       471.20 o                         
  -4   2   3       9483.71       9618.55       197.02 o                         
  -2   2   3       7235.44       6245.84        83.60 o                         
   0   2   3       8308.07       7830.46       122.30 o                         
   2   2   3      50164.12      50125.41       552.47 o                         
   4   2   3       9039.02       8741.67       122.25 o                         
   6   2   3         12.91         20.56        14.61 o                         
   8   2   3      15623.87      15894.91       234.77 o                         
  10   2   3        296.93        245.93        23.98 o                         
  12   2   3       2805.17       2882.03       112.09 o                         
  14   2   3       6287.53       5861.38       168.54 o                         
  16   2   3       1356.25       1145.00       126.09 o                         
  18   2   3        475.39        517.99        64.56 o                         
 -17   3   3       1152.51        833.33       104.68 o                         
 -15   3   3       1061.83       1220.91       104.56 o                         
 -13   3   3       4257.88       4295.80       168.31 o                         
 -11   3   3        118.48        161.00        40.10 o                         
  -9   3   3       5038.11       5352.71       173.89 o                         
  -7   3   3       8903.75       9271.25       427.58 o                         
  -5   3   3      19819.10      19842.97       972.72 o                         
  -3   3   3      14555.81      14466.29       150.61 o                         
  -1   3   3       9747.27       9190.21       148.40 o                         
   1   3   3       1909.51       1964.63       142.82 o                         
   3   3   3      27326.18      27008.08       178.95 o                         
   5   3   3      42583.39      43650.73       381.23 o                         
   7   3   3       4590.16       5201.45       118.42 o                         
   9   3   3        414.03        404.07        36.84 o                         
  11   3   3        490.89        434.94        39.07 o                         
  13   3   3       1876.61       2192.95       145.22 o                         
  15   3   3       4233.63       4178.79       116.02 o                         
  17   3   3        962.71        874.27        96.42 o                         
 -18   4   3        622.56        515.28        82.77 o                         
 -16   4   3       2383.14       2478.45       104.47 o                         
 -14   4   3       1012.14       1112.63        90.06 o                         
 -12   4   3      18306.19      18034.78       342.26 o                         
 -10   4   3      10544.28      10037.44       340.15 o                         
  -8   4   3      14842.82      14128.49       270.60 o                         
  -6   4   3       9614.15       9928.25       426.48 o                         
  -4   4   3      15953.01      14344.62       272.32 o                         
  -2   4   3      10019.49       7946.33       130.78 o                         
   0   4   3      13909.10      12344.80       173.10 o                         
   2   4   3      23413.58      21596.89       176.56 o                         
   4   4   3      39011.16      36705.03       395.05 o                         
   6   4   3      26721.54      25440.68       280.94 o                         
   8   4   3      31697.93      32697.04       586.82 o                         
  10   4   3       9858.90       9210.93       151.45 o                         
  12   4   3       4087.74       4237.96       143.19 o                         
  14   4   3       2692.95       2590.51       158.62 o                         
  16   4   3       2659.79       2736.08       144.71 o                         
 -17   5   3        802.08        520.07        80.68 o                         
 -15   5   3        402.62        331.80        57.37 o                         
 -13   5   3       1539.42       1827.28       260.21 o                         
 -11   5   3       6030.68       5812.05       150.14 o                         
  -9   5   3       3974.56       4136.63       156.92 o                         
  -7   5   3        709.66        736.10        78.14 o                         
  -5   5   3        204.34        230.20        34.56 o                         
  -3   5   3       2400.84       2386.92        70.29 o                         
  -1   5   3      19358.42      17801.27       177.92 o                         
   1   5   3      12772.00      11881.44       153.57 o                         
   3   5   3       7428.60       7837.43       232.70 o                         
   5   5   3        891.14        855.13        74.18 o                         
   7   5   3       6808.65       7000.29       131.04 o                         
   9   5   3       3066.21       3050.56       105.83 o                         
  11   5   3       3163.01       3318.62       165.26 o                         
  13   5   3        539.39        587.41        68.50 o                         
  15   5   3       2251.36       2237.14       137.03 o                         
  17   5   3        194.36        102.77        39.69 o                         
 -16   6   3        534.15        461.63        77.63 o                         
 -14   6   3       2475.26       2150.21       134.05 o                         
 -12   6   3       1850.56       1918.09       118.00 o                         
 -10   6   3       2114.62       2351.42       184.52 o                         
  -8   6   3       1876.97       2226.98       104.29 o                         
  -6   6   3       4331.70       3973.48       116.93 o                         
  -4   6   3       6419.87       6293.73       207.97 o                         
  -2   6   3      21463.64      21840.87       420.77 o                         
   0   6   3       3099.00       3710.88       399.31 o                         
   2   6   3       6678.37       7327.23       192.02 o                         
   4   6   3       4061.78       4127.12       135.97 o                         
   6   6   3      15792.76      16156.04       250.95 o                         
   8   6   3       4809.37       5187.98       182.35 o                         
  10   6   3       1493.43       1650.98       163.20 o                         
  12   6   3        390.11        374.50        64.04 o                         
  14   6   3        836.33        746.90        92.22 o                         
  16   6   3       2829.10       2349.61       172.67 o                         
 -15   7   3         66.21         77.03        28.60 o                         
 -13   7   3          1.31         83.29        31.50 o                         
 -11   7   3       4370.01       4169.96       158.99 o                         
  -9   7   3       1299.06       1345.56       129.58 o                         
  -7   7   3        956.44        991.78       110.51 o                         
  -5   7   3        958.12        935.22        61.08 o                         
  -3   7   3        301.66        381.90       230.66 o                         
  -1   7   3        264.16        425.46       289.04 o                         
   1   7   3       3350.50       3117.88       176.45 o                         
   3   7   3       2132.86       2364.85       184.11 o                         
   5   7   3        305.13        325.04        40.23 o                         
   7   7   3       3017.05       3033.66       100.74 o                         
   9   7   3       4776.31       4939.81       163.01 o                         
  11   7   3          3.85         47.64        41.71 o                         
  13   7   3        342.73        411.88        56.32 o                         
  15   7   3         31.74         81.32        33.83 o                         
 -14   8   3        136.77        108.59        32.53 o                         
 -12   8   3         16.40         69.21        42.23 o                         
 -10   8   3          2.45        112.36        33.45 o                         
  -8   8   3        178.54        259.72        62.57 o                         
  -6   8   3        349.52        523.42        80.24 o                         
  -4   8   3        244.02       1242.97       748.50 o                         
  -2   8   3        100.31        145.25        65.62 o                         
   0   8   3         54.84         76.14        47.19 o                         
   2   8   3        558.49        414.16        91.31 o                         
   4   8   3        126.85        193.20        40.33 o                         
   6   8   3        133.52        122.23        34.96 o                         
   8   8   3          6.97        106.06        29.39 o                         
  10   8   3        196.22        191.43        43.91 o                         
  12   8   3          9.08         86.21        38.05 o                         
  14   8   3         59.70        143.10        48.69 o                         
 -13   9   3        100.95        123.37        51.10 o                         
 -11   9   3         16.63         71.96        33.62 o                         
  -9   9   3        449.61        359.68        67.36 o                         
  -7   9   3         41.83        115.05        33.33 o                         
  -5   9   3        152.91        115.61        32.61 o                         
  -3   9   3        498.00        436.32        64.46 o                         
  -1   9   3        766.29        686.28        57.02 o                         
   1   9   3        953.56        900.60        91.29 o                         
   3   9   3        104.79         99.28        25.49 o                         
   5   9   3          5.12         38.50        21.76 o                         
   7   9   3          0.49         77.08        34.22 o                         
   9   9   3        135.39        110.10        36.02 o                         
  11   9   3        360.57        422.77        65.09 o                         
  13   9   3         21.54         87.23        26.15 o                         
 -12  10   3       1715.09       1425.15       199.30 o                         
 -10  10   3         29.37         84.33        29.94 o                         
  -8  10   3       1528.23       1254.65       147.95 o                         
  -6  10   3       1120.29       1279.32       110.96 o                         
  -4  10   3       3114.13       3173.50       132.26 o                         
  -2  10   3       1695.97       1885.13       150.86 o                         
   0  10   3       1790.19       2003.51        95.03 o                         
   2  10   3       1286.94       1349.67       104.58 o                         
   4  10   3       2483.16       2555.42       119.47 o                         
   6  10   3        971.22        980.49       108.43 o                         
   8  10   3         37.14         57.92        45.61 o                         
  10  10   3        167.23        125.78        29.77 o                         
  -9  11   3        141.94        130.12        43.22 o                         
  -7  11   3        209.41        263.26        49.42 o                         
  -5  11   3        367.32        440.23       110.10 o                         
  -3  11   3        857.95        871.99        90.01 o                         
  -1  11   3         46.79         98.50        26.41 o                         
   1  11   3        370.20        283.51        46.25 o                         
   3  11   3        677.67        656.04        69.43 o                         
   5  11   3         59.23        109.62        29.38 o                         
   7  11   3        792.88        929.53        84.67 o                         
   9  11   3        392.57        311.87        62.15 o                         
  -6  12   3        458.93        377.14        62.80 o                         
  -4  12   3         81.87        114.14        40.30 o                         
  -2  12   3       4539.05       4721.72       200.06 o                         
   0  12   3       2130.69       2145.22       126.45 o                         
   2  12   3       3860.98       3765.08       181.79 o                         
   4  12   3        313.15        243.22        46.12 o                         
   6  12   3        815.83        721.62        99.70 o                         
  -3  13   3        623.28        547.72       168.81 o                         
  -1  13   3         49.88         61.31        21.08 o                         
   1  13   3         25.74         80.71        26.42 o                         
 -18   0   4       3707.73       3457.69       251.04 o                         
 -16   0   4       6081.44       5519.54       588.26 o                         
 -14   0   4       6836.76       6218.40       217.53 o                         
 -12   0   4      32926.14      31578.18       867.28 o                         
 -10   0   4      45223.57      51527.66      1596.83 o                         
  -8   0   4      12388.20      14296.28       221.97 o                         
  -6   0   4      18965.20      22588.89       221.79 o                         
  -4   0   4      36354.59      45028.55       464.45 o                         
   2   0   4      59941.22      58121.58       413.08 o                         
   4   0   4       4787.40       4642.71        96.15 o                         
   6   0   4     106102.54     107355.73      1231.58 o                         
   8   0   4      32717.58      34339.97       593.38 o                         
  10   0   4      17149.46      16717.11       444.87 o                         
  12   0   4       3885.25       3474.29       294.10 o                         
  14   0   4       1248.54       1368.87       137.53 o                         
  16   0   4       5756.81       6014.97       286.45 o                         
  18   0   4       2692.60       2098.01       400.07 o                         
 -19   1   4        276.41        227.48        81.16 o                         
 -17   1   4        780.42        724.94       106.43 o                         
 -15   1   4        314.75        483.24        50.60 o                         
 -13   1   4         75.02        126.48        29.96 o                         
 -11   1   4       9047.07       8768.25       157.25 o                         
  -9   1   4       6965.08       7333.71       316.21 o                         
  -7   1   4       4676.85       5137.79       154.76 o                         
  -5   1   4       4900.53       6008.28       140.97 o                         
  -3   1   4       1988.27       1982.77        68.02 o                         
  -1   1   4        111.92         99.02         9.20 o                         
   1   1   4       3597.64       3368.87        48.69 o                         
   3   1   4        675.38        661.33        28.08 o                         
   5   1   4       2542.24       2392.90        45.95 o                         
   7   1   4       1455.60       1126.94        63.09 o                         
   9   1   4      16982.92      17761.55       404.37 o                         
  11   1   4       6387.38       5774.12       112.27 o                         
  13   1   4        839.48        871.86        92.77 o                         
  15   1   4        988.86        907.47        94.28 o                         
  17   1   4        894.46        806.96       125.46 o                         
 -18   2   4       1369.70       1244.89       127.60 o                         
 -16   2   4       2003.53       1780.06       138.20 o                         
 -14   2   4        102.69        147.22        45.97 o                         
 -12   2   4       1600.14       1419.00        79.11 o                         
 -10   2   4      10191.29       9660.89       262.54 o                         
  -8   2   4      39985.13      43528.40      1387.16 o                         
  -6   2   4      24419.13      22731.38       694.94 o                         
  -4   2   4      11407.01      11548.07       367.14 o                         
  -2   2   4      10753.25      10370.22       189.75 o                         
   0   2   4      17451.76      16465.25       161.84 o                         
   2   2   4       7172.54       6109.78        59.85 o                         
   4   2   4      31489.99      28839.81       298.82 o                         
   6   2   4       6023.65       4884.85        98.16 o                         
   8   2   4      10944.17      10708.35       167.66 o                         
  10   2   4       3368.33       3402.92       104.74 o                         
  12   2   4       8295.73       8207.29       167.00 o                         
  14   2   4       1309.86       1376.40       138.17 o                         
  16   2   4       3477.41       3598.20       166.86 o                         
  18   2   4        408.87        333.56        41.63 o                         
 -17   3   4        694.71        559.82        65.34 o                         
 -15   3   4       1043.07       1006.77        75.27 o                         
 -13   3   4       3557.27       3394.58       114.64 o                         
 -11   3   4       4691.99       4382.14       179.88 o                         
  -9   3   4       1279.76       1195.57       101.13 o                         
  -7   3   4        585.22        547.79        78.63 o                         
  -5   3   4         87.18        103.60        13.57 o                         
  -3   3   4       3210.90       3146.69        62.71 o                         
  -1   3   4      26151.96      24437.22       306.37 o                         
   1   3   4       3035.44       3006.19        49.69 o                         
   3   3   4       2221.04       2273.17        56.66 o                         
   5   3   4       1530.35       1725.04        60.32 o                         
   7   3   4       2259.74       2558.57        95.28 o                         
   9   3   4       1080.27       1089.78        69.15 o                         
  11   3   4        554.22        532.90        49.39 o                         
  13   3   4        307.44        389.97        51.39 o                         
  15   3   4         23.43         62.85        30.45 o                         
  17   3   4        385.83        344.51        67.82 o                         
 -18   4   4         17.66        165.08        34.14 o                         
 -16   4   4         99.14         92.65        29.48 o                         
 -14   4   4        256.58        172.62        44.91 o                         
 -12   4   4       2844.18       2826.53       156.29 o                         
 -10   4   4        161.02        115.88        47.70 o                         
  -8   4   4        243.50        238.08        96.44 o                         
  -6   4   4       8069.62       7516.08       232.75 o                         
  -4   4   4        294.59        382.63        31.25 o                         
  -2   4   4         37.41         25.72        12.84 o                         
   0   4   4      28313.08      27624.56       301.17 o                         
   2   4   4        759.06        903.78        70.45 o                         
   4   4   4       1278.51       1307.99        48.23 o                         
   6   4   4        109.60         92.39        23.75 o                         
   8   4   4         51.18         34.57        22.01 o                         
  10   4   4        729.81        709.46        64.39 o                         
  12   4   4        812.63        845.23        98.94 o                         
  14   4   4        339.60        296.08        48.54 o                         
  16   4   4          6.93         39.00        33.39 o                         
 -17   5   4       1210.18        935.39       118.27 o                         
 -15   5   4        494.08        388.20        60.84 o                         
 -13   5   4       1370.57       1200.10        94.66 o                         
 -11   5   4        211.10        186.90        57.70 o                         
  -9   5   4        482.07        604.37        73.70 o                         
  -7   5   4       1776.18       2469.86       238.47 o                         
  -5   5   4       2051.86       2292.47       153.88 o                         
  -3   5   4       9532.27      11152.01       488.78 o                         
  -1   5   4          5.13         76.31        29.60 o                         
   1   5   4       1542.21       1883.09       136.64 o                         
   3   5   4       8254.13       8207.13       324.81 o                         
   5   5   4       8182.44       8598.50       190.13 o                         
   7   5   4       1143.06       1240.72        81.18 o                         
   9   5   4        807.13        857.41        87.52 o                         
  11   5   4       1316.07       1195.64       121.53 o                         
  13   5   4          2.00         69.87        29.98 o                         
  15   5   4        689.21        621.06        90.16 o                         
 -16   6   4        103.87        109.37        31.08 o                         
 -14   6   4          3.04         51.04        30.60 o                         
 -12   6   4       2442.17       2498.65       117.60 o                         
 -10   6   4       3137.84       3454.71       323.10 o                         
  -8   6   4       1834.15       2427.27       288.84 o                         
  -6   6   4        870.29        881.37       165.75 o                         
  -4   6   4        869.35       1411.28       285.57 o                         
  -2   6   4       3849.99       3699.06       310.34 o                         
   0   6   4       8980.13       8304.66       216.93 o                         
   2   6   4       3279.55       3191.95       253.47 o                         
   4   6   4        258.02        348.92       101.96 o                         
   6   6   4       2857.47       2519.36       138.49 o                         
   8   6   4       2738.56       2479.10       110.97 o                         
  10   6   4       5069.49       5640.07       359.51 o                         
  12   6   4       1911.15       1964.81       163.55 o                         
  14   6   4        257.50        238.42        45.18 o                         
  16   6   4        686.78        596.77        86.85 o                         
 -15   7   4        372.01        314.87        51.92 o                         
 -13   7   4        122.14        139.92        28.26 o                         
 -11   7   4       9097.02       9679.49       269.09 o                         
  -9   7   4       1756.51       1771.70       103.55 o                         
  -7   7   4       2194.68       2236.67       120.35 o                         
  -5   7   4        113.62         99.95        20.66 o                         
  -3   7   4       4431.79       4365.04       132.18 o                         
  -1   7   4       6739.96       6567.77       189.74 o                         
   1   7   4       5998.57       6282.02       198.73 o                         
   3   7   4       1872.99       1677.12       100.32 o                         
   5   7   4       1097.84       1215.62       117.03 o                         
   7   7   4       3192.66       3108.56       119.64 o                         
   9   7   4        676.45        775.47        81.39 o                         
  11   7   4       2431.43       2724.49       176.31 o                         
  13   7   4        498.78        601.55        66.10 o                         
  15   7   4        413.37        440.79        72.00 o                         
 -14   8   4       2451.49       2476.27       168.34 o                         
 -12   8   4       2651.55       2577.57       135.60 o                         
 -10   8   4       3295.04       3736.00       175.67 o                         
  -8   8   4       6001.32       6620.23       172.51 o                         
  -6   8   4       7474.05       7382.26       218.20 o                         
  -4   8   4       8451.47       8386.24       201.97 o                         
  -2   8   4       4245.58       4408.67       180.58 o                         
   0   8   4       5590.06       5736.88       124.38 o                         
   2   8   4      11867.19      12402.80       249.72 o                         
   4   8   4      16056.03      16671.13       367.51 o                         
   6   8   4       4052.83       4025.04       137.94 o                         
   8   8   4       4575.84       4846.40       155.49 o                         
  10   8   4       1767.21       2060.41       191.36 o                         
  12   8   4       1274.84       1257.36       121.85 o                         
  14   8   4       1261.82        905.02       119.34 o                         
 -13   9   4         20.84         82.00        30.80 o                         
 -11   9   4        118.49        134.77        43.42 o                         
  -9   9   4        658.28        505.88        67.65 o                         
  -7   9   4       1459.54       1498.30       122.34 o                         
  -5   9   4       1447.10       1550.60        97.65 o                         
  -3   9   4        341.54        322.85        43.46 o                         
  -1   9   4        240.84        198.61        39.80 o                         
   1   9   4          6.78         22.02        31.10 o                         
   3   9   4       1526.00       1488.80       116.63 o                         
   5   9   4        868.28        951.82        81.73 o                         
   7   9   4        532.22        635.51        84.14 o                         
   9   9   4        177.68        163.39        41.18 o                         
  11   9   4        406.59        346.03        63.33 o                         
  13   9   4        609.84        458.07        90.63 o                         
 -12  10   4        504.35        480.22        77.08 o                         
 -10  10   4       3788.55       3922.04       141.68 o                         
  -8  10   4       1261.27       1228.73       131.66 o                         
  -6  10   4       1590.67       1549.38       156.23 o                         
  -4  10   4        525.18        615.90        67.01 o                         
  -2  10   4       3487.63       3931.51       121.11 o                         
   0  10   4       1772.43       1842.24       136.35 o                         
   2  10   4       2835.32       2925.35       138.47 o                         
   4  10   4       2368.21       2342.17       123.13 o                         
   6  10   4        343.39        272.75        95.33 o                         
   8  10   4       1045.28       1205.20       125.14 o                         
  10  10   4       2103.22       2190.61       169.13 o                         
  -9  11   4         81.09        167.00        34.58 o                         
  -7  11   4        262.44        293.31        41.97 o                         
  -5  11   4        537.03        580.05        58.84 o                         
  -3  11   4          4.48         68.58        36.52 o                         
  -1  11   4         52.96         95.28        26.62 o                         
   1  11   4          8.60         71.75        22.58 o                         
   3  11   4        615.91        765.33        66.35 o                         
   5  11   4        130.22        116.05        25.76 o                         
   7  11   4        147.24        131.66        36.30 o                         
   9  11   4         64.29        120.93        37.61 o                         
  -6  12   4         17.47         58.62        30.65 o                         
  -4  12   4        169.60        108.97        41.89 o                         
  -2  12   4        152.95        102.78        32.09 o                         
   0  12   4        320.31        221.30        49.70 o                         
   2  12   4         95.64        115.83        41.01 o                         
   4  12   4         15.73         62.24        24.40 o                         
   6  12   4         10.31         98.50        29.76 o                         
  -1  13   4         42.66         90.58        29.16 o                         
   1  13   4        103.64         88.16        28.10 o                         
 -19   1   5       1057.17        929.77       127.18 o                         
 -17   1   5        412.83        516.17        65.73 o                         
 -15   1   5       1626.26       1387.35       106.14 o                         
 -13   1   5       2192.11       1893.46        77.76 o                         
 -11   1   5        880.44        856.64        56.58 o                         
  -9   1   5         87.50         48.51        15.51 o                         
  -7   1   5       3475.72       4347.94       122.79 o                         
  -5   1   5        351.18        250.31        18.88 o                         
  -3   1   5       1149.96       1273.74        34.59 o                         
  -1   1   5       2762.20       2822.72       131.61 o                         
   1   1   5      18693.29      17584.74       126.21 o                         
   3   1   5         85.81         87.27        10.62 o                         
   5   1   5         19.49         73.81        12.86 o                         
   7   1   5        279.15        436.00        43.88 o                         
   9   1   5          1.87         33.26        21.67 o                         
  11   1   5         84.79        103.84        24.02 o                         
  13   1   5       1602.56       1638.32        99.13 o                         
  15   1   5         60.27        106.82        31.26 o                         
  17   1   5         69.55         70.73        57.04 o                         
 -18   2   5         84.86        131.75        37.55 o                         
 -16   2   5       2490.52       2305.80       102.24 o                         
 -14   2   5       5113.50       4840.78       209.95 o                         
 -12   2   5       6476.04       6440.80       279.31 o                         
 -10   2   5       5930.98       5960.23       143.71 o                         
  -8   2   5      15092.85      15675.36       437.53 o                         
  -6   2   5      30871.26      32495.36      1219.86 o                         
  -4   2   5       6564.94       6485.63       168.45 o                         
  -2   2   5      25503.94      23602.83       433.40 o                         
   0   2   5         26.19         56.57        11.04 o                         
   2   2   5      47316.38      46199.31       363.07 o                         
   4   2   5      31348.76      29526.00       401.26 o                         
   6   2   5      13319.25      13799.90       161.41 o                         
   8   2   5       4289.05       4041.43       137.40 o                         
  10   2   5       7136.23       7276.17       267.63 o                         
  12   2   5       5829.90       5771.19       129.60 o                         
  14   2   5       1431.62       1593.49       112.09 o                         
  16   2   5        933.33        671.46        66.63 o                         
 -17   3   5       1776.89       1482.78       161.17 o                         
 -15   3   5       3653.65       3569.64       110.65 o                         
 -13   3   5         11.11         59.06        19.98 o                         
 -11   3   5       2893.24       2855.22       142.18 o                         
  -9   3   5      14520.78      15712.06       570.43 o                         
  -7   3   5       7921.93       7686.85       383.98 o                         
  -5   3   5      37470.57      39130.55      1571.19 o                         
  -3   3   5       1889.61       1962.66        80.49 o                         
  -1   3   5        804.77        802.99        33.55 o                         
   1   3   5      11566.19      10887.18       127.98 o                         
   3   3   5      27856.11      28422.41       367.67 o                         
   5   3   5       4331.06       4683.48        98.66 o                         
   7   3   5       5645.15       6083.31       194.06 o                         
   9   3   5        402.58        452.87        38.75 o                         
  11   3   5       2038.91       2046.30        89.74 o                         
  13   3   5       4879.84       4585.75       170.00 o                         
  15   3   5        641.44        671.73        65.54 o                         
  17   3   5        973.87        841.23        96.51 o                         
 -18   4   5       3948.52       3968.47       262.22 o                         
 -16   4   5       4964.92       4742.75       146.41 o                         
 -14   4   5       2639.50       2458.97       116.20 o                         
 -12   4   5        327.75        874.99       251.83 o                         
 -10   4   5      10686.59      10472.99       203.38 o                         
  -8   4   5      24462.42      23696.78       470.04 o                         
  -6   4   5      37319.84      37784.40       874.29 o                         
  -4   4   5       5989.45       4800.72        95.78 o                         
  -2   4   5       5207.65       4260.66        98.59 o                         
   0   4   5      10997.58       9423.22       148.67 o                         
   2   4   5      39871.06      39238.22       480.18 o                         
   4   4   5      34732.66      32633.65       358.59 o                         
   6   4   5       3066.46       2928.75       105.68 o                         
   8   4   5       1975.26       1889.73       103.63 o                         
  10   4   5       1700.35       1501.85        70.65 o                         
  12   4   5      10929.01      11144.90       258.14 o                         
  14   4   5       4539.87       4620.69       176.90 o                         
  16   4   5       2546.93       2582.50       150.76 o                         
 -17   5   5         75.64        116.52        29.88 o                         
 -15   5   5       3370.52       3120.13       168.00 o                         
 -13   5   5       2773.91       2668.27       125.61 o                         
 -11   5   5       4192.53       4303.81       134.91 o                         
  -9   5   5       1978.59       2045.36        91.01 o                         
  -7   5   5       4632.18       4645.82       154.21 o                         
  -5   5   5       4525.86       4287.94       137.84 o                         
  -3   5   5      12939.08      13535.26       392.74 o                         
  -1   5   5       2170.49       1956.47       136.89 o                         
   1   5   5       6967.75       5928.34       110.46 o                         
   3   5   5       1826.08       1701.98        75.69 o                         
   5   5   5       5180.60       6301.24       386.99 o                         
   7   5   5       1975.09       1745.28        80.24 o                         
   9   5   5       4457.67       4367.75       164.05 o                         
  11   5   5       2726.13       3264.56       154.85 o                         
  13   5   5       1289.49       1262.03       165.56 o                         
  15   5   5        140.25        130.67        37.80 o                         
 -16   6   5       1579.37       1484.67       183.85 o                         
 -14   6   5       1084.20        958.08        98.33 o                         
 -12   6   5       2081.55       2206.84       132.84 o                         
 -10   6   5       9914.01      10380.49       313.63 o                         
  -8   6   5       4978.73       5500.07       230.92 o                         
  -6   6   5       4684.23       4511.14       171.09 o                         
  -4   6   5       7661.02       7260.28       331.71 o                         
  -2   6   5       3828.46       3904.98       279.21 o                         
   0   6   5       7454.28       8034.15       321.61 o                         
   2   6   5       4061.85       4222.55       153.53 o                         
   4   6   5       1698.13       2363.97       247.48 o                         
   6   6   5       8336.35       8551.84       175.57 o                         
   8   6   5       6478.87       6533.86       268.00 o                         
  10   6   5       3574.51       3418.86       130.14 o                         
  12   6   5       1431.79       1228.56       139.53 o                         
  14   6   5       1478.98       1282.84       146.56 o                         
  16   6   5        583.53        622.74        96.54 o                         
 -15   7   5         39.73         96.49        48.85 o                         
 -13   7   5        664.12        727.21        89.73 o                         
 -11   7   5        356.40        395.62        91.80 o                         
  -9   7   5        890.42        880.61        88.08 o                         
  -7   7   5        594.16        587.59        64.63 o                         
  -5   7   5        391.99        394.07        42.54 o                         
  -3   7   5         38.89         50.12        39.00 o                         
  -1   7   5       1944.91       2042.71       169.63 o                         
   1   7   5         97.74        347.73       225.10 o                         
   3   7   5        182.93        141.99        60.21 o                         
   5   7   5        167.18        237.62        47.74 o                         
   7   7   5        252.90        268.59        42.74 o                         
   9   7   5          3.44         92.02        40.87 o                         
  11   7   5        675.18        616.83        69.34 o                         
  13   7   5         42.63        115.41        28.84 o                         
  15   7   5        311.97        289.09        61.94 o                         
 -14   8   5        100.86        131.57        41.06 o                         
 -12   8   5          2.05         55.41        33.00 o                         
 -10   8   5          6.07         41.47        33.83 o                         
  -8   8   5        357.53        664.15       188.48 o                         
  -6   8   5          3.46         85.97        30.23 o                         
  -4   8   5        619.13       1153.15       332.19 o                         
  -2   8   5       1613.53       2558.20       514.67 o                         
   0   8   5        332.60        519.61       133.20 o                         
   2   8   5        138.04        201.01        40.78 o                         
   4   8   5       1106.54       1095.66        96.02 o                         
   6   8   5        111.66        127.23        31.16 o                         
   8   8   5          1.86         78.36        31.38 o                         
  10   8   5         35.03        106.82        41.00 o                         
  12   8   5         91.76         97.26        41.84 o                         
  14   8   5         74.99        109.05        26.64 o                         
 -13   9   5         77.71        106.10        37.50 o                         
 -11   9   5         15.24         89.53        36.38 o                         
  -9   9   5          1.58         83.68        50.61 o                         
  -7   9   5        457.40        391.93        53.14 o                         
  -5   9   5        439.20        588.00        70.39 o                         
  -3   9   5         12.41         66.81        23.20 o                         
  -1   9   5        687.50        775.49        65.78 o                         
   1   9   5        964.48       1007.77        87.45 o                         
   3   9   5       1996.91       1929.37       123.93 o                         
   5   9   5        480.41        431.84        41.50 o                         
   7   9   5         30.10         86.74        27.34 o                         
   9   9   5        381.91        301.63        55.12 o                         
  11   9   5          0.30         71.61        28.41 o                         
  13   9   5        199.36        165.70        51.65 o                         
 -12  10   5        262.40        196.37        52.48 o                         
 -10  10   5       2929.57       3134.24       341.55 o                         
  -8  10   5        925.48        969.45        99.64 o                         
  -6  10   5       1656.27       1643.92       115.88 o                         
  -4  10   5       1180.73       1145.34        96.80 o                         
  -2  10   5        992.03       1035.69       101.96 o                         
   0  10   5       1792.71       1856.60       100.93 o                         
   2  10   5       2906.15       2974.41       120.70 o                         
   4  10   5       1791.20       1766.26       143.78 o                         
   6  10   5       1277.78       1162.25       139.56 o                         
   8  10   5       2519.91       2393.23       150.40 o                         
  10  10   5         49.53        106.17        31.60 o                         
  -9  11   5        615.37        607.34        83.18 o                         
  -7  11   5        110.98        120.37        27.68 o                         
  -5  11   5         91.83        188.08        32.31 o                         
  -3  11   5        489.27        510.29        61.91 o                         
  -1  11   5        532.43        572.00        81.31 o                         
   1  11   5        329.11        227.57        39.34 o                         
   3  11   5        114.02        119.91        31.87 o                         
   5  11   5        625.96        609.78        81.88 o                         
   7  11   5        460.57        358.95        60.39 o                         
   9  11   5        292.19        234.00        36.89 o                         
  -6  12   5        970.02        807.78       113.79 o                         
  -4  12   5       2432.99       2032.05       183.92 o                         
  -2  12   5        934.12        890.45       112.36 o                         
   0  12   5       1736.99       1799.33       138.67 o                         
   2  12   5       1294.31       1273.18       110.05 o                         
   4  12   5        814.65        702.87        95.53 o                         
   6  12   5       1121.86        789.43       125.07 o                         
  -1  13   5        286.48        310.67        56.58 o                         
   1  13   5        185.93        186.36        36.77 o                         
 -18   0   6        483.22        349.15        88.58 o                         
 -16   0   6       1075.49       1019.97       170.45 o                         
 -14   0   6       8705.25       8188.38       276.75 o                         
 -12   0   6       2496.61       2324.48       176.64 o                         
 -10   0   6      25381.49      29409.32       640.79 o                         
  -8   0   6      17752.73      22191.57       324.68 o                         
  -6   0   6        153.78        115.76        24.10 o                         
  -4   0   6      97338.64     125416.24       800.26 o                         
  -2   0   6      48511.74      54517.89       968.44 o                         
   0   0   6      73930.50      67921.04       730.03 o                         
   2   0   6      15774.49      14378.82       126.12 o                         
   4   0   6        153.19         72.28        19.32 o                         
   6   0   6       6629.85       5853.98       140.08 o                         
   8   0   6      15573.74      15756.01       360.07 o                         
  10   0   6      12520.32      12844.94       287.29 o                         
  12   0   6       3130.17       3579.63       209.08 o                         
  14   0   6      10012.51       9425.18       303.96 o                         
  16   0   6       2088.70       1758.39       314.95 o                         
  18   0   6       2816.65       2784.44       429.06 o                         
 -19   1   6        771.78        673.04       138.44 o                         
 -17   1   6       2058.89       2281.47       166.11 o                         
 -15   1   6       2752.07       2709.61       135.89 o                         
 -13   1   6      12097.07      12446.71       230.53 o                         
 -11   1   6       4324.93       4480.35       190.55 o                         
  -9   1   6        860.89        967.53        64.52 o                         
  -7   1   6       9064.73      10229.48       124.47 o                         
  -5   1   6      35424.31      42463.65       394.55 o                         
  -3   1   6      43013.22      46540.40       897.21 o                         
  -1   1   6       8887.00       8405.09       253.67 o                         
   1   1   6       3122.38       3243.02        48.18 o                         
   3   1   6       4236.63       3945.24        58.52 o                         
   5   1   6      27338.75      26673.90       211.09 o                         
   7   1   6      25921.94      26010.29       291.22 o                         
   9   1   6       1946.92       1730.95        93.92 o                         
  11   1   6         26.89         62.43        21.28 o                         
  13   1   6       1164.74       1092.04       102.11 o                         
  15   1   6       1054.42       1130.70       110.26 o                         
  17   1   6       1461.28       1202.29       146.83 o                         
 -18   2   6       3371.64       3139.64       164.35 o                         
 -16   2   6       1667.85       2900.44       535.85 o                         
 -14   2   6       8139.46       7666.85       165.75 o                         
 -12   2   6       4213.67       4051.03       179.57 o                         
 -10   2   6      16216.12      16764.27       630.45 o                         
  -8   2   6      19356.46      19458.86       472.53 o                         
  -6   2   6      27486.45      29210.66       961.57 o                         
  -4   2   6       7577.36       8146.39       177.74 o                         
  -2   2   6       2084.32       1767.08        31.59 o                         
   0   2   6      10758.17       9248.45        89.61 o                         
   2   2   6      47127.19      42585.60       458.01 o                         
   4   2   6      51269.86      50547.61       499.77 o                         
   6   2   6      14599.56      13923.83       173.80 o                         
   8   2   6        801.73        671.16        61.38 o                         
  10   2   6        354.02        388.15        43.79 o                         
  12   2   6       2245.40       2505.36        98.46 o                         
  14   2   6       4392.68       4653.21       156.95 o                         
  16   2   6       1865.74       1844.33       159.75 o                         
 -17   3   6          2.28         20.45        24.98 o                         
 -15   3   6        374.26        414.39        61.94 o                         
 -13   3   6         15.72         51.12        36.40 o                         
 -11   3   6       1384.62       1227.88       130.28 o                         
  -9   3   6        716.83        972.84       126.57 o                         
  -7   3   6         27.85         24.02        25.92 o                         
  -5   3   6       4560.69       4691.17       242.12 o                         
  -3   3   6       3891.97       3852.79       125.57 o                         
  -1   3   6        465.39        415.48        21.88 o                         
   1   3   6          2.69         16.12         9.54 o                         
   3   3   6         82.00         55.32        17.15 o                         
   5   3   6       1701.99       1575.26        47.09 o                         
   7   3   6        106.95        116.34        20.18 o                         
   9   3   6        496.56        561.59        41.84 o                         
  11   3   6        574.70        618.81        55.21 o                         
  13   3   6        815.16        698.50        74.46 o                         
  15   3   6        677.30        464.02        94.43 o                         
  17   3   6        199.34        166.62        32.64 o                         
 -18   4   6         27.12         58.57        22.40 o                         
 -16   4   6        147.86        121.84        34.16 o                         
 -14   4   6         69.55         82.51        33.27 o                         
 -12   4   6       5365.61       4801.08       151.04 o                         
 -10   4   6        453.88        371.94        87.67 o                         
  -8   4   6        540.84        497.28       170.67 o                         
  -6   4   6        189.08        224.50        90.89 o                         
  -4   4   6        161.03        252.84        25.33 o                         
  -2   4   6        253.43        280.43        28.86 o                         
   0   4   6          7.35         23.53        13.20 o                         
   2   4   6        485.58        619.81       108.71 o                         
   4   4   6          0.30         44.75        17.17 o                         
   6   4   6        314.75        384.43        45.32 o                         
   8   4   6        294.09        319.54        42.10 o                         
  10   4   6         79.10         44.37        30.68 o                         
  12   4   6        558.14        576.62        74.04 o                         
  14   4   6         34.17         74.04        39.65 o                         
  16   4   6         35.77         54.23        31.69 o                         
 -17   5   6         63.58         99.22        31.38 o                         
 -15   5   6        763.23        765.76        76.49 o                         
 -13   5   6         74.58         84.70        27.19 o                         
 -11   5   6        411.08        855.09       375.05 o                         
  -9   5   6       1078.56       1171.39       122.32 o                         
  -7   5   6          1.49         44.93        50.26 o                         
  -5   5   6        512.93        505.69        45.61 o                         
  -3   5   6          4.41         25.46        11.08 o                         
  -1   5   6       4224.82       4864.61       340.57 o                         
   1   5   6        153.25        135.88        32.87 o                         
   3   5   6        940.77        984.19        64.21 o                         
   5   5   6       1170.79       1557.09       219.52 o                         
   7   5   6       2544.66       2842.18       117.69 o                         
   9   5   6         36.41         47.60        14.91 o                         
  11   5   6        137.81        100.83        36.42 o                         
  13   5   6        554.65        592.02        74.23 o                         
  15   5   6         62.49        100.36        29.66 o                         
 -16   6   6       1313.99       1256.30       161.37 o                         
 -14   6   6       4948.35       5224.10       156.76 o                         
 -12   6   6       2716.94       2889.47       188.88 o                         
 -10   6   6       7165.84       7741.78       478.03 o                         
  -8   6   6       3124.32       3932.66       441.14 o                         
  -6   6   6       2781.41       3014.20       216.07 o                         
  -4   6   6      21596.57      21380.00       576.12 o                         
  -2   6   6       9527.53       9520.85       290.44 o                         
   0   6   6       4162.18       4357.47       448.69 o                         
   2   6   6       3702.11       3724.96       212.94 o                         
   4   6   6       6561.13       7208.30       220.84 o                         
   6   6   6      13214.98      12977.11       196.24 o                         
   8   6   6       8477.31       8645.92       249.63 o                         
  10   6   6       1978.60       1812.08       194.30 o                         
  12   6   6          3.06        145.90        53.66 o                         
  14   6   6        577.69        642.07        78.38 o                         
 -15   7   6        617.62        483.62        81.42 o                         
 -13   7   6        586.58        524.48        64.80 o                         
 -11   7   6        200.56        122.78        42.20 o                         
  -9   7   6       2186.78       2067.20       128.61 o                         
  -7   7   6       2199.04       2258.69        90.65 o                         
  -5   7   6       1163.07       1178.23        57.70 o                         
  -3   7   6       1066.07       1087.52        70.81 o                         
  -1   7   6       1166.67       1172.05        94.86 o                         
   1   7   6       2382.26       2238.82       117.03 o                         
   3   7   6       2013.35       2212.89        95.27 o                         
   5   7   6       2242.32       2071.22       104.28 o                         
   7   7   6        683.53        795.89        62.50 o                         
   9   7   6       1195.29       1406.78       138.69 o                         
  11   7   6         12.05         47.12        19.33 o                         
  13   7   6        879.22        917.24       110.62 o                         
  15   7   6        576.42        452.30        81.76 o                         
 -14   8   6       1028.61        850.93       108.62 o                         
 -12   8   6       2551.58       2581.24       138.88 o                         
 -10   8   6       1923.52       1878.54       117.71 o                         
  -8   8   6       5267.22       5173.64       179.71 o                         
  -6   8   6       7146.79       7209.92       149.55 o                         
  -4   8   6       8490.24       7939.07       236.53 o                         
  -2   8   6       7122.38       7312.34       214.73 o                         
   0   8   6       2877.82       2930.88       116.39 o                         
   2   8   6       6438.82       6489.74       194.66 o                         
   4   8   6       3380.40       3368.90       137.37 o                         
   6   8   6       6578.88       7106.55       170.36 o                         
   8   8   6       3245.21       3408.32       125.75 o                         
  10   8   6       1529.27       1656.71       141.67 o                         
  12   8   6       2083.76       2240.69       122.83 o                         
  14   8   6       1444.19       1413.69       153.80 o                         
 -13   9   6        619.66        605.95        89.45 o                         
 -11   9   6        525.05        390.00        55.78 o                         
  -9   9   6       4808.94       4537.24       200.02 o                         
  -7   9   6       1743.10       1818.60       137.78 o                         
  -5   9   6       1908.61       2148.26       105.45 o                         
  -3   9   6        743.47        859.55        78.75 o                         
  -1   9   6        127.08        135.65        30.25 o                         
   1   9   6       2072.62       2140.91        93.79 o                         
   3   9   6       5154.65       4726.87       138.24 o                         
   5   9   6        960.53        958.46        84.92 o                         
   7   9   6        487.84        546.82        70.46 o                         
   9   9   6        116.66        107.71        29.20 o                         
  11   9   6        293.71        178.28        55.93 o                         
 -12  10   6        963.40        858.50       107.51 o                         
 -10  10   6          5.65         84.69        47.70 o                         
  -8  10   6       2216.41       2329.91       167.48 o                         
  -6  10   6       3006.46       3152.40       139.48 o                         
  -4  10   6       1268.62       1340.52       115.17 o                         
  -2  10   6        785.60        892.11        83.62 o                         
   0  10   6       1505.27       1575.73        96.43 o                         
   2  10   6       1533.27       1482.28       126.05 o                         
   4  10   6       1859.01       1674.24       122.38 o                         
   6  10   6       1626.45       1513.73       124.32 o                         
   8  10   6        467.51        484.45        77.31 o                         
  10  10   6        105.90        177.11        53.01 o                         
  -9  11   6         38.94         63.47        27.72 o                         
  -7  11   6        214.70        233.61        49.34 o                         
  -5  11   6          9.64         99.71        31.03 o                         
  -3  11   6        864.53       1066.66       147.66 o                         
  -1  11   6          0.57         72.55        26.03 o                         
   1  11   6        155.63        160.74        31.35 o                         
   3  11   6        249.80        205.81        44.32 o                         
   5  11   6        189.03        175.00        39.42 o                         
   7  11   6         15.81         48.93        26.64 o                         
   9  11   6        100.22        109.79        31.64 o                         
  -6  12   6         33.29         96.40        30.47 o                         
  -4  12   6         55.34         69.62        35.13 o                         
  -2  12   6         10.67         89.14        27.42 o                         
   0  12   6        192.41        129.05        29.84 o                         
   2  12   6         53.03        134.47        49.68 o                         
   4  12   6         64.12         85.31        35.76 o                         
   6  12   6          8.13         51.82        30.72 o                         
 -19   1   7        206.64        134.33        41.04 o                         
 -17   1   7        314.68        294.42        53.94 o                         
 -15   1   7        458.81        459.45        62.18 o                         
 -13   1   7       3581.08       3711.95       153.54 o                         
 -11   1   7          2.83         22.54        16.33 o                         
  -9   1   7       2218.93       2315.01        87.59 o                         
  -7   1   7       6399.31       7998.41       128.05 o                         
  -5   1   7      25792.06      32114.17       301.65 o                         
  -3   1   7       3037.08       2931.94        87.60 o                         
  -1   1   7       2370.97       2690.15        68.67 o                         
   1   1   7        124.01         72.16         9.48 o                         
   3   1   7       4029.37       3930.08        60.87 o                         
   5   1   7      21165.32      20811.82       200.54 o                         
   7   1   7       3960.42       3502.45       122.80 o                         
   9   1   7       2542.04       2422.45       106.54 o                         
  11   1   7        656.84        605.49        62.78 o                         
  13   1   7        316.36        177.97        30.27 o                         
  15   1   7         67.54         73.59        21.64 o                         
  17   1   7        307.83        398.91        72.55 o                         
 -18   2   7       1355.72       1214.33       126.16 o                         
 -16   2   7       3166.58       2991.46       144.09 o                         
 -14   2   7         15.54         69.85        26.62 o                         
 -12   2   7      12207.03      12561.74       622.17 o                         
 -10   2   7       4695.17       4331.12       113.13 o                         
  -8   2   7       9531.12      10114.84       291.51 o                         
  -6   2   7        890.13        742.57        42.04 o                         
  -4   2   7       6452.02       6246.70       153.70 o                         
  -2   2   7      42470.42      38843.96       551.61 o                         
   0   2   7      22615.89      21520.91       163.46 o                         
   2   2   7      55812.45      54468.23       668.29 o                         
   4   2   7       5383.93       4674.60       111.80 o                         
   6   2   7         26.94         33.03        15.77 o                         
   8   2   7       9248.94       9824.42       183.17 o                         
  10   2   7       2066.99       2157.80       131.07 o                         
  12   2   7       3039.48       3038.57       117.95 o                         
  14   2   7       2169.64       2174.71       138.12 o                         
  16   2   7        556.00        340.66        83.88 o                         
 -17   3   7        858.81        811.10        82.97 o                         
 -15   3   7       1057.57       1098.74       102.88 o                         
 -13   3   7       3366.69       3461.34       118.78 o                         
 -11   3   7         50.60         96.08        21.95 o                         
  -9   3   7      13083.47      13254.17       448.20 o                         
  -7   3   7      13653.41      14145.25       487.41 o                         
  -5   3   7       5784.71       5698.35       176.61 o                         
  -3   3   7       5291.40       4883.19       161.96 o                         
  -1   3   7         61.14         35.79         9.10 o                         
   1   3   7      13532.93      13361.20       239.23 o                         
   3   3   7      23107.70      23526.07       204.53 o                         
   5   3   7       4520.47       4735.69       100.88 o                         
   7   3   7       1716.25       1778.25        99.26 o                         
   9   3   7        178.48        287.07        37.19 o                         
  11   3   7       1846.78       1979.34        73.82 o                         
  13   3   7         74.11        130.39        34.43 o                         
  15   3   7       2390.02       2344.26       141.99 o                         
  17   3   7        113.85        143.99        46.89 o                         
 -18   4   7        864.46        808.27       113.21 o                         
 -16   4   7       3695.70       3710.08       115.57 o                         
 -14   4   7       2415.41       2233.27       188.57 o                         
 -12   4   7      16645.80      16558.18       310.96 o                         
 -10   4   7      13139.10      12544.72       239.04 o                         
  -8   4   7      24560.11      24211.15       679.50 o                         
  -6   4   7      41202.78      40782.68       800.86 o                         
  -4   4   7      25511.31      25069.64       817.15 o                         
  -2   4   7      21879.07      19077.09       247.97 o                         
   0   4   7      15920.80      14031.97       131.09 o                         
   2   4   7      30039.46      28161.71       458.71 o                         
   4   4   7      19352.56      18413.19       441.43 o                         
   6   4   7      22940.55      22684.37       331.98 o                         
   8   4   7      16070.26      16565.63       227.67 o                         
  10   4   7       6253.21       6386.86       130.53 o                         
  12   4   7       2887.45       3240.07       132.22 o                         
  14   4   7       1795.65       1744.13       151.76 o                         
  16   4   7       1987.34       1995.71       162.50 o                         
 -17   5   7       1467.53       1140.68       139.37 o                         
 -15   5   7        106.38        120.06        30.20 o                         
 -13   5   7       2343.73       2485.50       116.71 o                         
 -11   5   7       6083.36       5959.01       351.34 o                         
  -9   5   7        456.16        523.35        63.28 o                         
  -7   5   7        774.92        715.98       103.16 o                         
  -5   5   7       1298.10       1273.86        95.33 o                         
  -3   5   7      15134.74      14453.17       150.09 o                         
  -1   5   7      10121.98      10288.21       166.39 o                         
   1   5   7       3656.87       3520.21        86.86 o                         
   3   5   7        286.99        324.11        31.88 o                         
   5   5   7        904.70        920.72        73.28 o                         
   7   5   7       4281.50       4218.26       142.32 o                         
   9   5   7       1518.41       1614.40        99.79 o                         
  11   5   7        215.22        232.73        45.92 o                         
  13   5   7        186.05        141.37        36.01 o                         
  15   5   7        572.91        372.41        76.67 o                         
 -16   6   7        297.58        689.99       219.36 o                         
 -14   6   7       3687.71       3797.14       138.42 o                         
 -12   6   7       3727.53       3753.19       120.03 o                         
 -10   6   7       1418.19       2116.82       338.58 o                         
  -8   6   7       7461.66       7776.60       202.56 o                         
  -6   6   7       2203.54       2421.39       180.96 o                         
  -4   6   7      10957.27      12460.76       992.64 o                         
  -2   6   7      14427.15      14433.26       407.58 o                         
   0   6   7      10393.08      10235.83       218.67 o                         
   2   6   7       4859.61       4899.86       172.38 o                         
   4   6   7       7217.55       7215.26       155.44 o                         
   6   6   7       4367.27       4396.47       150.09 o                         
   8   6   7       3707.66       3713.88       139.93 o                         
  10   6   7       1526.27       1366.15       146.12 o                         
  12   6   7        166.67        121.39        34.25 o                         
  14   6   7        775.42        672.36        92.76 o                         
 -15   7   7         38.39         90.07        35.58 o                         
 -13   7   7         75.34         66.67        31.98 o                         
 -11   7   7       4624.18       4936.64       296.10 o                         
  -9   7   7         94.86         55.68        31.72 o                         
  -7   7   7       1916.96       1901.08        99.23 o                         
  -5   7   7       1137.94       1386.91       128.30 o                         
  -3   7   7        959.91       1046.80       108.15 o                         
  -1   7   7        289.64        219.54        72.98 o                         
   1   7   7          6.66         34.78        22.74 o                         
   3   7   7        396.41        371.65        41.06 o                         
   5   7   7        181.46        139.92        35.48 o                         
   7   7   7       2735.14       2424.12       119.36 o                         
   9   7   7         93.48         50.03        37.78 o                         
  11   7   7        232.74        188.26        43.71 o                         
  13   7   7         89.93         61.47        29.72 o                         
 -14   8   7        130.02         99.49        32.62 o                         
 -12   8   7         54.77         93.57        32.86 o                         
 -10   8   7       1002.41       1134.06       137.59 o                         
  -8   8   7        543.16       1143.76       348.05 o                         
  -6   8   7         31.56         63.50        27.55 o                         
  -4   8   7        309.86        339.47        46.03 o                         
  -2   8   7        940.92       1706.43       223.28 o                         
   0   8   7       1142.98       1434.85       139.52 o                         
   2   8   7         23.67         92.39        63.28 o                         
   4   8   7         43.29        109.86        30.24 o                         
   6   8   7        521.75        470.83        57.92 o                         
   8   8   7        698.27        721.30        95.71 o                         
  10   8   7          1.84         49.33        65.23 o                         
  12   8   7         41.92         85.51        29.65 o                         
 -13   9   7         27.65         63.71        28.77 o                         
 -11   9   7        184.68        167.47        48.33 o                         
  -9   9   7        712.65        703.83        77.37 o                         
  -7   9   7         83.50        102.05        29.86 o                         
  -5   9   7         76.13        134.36        27.96 o                         
  -3   9   7        198.64        210.99        39.57 o                         
  -1   9   7         65.73         95.98        26.79 o                         
   1   9   7        344.57        245.33        58.61 o                         
   3   9   7        407.94        307.16        46.92 o                         
   5   9   7         86.64         81.36        22.62 o                         
   7   9   7        258.39        215.14        41.74 o                         
   9   9   7        213.95        153.07        28.64 o                         
  11   9   7        855.38        795.39        99.55 o                         
 -12  10   7         92.41        120.42        28.17 o                         
 -10  10   7         35.07         62.12        30.95 o                         
  -8  10   7       1169.02       1163.33       127.56 o                         
  -6  10   7       1952.41       1873.89       134.76 o                         
  -4  10   7        751.10        690.66        66.08 o                         
  -2  10   7        564.22        667.94        66.44 o                         
   0  10   7        476.51        487.77        67.64 o                         
   2  10   7       1021.00       1039.87        85.15 o                         
   4  10   7       2026.15       1970.15       133.28 o                         
   6  10   7        957.30        823.68        99.60 o                         
   8  10   7        342.50        394.71        57.80 o                         
  10  10   7        492.09        408.11        86.03 o                         
  -9  11   7        176.63        208.25        71.59 o                         
  -7  11   7        556.03        619.67        75.54 o                         
  -5  11   7        165.31        172.13        33.10 o                         
  -3  11   7        876.27        840.25        85.34 o                         
  -1  11   7        494.01        552.96        60.75 o                         
   1  11   7        231.57        262.86        36.93 o                         
   3  11   7        944.90        895.65        94.29 o                         
   5  11   7          2.20         59.47        29.90 o                         
   7  11   7        974.67        773.53       107.03 o                         
   9  11   7        638.23        685.16       124.14 o                         
  -6  12   7        902.55        858.78       146.82 o                         
  -4  12   7       1984.51       3482.25       972.43 o                         
  -2  12   7       2598.46       2518.48       209.75 o                         
   0  12   7        815.72        799.05       102.80 o                         
   2  12   7        301.86        262.99        46.30 o                         
   4  12   7       1159.19        829.88       147.38 o                         
   6  12   7       1689.99       1535.83       217.04 o                         
 -18   0   8       1485.41       1227.87       180.37 o                         
 -16   0   8       2516.94       2046.43       299.57 o                         
 -14   0   8       9550.18      10195.43       803.32 o                         
 -12   0   8      41896.43      49885.33      1639.00 o                         
 -10   0   8      16655.70      19994.91       517.50 o                         
  -8   0   8      13062.61      17113.70       340.82 o                         
  -6   0   8       6754.97       8326.94       154.69 o                         
  -4   0   8      42162.04      49417.73       953.74 o                         
  -2   0   8      90375.64      88911.49      2756.44 o                         
   0   0   8      71470.13      69579.34      1616.28 o                         
   2   0   8      14010.50      13546.44       207.76 o                         
   4   0   8      11626.24      10502.62       195.61 o                         
   6   0   8      19092.95      18265.42       315.30 o                         
   8   0   8      30405.44      30682.14       666.01 o                         
  10   0   8       8347.29       8701.59       228.48 o                         
  12   0   8       1870.57       2361.42       225.82 o                         
  14   0   8         15.06        110.07        49.29 o                         
  16   0   8       1803.50       1724.13       251.51 o                         
 -17   1   8        728.21        660.00        86.30 o                         
 -15   1   8       1221.61       1291.23        93.12 o                         
 -13   1   8       2469.58       2141.53        81.48 o                         
 -11   1   8      13854.68      16175.09       335.44 o                         
  -9   1   8       5065.78       5838.66       204.14 o                         
  -7   1   8      32568.79      39122.19       392.31 o                         
  -5   1   8      10752.13      11605.58       173.38 o                         
  -3   1   8      13950.73      14007.18       380.09 o                         
  -1   1   8      16254.08      15433.34       304.76 o                         
   1   1   8        307.38        372.79        22.19 o                         
   3   1   8      46876.22      46141.21       302.85 o                         
   5   1   8       8956.23       8704.40       155.72 o                         
   7   1   8      12429.67      11755.36       197.88 o                         
   9   1   8       4010.20       3901.60       125.97 o                         
  11   1   8         95.83         74.01        20.72 o                         
  13   1   8       1274.56       1230.25        99.44 o                         
  15   1   8        682.26        574.72        80.97 o                         
  17   1   8       1634.24       1607.35       212.12 o                         
 -18   2   8         97.22        117.55        44.35 o                         
 -16   2   8       1361.32       1357.59       134.04 o                         
 -14   2   8         12.92         54.47        28.11 o                         
 -12   2   8       3277.73       3235.62       114.90 o                         
 -10   2   8      16475.39      18174.14       319.96 o                         
  -8   2   8       4496.89       4093.16       152.82 o                         
  -6   2   8      14597.32      16732.87       553.49 o                         
  -4   2   8       8486.26       8162.31       265.80 o                         
  -2   2   8      14564.74      14025.20       325.68 o                         
   0   2   8      28864.34      26793.59       296.27 o                         
   2   2   8      31054.29      28455.25       331.53 o                         
   4   2   8         28.83         26.99        22.29 o                         
   6   2   8       8537.25       7932.03       150.14 o                         
   8   2   8       4776.09       4423.55       141.62 o                         
  10   2   8       2968.66       2996.44       109.15 o                         
  12   2   8       4227.00       4619.49       142.95 o                         
  14   2   8        386.32        309.60        48.97 o                         
  16   2   8        796.97        772.89        92.54 o                         
 -17   3   8        464.16        438.76        57.22 o                         
 -15   3   8        141.02        196.07        30.94 o                         
 -13   3   8       1992.49       2067.56        89.60 o                         
 -11   3   8       3281.53       3563.23       155.05 o                         
  -9   3   8       4749.98       5252.76       378.89 o                         
  -7   3   8       9264.18       9912.23       512.26 o                         
  -5   3   8       1054.20       1130.13        53.98 o                         
  -3   3   8        427.75        489.50        31.82 o                         
  -1   3   8        792.77        782.58        22.88 o                         
   1   3   8      15739.90      16144.90       253.63 o                         
   3   3   8      15451.15      16727.86       144.91 o                         
   5   3   8       5271.91       5311.82       139.94 o                         
   7   3   8        423.43        469.68        44.62 o                         
   9   3   8        113.81        169.77        25.28 o                         
  11   3   8        119.95        100.59        27.53 o                         
  13   3   8          7.77         56.63        45.87 o                         
  15   3   8         80.89         85.13        26.71 o                         
  17   3   8          9.83         57.60        28.97 o                         
 -18   4   8          0.10         59.54        38.89 o                         
 -16   4   8         32.34         45.05        27.95 o                         
 -14   4   8        200.27        200.48        39.22 o                         
 -12   4   8        747.94        742.38        67.13 o                         
 -10   4   8         14.53         17.46        44.06 o                         
  -8   4   8         90.00        207.94       134.94 o                         
  -6   4   8          1.67         40.15        19.17 o                         
  -4   4   8       1527.13       1778.20        97.65 o                         
  -2   4   8       1693.91       1516.47        51.41 o                         
   0   4   8        656.31        567.71        63.48 o                         
   2   4   8        417.92        442.74        37.66 o                         
   4   4   8        482.90        573.77        45.62 o                         
   6   4   8       3625.38       3406.64       132.27 o                         
   8   4   8        543.77        585.03        53.73 o                         
  10   4   8         51.14         10.73        37.38 o                         
  12   4   8        233.52        167.31        42.90 o                         
  14   4   8          0.08         84.64        29.07 o                         
  16   4   8         74.60         25.21        27.36 o                         
 -17   5   8         98.93         97.12        26.00 o                         
 -15   5   8       1813.16       1689.25       112.02 o                         
 -13   5   8          8.55         25.29        32.34 o                         
 -11   5   8       3928.29       4135.52       145.10 o                         
  -9   5   8        158.68        286.74       306.49 o                         
  -7   5   8       2308.44       2642.63       147.55 o                         
  -5   5   8       2273.24       2422.39       186.63 o                         
  -3   5   8       2031.83       2174.21       107.65 o                         
  -1   5   8       2858.77       2650.55        68.94 o                         
   1   5   8       4257.24       4310.91       112.22 o                         
   3   5   8       6530.56       6942.61       146.57 o                         
   5   5   8          2.02         56.59        19.50 o                         
   7   5   8         28.43         41.36        19.13 o                         
   9   5   8       1465.16       1662.31       114.94 o                         
  11   5   8         29.40        210.20        74.78 o                         
  13   5   8        118.13        134.03        36.74 o                         
  15   5   8         70.84         97.41        43.01 o                         
 -16   6   8        537.33        417.59        75.13 o                         
 -14   6   8         94.19         89.09        38.63 o                         
 -12   6   8        977.98        682.83       119.09 o                         
 -10   6   8       1194.94       1749.26       251.63 o                         
  -8   6   8       3269.32       3730.28       362.27 o                         
  -6   6   8       5880.81       6295.39       448.44 o                         
  -4   6   8      10843.22      10765.61       497.56 o                         
  -2   6   8       9839.95      10198.20       577.80 o                         
   0   6   8       3210.22       3383.81       355.04 o                         
   2   6   8       1207.97       1331.19       159.67 o                         
   4   6   8       4131.66       4930.80       400.83 o                         
   6   6   8       6856.38       6728.57       157.27 o                         
   8   6   8       6401.24       5856.98       147.57 o                         
  10   6   8        933.25        945.02       104.87 o                         
  12   6   8       1754.17       1591.01       105.91 o                         
  14   6   8        363.61        284.29        61.93 o                         
 -15   7   8       1041.16        966.36       129.07 o                         
 -13   7   8       1054.52       1100.25       132.33 o                         
 -11   7   8       5627.97       5864.20       221.03 o                         
  -9   7   8         77.41        116.88        30.22 o                         
  -7   7   8        355.39        416.09        39.33 o                         
  -5   7   8       4695.85       4692.13       155.21 o                         
  -3   7   8       5320.13       5433.95       169.61 o                         
  -1   7   8       3976.86       3893.58       129.66 o                         
   1   7   8       2283.16       2154.22        88.12 o                         
   3   7   8        158.95         75.36        20.40 o                         
   5   7   8        668.12        666.74        58.37 o                         
   7   7   8       3227.15       3056.09       165.87 o                         
   9   7   8       2029.44       2097.67       124.46 o                         
  11   7   8        709.60        747.97       100.92 o                         
  13   7   8        178.59        268.60        41.87 o                         
 -14   8   8        333.33        289.70        82.58 o                         
 -12   8   8       1358.66       1392.03       127.35 o                         
 -10   8   8       7779.27       8119.41       201.67 o                         
  -8   8   8       7901.54       8097.47       282.61 o                         
  -6   8   8      11768.08      11459.67       206.29 o                         
  -4   8   8       1886.62       1785.25       110.22 o                         
  -2   8   8       5241.21       5249.38       143.42 o                         
   0   8   8       3664.76       3523.81       145.45 o                         
   2   8   8      12712.36      13345.45       266.40 o                         
   4   8   8      12252.83      13589.68       284.07 o                         
   6   8   8       2899.61       3217.72       136.45 o                         
   8   8   8       3470.38       3853.81       152.96 o                         
  10   8   8       1249.81       1506.90       111.83 o                         
  12   8   8       1364.43       1330.55       138.47 o                         
 -13   9   8         84.88        159.97        54.96 o                         
 -11   9   8        351.07        289.72        60.75 o                         
  -9   9   8        635.69        638.95        79.53 o                         
  -7   9   8       1954.12       2097.07       129.13 o                         
  -5   9   8        739.16        912.99        78.64 o                         
  -3   9   8        138.55        145.21        30.32 o                         
  -1   9   8        938.21        916.99        86.38 o                         
   1   9   8       2156.85       2199.53       124.55 o                         
   3   9   8        845.52        683.27        66.31 o                         
   5   9   8        481.86        553.88        46.79 o                         
   7   9   8        384.99        362.77        62.15 o                         
   9   9   8        370.17        366.20        71.75 o                         
  11   9   8        720.03        767.15       109.00 o                         
 -12  10   8        857.65        684.04       171.17 o                         
 -10  10   8       2393.40       2219.36       180.55 o                         
  -8  10   8        619.02        544.75        82.69 o                         
  -6  10   8       3371.95       3034.37       156.93 o                         
  -4  10   8       2600.97       2516.26       125.53 o                         
  -2  10   8       2065.30       2109.33       135.86 o                         
   0  10   8       1827.29       1901.27       123.38 o                         
   2  10   8       3043.50       3003.48       146.26 o                         
   4  10   8       1330.51       1258.15       104.81 o                         
   6  10   8       1175.18        952.92       121.99 o                         
   8  10   8       1477.61       1312.15       136.47 o                         
  10  10   8        838.52        703.47       109.22 o                         
  -9  11   8        682.54        475.79       137.79 o                         
  -7  11   8         63.80        102.94        34.94 o                         
  -5  11   8        579.85        632.31        73.51 o                         
  -3  11   8         57.54         91.93        26.67 o                         
  -1  11   8        116.35         81.47        28.70 o                         
   1  11   8        378.11        367.27        42.26 o                         
   3  11   8        125.59        175.87        35.64 o                         
   5  11   8         94.11        102.47        30.40 o                         
   7  11   8        326.73        321.67        51.97 o                         
  -6  12   8         31.51        131.00        44.00 o                         
  -4  12   8          0.04        130.79        41.16 o                         
  -2  12   8         23.91         25.26        33.27 o                         
   0  12   8         17.26         46.36        27.14 o                         
   2  12   8         36.44         87.94        27.78 o                         
   4  12   8          6.61         86.85        36.33 o                         
 -17   1   9         78.45         85.60        38.47 o                         
 -15   1   9        504.47        492.75        60.01 o                         
 -13   1   9        116.72         62.80        25.05 o                         
 -11   1   9          2.27         16.11        13.45 o                         
  -9   1   9       2272.32       2885.15       111.13 o                         
  -7   1   9       4315.00       6374.82       113.54 o                         
  -5   1   9       8143.48       8549.67       191.46 o                         
  -3   1   9       3781.63       3608.51        91.40 o                         
  -1   1   9       9541.94       8761.18       144.45 o                         
   1   1   9      10094.32       9258.93        69.00 o                         
   3   1   9       3356.75       2705.92        59.72 o                         
   5   1   9         10.40          7.55        14.35 o                         
   7   1   9       4749.77       4455.01       158.21 o                         
   9   1   9        591.42        539.12        47.47 o                         
  11   1   9          1.57         52.77        25.53 o                         
  13   1   9        548.66        508.65        56.89 o                         
  15   1   9         48.94         72.04        32.35 o                         
  17   1   9        276.12        211.04        43.42 o                         
 -18   2   9        691.34        620.12       121.60 o                         
 -16   2   9       2924.48       2719.04       154.20 o                         
 -14   2   9       4835.33       4947.20       192.97 o                         
 -12   2   9         28.42         21.43        16.50 o                         
 -10   2   9      15975.14      18147.17       243.74 o                         
  -8   2   9      11568.30      12775.26       399.05 o                         
  -6   2   9      66164.41      82224.45      3029.60 o                         
  -4   2   9       1587.90       1437.12        76.57 o                         
  -2   2   9      29325.70      27461.31       490.33 o                         
   0   2   9      24317.97      23274.19       314.82 o                         
   2   2   9       4800.46       3871.45        64.87 o                         
   4   2   9      38201.28      38162.91       406.49 o                         
   6   2   9        955.53        995.44        72.95 o                         
   8   2   9      10402.73      10240.06       219.42 o                         
  10   2   9       5558.99       6071.22       157.43 o                         
  12   2   9       1674.00       1855.70        93.02 o                         
  14   2   9       1474.61       1543.72       166.17 o                         
  16   2   9         88.98        118.94        32.30 o                         
 -17   3   9        883.05        786.93       102.09 o                         
 -15   3   9        860.35        863.24        79.01 o                         
 -13   3   9        408.10        481.12        59.86 o                         
 -11   3   9       3022.28       3111.51       157.28 o                         
  -9   3   9      13391.92      13425.63       518.91 o                         
  -7   3   9      12905.49      12898.54       633.83 o                         
  -5   3   9      17635.01      17477.64       590.41 o                         
  -3   3   9        133.66        113.34        14.81 o                         
  -1   3   9        336.27        296.63        20.39 o                         
   1   3   9      22232.31      21647.05       465.81 o                         
   3   3   9      19314.30      20118.30       199.38 o                         
   5   3   9       4834.31       5396.16       121.10 o                         
   7   3   9        207.56        280.85        29.69 o                         
   9   3   9       3200.44       3367.65       144.66 o                         
  11   3   9       1496.56       1438.99       103.22 o                         
  13   3   9       2381.35       2284.69       201.39 o                         
  15   3   9        171.12        223.50        45.65 o                         
 -18   4   9        938.47        867.71       145.39 o                         
 -16   4   9       3657.87       4021.52       182.26 o                         
 -14   4   9       3321.80       3267.89       174.63 o                         
 -12   4   9         13.14         34.17        30.56 o                         
 -10   4   9      21707.10      22763.19       707.25 o                         
  -8   4   9       7119.74       6738.75       162.49 o                         
  -6   4   9      27546.86      27486.04       811.58 o                         
  -4   4   9      18731.76      17158.06       385.96 o                         
  -2   4   9      17572.12      15315.12       162.38 o                         
   0   4   9      20270.00      18801.98       209.21 o                         
   2   4   9      45220.99      46210.78       890.27 o                         
   4   4   9      28291.01      28402.23       430.68 o                         
   6   4   9       9632.10       9444.20       207.09 o                         
   8   4   9      15816.31      16170.36       271.30 o                         
  10   4   9       4881.41       4672.57       136.71 o                         
  12   4   9       4373.25       4469.38       167.86 o                         
  14   4   9       2357.41       2647.40       123.61 o                         
  16   4   9        212.79        153.14        44.65 o                         
 -17   5   9        220.89        131.99        37.96 o                         
 -15   5   9       3831.38       3816.72       137.86 o                         
 -13   5   9         55.48         72.92        30.63 o                         
 -11   5   9        681.78        825.43       147.85 o                         
  -9   5   9       6132.38       5757.15       144.31 o                         
  -7   5   9       3841.59       3816.20       127.02 o                         
  -5   5   9      18320.60      19144.99       363.71 o                         
  -3   5   9       2523.06       2315.58        77.11 o                         
  -1   5   9       2201.91       2192.79       125.98 o                         
   1   5   9        255.39        197.92        26.22 o                         
   3   5   9       6626.21       6324.10       243.14 o                         
   5   5   9       1813.40       2011.57       116.06 o                         
   7   5   9       4711.43       5178.74       152.87 o                         
   9   5   9       2463.77       2803.50       102.01 o                         
  11   5   9          5.06         85.70        32.31 o                         
  13   5   9        819.67        843.26        94.72 o                         
  15   5   9         18.23         64.29        29.05 o                         
 -16   6   9       1042.76        872.75       117.25 o                         
 -14   6   9        347.79        486.56        64.14 o                         
 -12   6   9       2815.20       3019.60       148.45 o                         
 -10   6   9       4160.64       4923.86       320.52 o                         
  -8   6   9       4423.97       4734.03       271.65 o                         
  -6   6   9      12889.45      12440.98       300.65 o                         
  -4   6   9      24204.35      24672.52       738.57 o                         
  -2   6   9       7477.88       7439.42       363.32 o                         
   0   6   9       3646.68       3522.18       123.33 o                         
   2   6   9       5832.64       5955.83       161.62 o                         
   4   6   9       9568.26       9971.51       235.08 o                         
   6   6   9       9228.55       9812.62       284.45 o                         
   8   6   9       7435.48       7488.51       164.41 o                         
  10   6   9       2641.58       2966.45       181.53 o                         
  12   6   9        622.27        550.67        72.82 o                         
  14   6   9        254.25        320.07        46.25 o                         
 -15   7   9         83.47        103.04        34.48 o                         
 -13   7   9        195.33        132.10        58.58 o                         
 -11   7   9         61.66         63.77        31.13 o                         
  -9   7   9        215.84        215.77        79.34 o                         
  -7   7   9        401.68        449.75        42.10 o                         
  -5   7   9         13.75         77.34        88.02 o                         
  -3   7   9        169.99        201.48        89.29 o                         
  -1   7   9        619.93        716.23       107.12 o                         
   1   7   9         15.92         20.66        20.44 o                         
   3   7   9       2916.68       2833.45       131.40 o                         
   5   7   9        773.11        765.83        71.67 o                         
   7   7   9        161.40        118.46        33.14 o                         
   9   7   9          1.03        106.46        31.69 o                         
  11   7   9          7.28         69.56        32.72 o                         
  13   7   9         90.71         68.22        28.71 o                         
 -14   8   9         57.65         88.69        30.23 o                         
 -12   8   9         38.05         38.79        34.50 o                         
 -10   8   9          0.39         84.34        81.74 o                         
  -8   8   9        509.56        742.33        88.42 o                         
  -6   8   9          7.29        104.88        67.98 o                         
  -4   8   9       3203.35       3494.07       264.94 o                         
  -2   8   9          8.40         54.77        30.36 o                         
   0   8   9          6.44         37.88        37.25 o                         
   2   8   9       1574.04       1324.60       162.11 o                         
   4   8   9        168.31        117.40        35.88 o                         
   6   8   9        790.74        850.52        77.40 o                         
   8   8   9        306.97        256.74        69.57 o                         
  10   8   9        243.66        105.09        38.96 o                         
  12   8   9          8.41         48.82        33.15 o                         
 -13   9   9         11.28         47.63        34.31 o                         
 -11   9   9         11.17         90.26        33.10 o                         
  -9   9   9        241.22        251.78        52.43 o                         
  -7   9   9          6.21        112.28        40.30 o                         
  -5   9   9        132.52        158.01        30.96 o                         
  -3   9   9         44.15         51.51        24.27 o                         
  -1   9   9        451.35        450.33        51.65 o                         
   1   9   9        858.02        832.80        69.71 o                         
   3   9   9         76.52         61.67        23.15 o                         
   5   9   9          7.97         62.59        20.31 o                         
   7   9   9         10.51         55.71        24.52 o                         
   9   9   9        259.03        225.86        62.50 o                         
  11   9   9         12.17         49.02        24.45 o                         
 -12  10   9        265.15        199.71        53.58 o                         
 -10  10   9       2731.95       2575.09       181.49 o                         
  -8  10   9        624.10        659.94        82.08 o                         
  -6  10   9       1020.94       1506.30       276.31 o                         
  -4  10   9       1640.58       1635.57       138.63 o                         
  -2  10   9        415.22        480.29        68.67 o                         
   0  10   9        551.74        608.93        72.88 o                         
   2  10   9       2390.10       2324.83       129.46 o                         
   4  10   9        191.01        130.22        35.01 o                         
   6  10   9        326.43        285.78        66.08 o                         
   8  10   9        497.98        429.11        65.23 o                         
  10  10   9        362.69        274.51        57.26 o                         
  -9  11   9        103.54         58.22        62.29 o                         
  -7  11   9        248.01        200.64        69.36 o                         
  -5  11   9        964.00        960.36       158.72 o                         
  -3  11   9        530.74        550.01        60.10 o                         
  -1  11   9       1680.89       1525.08       185.05 o                         
   1  11   9         25.71        121.62        28.09 o                         
   3  11   9        402.57        427.86        62.11 o                         
   5  11   9        752.72        687.92       100.10 o                         
   7  11   9        416.96        328.25        64.31 o                         
  -6  12   9        807.92        792.44       127.14 o                         
  -4  12   9       2077.45       1886.38       288.60 o                         
  -2  12   9        801.66        855.00       107.46 o                         
   0  12   9        822.65        812.47       129.64 o                         
   2  12   9        904.26        931.99       191.77 o                         
   4  12   9        660.20        628.83        98.81 o                         
 -18   0  10       2087.13       1461.38       185.87 o                         
 -16   0  10       3276.01       2962.68       152.98 o                         
 -14   0  10       7083.12       8035.04       357.65 o                         
 -12   0  10         58.44         55.55        25.29 o                         
 -10   0  10       1592.08       2078.95       168.01 o                         
  -8   0  10       4334.60       5020.82       208.93 o                         
  -6   0  10      10070.61      11367.12       198.61 o                         
  -2   0  10      69600.32      70498.57      2295.24 o                         
   0   0  10        715.92        615.67        29.20 o                         
   2   0  10        608.58        501.39        26.36 o                         
   4   0  10      24810.10      25667.08       756.45 o                         
   6   0  10      38147.07      39370.16       833.50 o                         
   8   0  10      14431.32      14794.60       406.02 o                         
  10   0  10      10691.81      11232.29       306.19 o                         
  12   0  10        490.26        744.85       101.50 o                         
  14   0  10       3150.16       3362.09       177.79 o                         
  16   0  10       2655.83       2930.87       460.55 o                         
 -17   1  10         84.93         96.15        34.46 o                         
 -15   1  10       3447.29       3879.26       285.60 o                         
 -13   1  10       5056.52       5896.05       125.08 o                         
 -11   1  10         98.90        160.30        24.31 o                         
  -9   1  10      11699.95      14676.16       252.41 o                         
  -7   1  10       2707.23       2851.88        93.34 o                         
  -5   1  10      53248.54      67215.28      1043.58 o                         
  -3   1  10      16996.85      17369.09       399.93 o                         
  -1   1  10      17411.94      16166.75       291.48 o                         
   1   1  10        134.97        148.46        16.43 o                         
   3   1  10      19718.50      19046.92       160.07 o                         
   5   1  10      22606.71      22351.98       274.77 o                         
   7   1  10      11163.94      10450.06       175.14 o                         
   9   1  10      12754.84      12050.14       198.01 o                         
  11   1  10         81.17         97.87        22.08 o                         
  13   1  10       1523.17       1646.47       115.09 o                         
  15   1  10       1053.87       1072.48       102.57 o                         
  17   1  10         39.70         68.43        33.52 o                         
 -18   2  10        928.49        739.39        94.94 o                         
 -16   2  10       1395.00       1188.42       104.98 o                         
 -14   2  10       7652.43       7550.60       306.81 o                         
 -12   2  10         16.66         65.38        29.40 o                         
 -10   2  10       4224.90       4956.61       138.85 o                         
  -8   2  10      15024.80      17493.21       608.30 o                         
  -6   2  10       3833.71       3493.22       127.76 o                         
  -4   2  10      40995.32      45116.45      1614.03 o                         
  -2   2  10       5717.08       5132.14       200.65 o                         
   0   2  10       3050.97       3495.82       153.00 o                         
   2   2  10       6115.03       4836.90        85.12 o                         
   4   2  10      15049.74      14117.69       182.45 o                         
   6   2  10       8138.16       7686.59       142.51 o                         
   8   2  10      13462.13      13044.75       231.70 o                         
  10   2  10       2897.76       3064.79       138.39 o                         
  12   2  10        109.15        144.66        29.13 o                         
  14   2  10       2330.82       2553.70       158.21 o                         
  16   2  10         74.16        116.29        36.68 o                         
 -17   3  10         37.44         59.03        21.77 o                         
 -15   3  10          0.99         11.36        23.86 o                         
 -13   3  10        928.20        932.39       109.76 o                         
 -11   3  10         46.13         32.23        14.17 o                         
  -9   3  10       1587.06       1461.78       117.81 o                         
  -7   3  10        408.19        397.80        61.30 o                         
  -5   3  10       1772.28       1540.05        78.02 o                         
  -3   3  10      10723.76      10992.29       408.91 o                         
  -1   3  10      12480.25      11928.33       289.18 o                         
   1   3  10      12337.60      11823.67       220.74 o                         
   3   3  10       7112.91       7914.50       223.79 o                         
   5   3  10       1502.41       1694.38        82.91 o                         
   7   3  10         17.65         99.13        36.66 o                         
   9   3  10        966.35       1143.80       129.80 o                         
  11   3  10       2361.61       2385.13        90.20 o                         
  13   3  10        820.73        814.00        98.69 o                         
  15   3  10        185.25        160.57        38.71 o                         
 -18   4  10          7.76         49.40        37.27 o                         
 -16   4  10        119.26        112.04        30.34 o                         
 -14   4  10         90.84         69.89        47.68 o                         
 -12   4  10         28.93        172.58       182.08 o                         
 -10   4  10        960.71       1004.41       165.80 o                         
  -8   4  10       1604.20       2547.08       458.30 o                         
  -6   4  10      11450.94      12035.25       531.65 o                         
  -4   4  10         19.26         45.00        14.17 o                         
  -2   4  10       1909.45       2068.74       164.92 o                         
   0   4  10         53.77         55.64        21.97 o                         
   2   4  10      11206.05      11403.13       263.55 o                         
   4   4  10        430.61        448.58        47.98 o                         
   6   4  10        718.18        949.70        98.92 o                         
   8   4  10       1460.66       1431.53       132.07 o                         
  10   4  10        186.10        206.20        40.22 o                         
  12   4  10        300.56        306.04        42.27 o                         
  14   4  10        398.17        280.90        52.89 o                         
  16   4  10          4.48         81.62        33.37 o                         
 -17   5  10        164.48        227.73       111.55 o                         
 -15   5  10         33.98         63.92        38.46 o                         
 -13   5  10        572.60       1016.52       224.41 o                         
 -11   5  10         93.66        111.09        27.37 o                         
  -9   5  10        327.64        341.68        67.15 o                         
  -7   5  10          4.84         25.75        18.98 o                         
  -5   5  10       8396.33       8729.82       577.84 o                         
  -3   5  10         70.42        139.82        74.14 o                         
  -1   5  10       5014.94       5443.74       290.97 o                         
   1   5  10        468.08        489.66        38.41 o                         
   3   5  10        621.75        718.15        63.58 o                         
   5   5  10       2294.04       2591.61        96.67 o                         
   7   5  10         21.19         97.14        25.47 o                         
   9   5  10         57.17         62.46        35.73 o                         
  11   5  10         24.75         72.10        26.68 o                         
  13   5  10         12.83        105.64        25.68 o                         
  15   5  10        575.40        531.54        87.95 o                         
 -16   6  10        717.57        700.67        72.37 o                         
 -14   6  10       5483.63       5585.34       267.35 o                         
 -12   6  10       1816.92       1712.66       145.33 o                         
 -10   6  10       4754.21       5123.23       168.73 o                         
  -8   6  10       6144.34       6797.93       305.44 o                         
  -6   6  10       1598.68       1934.28       280.00 o                         
  -4   6  10      15788.61      16283.34       611.39 o                         
  -2   6  10       4908.60       5811.88       449.10 o                         
   0   6  10       1338.45       1354.66        99.69 o                         
   2   6  10       3631.66       3750.40       140.75 o                         
   4   6  10       5232.88       5204.25       171.19 o                         
   6   6  10       6590.43       6527.54       148.64 o                         
   8   6  10       4464.80       4291.57       145.01 o                         
  10   6  10       2955.52       3287.89       133.20 o                         
  12   6  10         57.43         68.76        24.20 o                         
  14   6  10        992.12        785.76       109.30 o                         
 -15   7  10       1463.03       1707.57       225.88 o                         
 -13   7  10        402.81        451.18        71.45 o                         
 -11   7  10        180.58        135.70        42.71 o                         
  -9   7  10       3935.93       3975.52       147.76 o                         
  -7   7  10         16.80         30.56        21.12 o                         
  -5   7  10       2807.67       2701.43       107.53 o                         
  -3   7  10       7608.96       7416.11       134.35 o                         
  -1   7  10        507.46        441.16        48.36 o                         
   1   7  10        252.42        280.75        36.35 o                         
   3   7  10       3629.13       3520.47       127.97 o                         
   5   7  10        622.40        485.70        52.06 o                         
   7   7  10       1447.24       1553.50       127.79 o                         
   9   7  10       2400.16       2736.20       150.83 o                         
  11   7  10         22.89        108.08        30.27 o                         
  13   7  10        697.09        628.08        96.14 o                         
 -14   8  10       2804.03       2617.38       199.31 o                         
 -12   8  10        194.22        201.42        32.81 o                         
 -10   8  10       3211.43       3321.88       109.48 o                         
  -8   8  10       3840.62       3859.03       150.18 o                         
  -6   8  10       6969.13       6875.10       239.05 o                         
  -4   8  10       9909.86       9845.03       194.60 o                         
  -2   8  10       5497.68       5685.67       111.47 o                         
   0   8  10      11377.63      12381.43       193.89 o                         
   2   8  10       4178.03       4333.63       119.51 o                         
   4   8  10       8019.96       8342.08       184.89 o                         
   6   8  10       1930.04       2058.53       116.49 o                         
   8   8  10       4732.25       5346.88       168.51 o                         
  10   8  10       3201.96       3125.68       182.23 o                         
  12   8  10       1030.07        961.49       122.37 o                         
 -13   9  10         20.25         60.22        48.72 o                         
 -11   9  10        408.65        333.50        66.69 o                         
  -9   9  10       2534.80       2462.93       153.94 o                         
  -7   9  10        959.41       1036.30       103.92 o                         
  -5   9  10        896.49       1158.97        89.13 o                         
  -3   9  10       1609.51       1672.13       122.02 o                         
  -1   9  10        245.75        177.92        37.90 o                         
   1   9  10        469.29        472.89        49.05 o                         
   3   9  10       1603.33       1456.06       103.59 o                         
   5   9  10        763.00        802.29        77.38 o                         
   7   9  10        342.86        257.68        42.31 o                         
   9   9  10       1790.85       1738.18       154.58 o                         
  11   9  10        437.27        361.04        77.65 o                         
 -10  10  10       1134.28       1101.69       164.61 o                         
  -8  10  10       1283.37       1189.57       179.20 o                         
  -6  10  10       1235.35       1292.53       129.65 o                         
  -4  10  10       1659.41       1663.67       137.02 o                         
  -2  10  10       1497.20       1687.89       131.20 o                         
   0  10  10       1097.07       1074.30       101.01 o                         
   2  10  10       1227.28       1253.00       110.90 o                         
   4  10  10       2463.95       1950.01       149.02 o                         
   6  10  10        283.65        297.42        65.26 o                         
   8  10  10       2174.38       2284.46       148.59 o                         
  10  10  10        482.91        369.75        66.10 o                         
  -9  11  10          2.35         41.56        74.92 o                         
  -7  11  10         83.61         65.61        38.34 o                         
  -5  11  10        439.50        319.60        84.51 o                         
  -3  11  10       1022.32        895.26       119.14 o                         
  -1  11  10          9.63         91.52        19.85 o                         
   1  11  10         12.99         83.82        35.73 o                         
   3  11  10         72.10        108.07        27.33 o                         
   5  11  10         58.20        100.37        36.81 o                         
   7  11  10        329.03        280.03        68.06 o                         
  -6  12  10         60.46         78.91        49.10 o                         
  -4  12  10          0.84         30.04        41.25 o                         
  -2  12  10         21.22        129.66        43.96 o                         
   0  12  10          5.73        154.28        75.95 o                         
   2  12  10          3.92         62.56        37.13 o                         
   4  12  10         84.73        162.22        51.25 o                         
 -17   1  11         94.02        116.00        41.62 o                         
 -15   1  11        454.65        423.54        61.95 o                         
 -13   1  11       1055.61       1065.50        79.77 o                         
 -11   1  11       1496.59       1420.30       114.66 o                         
  -9   1  11       3210.17       4093.29       114.19 o                         
  -7   1  11      11249.34      15057.29       222.40 o                         
  -5   1  11        616.37        597.77        35.44 o                         
  -3   1  11      17265.67      18640.54       492.44 o                         
  -1   1  11        316.31        326.38        36.16 o                         
   1   1  11      16570.64      17096.96       164.92 o                         
   3   1  11          1.80         22.18        10.91 o                         
   5   1  11        210.39        196.57        30.26 o                         
   7   1  11       1024.28       1032.15       100.29 o                         
   9   1  11       1376.90       1120.91       115.73 o                         
  11   1  11         62.40         61.84        29.06 o                         
  13   1  11         46.93         93.34        25.04 o                         
  15   1  11        250.61        302.76        51.94 o                         
 -18   2  11       1225.23        995.17       124.99 o                         
 -16   2  11       1437.22       1114.42       118.86 o                         
 -14   2  11       2393.79       2055.35       103.37 o                         
 -12   2  11       4698.17       5100.98       143.67 o                         
 -10   2  11       3308.37       3437.21       169.76 o                         
  -8   2  11       3139.36       3418.34       150.73 o                         
  -6   2  11        675.60        590.33        37.43 o                         
  -4   2  11      19265.08      20709.74       817.61 o                         
  -2   2  11      13474.13      12251.74       452.70 o                         
   0   2  11      64762.75      65264.88      1055.40 o                         
   2   2  11      10974.25      10110.48       173.88 o                         
   4   2  11      15526.50      14567.54       176.74 o                         
   6   2  11       1418.83       1572.04        95.22 o                         
   8   2  11      12902.56      13726.63       210.66 o                         
  10   2  11      13537.22      13769.83       225.59 o                         
  12   2  11       1494.32       1748.18       152.65 o                         
  14   2  11        967.48        947.18        93.47 o                         
  16   2  11        765.00        549.84        78.00 o                         
 -17   3  11        674.16        606.74        60.30 o                         
 -15   3  11       1316.59       1758.94       277.31 o                         
 -13   3  11       1726.17       1817.84       171.77 o                         
 -11   3  11        108.64        119.46        24.37 o                         
  -9   3  11       7638.48       7764.23       264.49 o                         
  -7   3  11       4116.05       4269.27       125.73 o                         
  -5   3  11       1123.79       1185.25        37.55 o                         
  -3   3  11      10641.69      11242.95       407.62 o                         
  -1   3  11      10843.91      11965.29       512.70 o                         
   1   3  11       6330.50       6153.77       411.28 o                         
   3   3  11       1870.44       1780.79        50.23 o                         
   5   3  11       2058.70       2575.81       115.26 o                         
   7   3  11        749.40        886.33        80.15 o                         
   9   3  11       3383.08       3198.85       106.31 o                         
  11   3  11       7821.14       8063.04       180.26 o                         
  13   3  11        200.05        195.13        42.57 o                         
  15   3  11        506.99        475.98        71.91 o                         
 -16   4  11       1404.00       1494.99       141.96 o                         
 -14   4  11       6073.98       6122.09       137.72 o                         
 -12   4  11       3381.82       3648.97       122.28 o                         
 -10   4  11       3692.45       3656.42       167.00 o                         
  -8   4  11      34141.46      36166.64      1233.56 o                         
  -6   4  11      12711.59      12252.61       354.85 o                         
  -4   4  11      37654.30      35675.22       354.37 o                         
  -2   4  11      44440.37      42512.62       597.59 o                         
   0   4  11      15804.47      14435.22       304.92 o                         
   2   4  11       1120.28        893.82        52.79 o                         
   4   4  11      18104.21      17698.47       295.41 o                         
   6   4  11       3974.52       3563.48       135.66 o                         
   8   4  11      14881.14      15919.16       300.04 o                         
  10   4  11      14948.35      16359.28       300.48 o                         
  12   4  11        813.70        908.20        95.31 o                         
  14   4  11       2841.02       3114.84       131.52 o                         
 -17   5  11        140.52         77.11        28.19 o                         
 -15   5  11        829.99        746.89        94.74 o                         
 -13   5  11       5156.19       5162.17       175.90 o                         
 -11   5  11         91.15        138.68        33.41 o                         
  -9   5  11        570.88        599.14        67.39 o                         
  -7   5  11        245.24        277.65        27.55 o                         
  -5   5  11        965.87        901.56        61.97 o                         
  -3   5  11      15373.01      15180.91       208.80 o                         
  -1   5  11       8388.69       8724.41       234.51 o                         
   1   5  11        820.02        860.86        57.50 o                         
   3   5  11        500.19        683.23        73.87 o                         
   5   5  11       2370.90       2548.39       112.90 o                         
   7   5  11        805.28        890.46        67.87 o                         
   9   5  11      12709.75      13701.15       261.18 o                         
  11   5  11       1794.33       1912.89       140.16 o                         
  13   5  11         59.30        127.58        31.14 o                         
  15   5  11        934.03        760.11       128.75 o                         
 -16   6  11       1273.53       2106.79       617.06 o                         
 -14   6  11       3664.20       4403.70       382.71 o                         
 -12   6  11         55.09        109.09        59.87 o                         
 -10   6  11        472.46        482.81        88.39 o                         
  -8   6  11       4761.70       5868.04       429.89 o                         
  -6   6  11       4623.37       4425.20       128.80 o                         
  -4   6  11      14245.18      14431.11       724.36 o                         
  -2   6  11      12544.71      12232.78       325.96 o                         
   0   6  11       4668.71       4502.48       117.80 o                         
   2   6  11        777.95        781.28        62.89 o                         
   4   6  11      10587.58      10823.22       244.49 o                         
   6   6  11      12975.20      12906.65       321.31 o                         
   8   6  11       3290.45       3257.82       106.20 o                         
  10   6  11       3267.27       3585.43       149.20 o                         
  12   6  11        902.97        870.19       103.60 o                         
  14   6  11        641.25        689.70        77.49 o                         
 -15   7  11          0.59         75.70        33.70 o                         
 -13   7  11        417.35        385.30        50.84 o                         
 -11   7  11         57.13        105.63        40.82 o                         
  -9   7  11        219.01        476.58       219.31 o                         
  -7   7  11        157.96        255.38        87.63 o                         
  -5   7  11       1344.02       1569.40       118.11 o                         
  -3   7  11       1095.93       1309.38       195.91 o                         
  -1   7  11        319.15        324.32        28.98 o                         
   1   7  11         56.58         57.43        18.48 o                         
   3   7  11       1113.92       1033.69        78.98 o                         
   5   7  11          4.18         52.24        21.87 o                         
   7   7  11         36.11         67.47        22.80 o                         
   9   7  11       2244.65       2384.96       177.48 o                         
  11   7  11          5.57         45.71        24.46 o                         
  13   7  11         88.76        116.92        33.18 o                         
 -14   8  11        458.67        648.71       106.30 o                         
 -12   8  11         27.93         90.71        32.37 o                         
 -10   8  11        117.61        147.69        43.92 o                         
  -8   8  11          6.89        102.97        57.28 o                         
  -6   8  11          1.13         64.30        18.65 o                         
  -4   8  11        149.36        287.60        84.03 o                         
  -2   8  11       2263.53       2888.24       284.17 o                         
   0   8  11         46.54         80.53        21.26 o                         
   2   8  11        484.81        394.63        68.24 o                         
   4   8  11        386.23        366.43        54.88 o                         
   6   8  11        385.17        359.52        45.49 o                         
   8   8  11        115.43         94.20        33.03 o                         
  10   8  11        813.35        558.13       113.53 o                         
  12   8  11          0.05         30.79        32.91 o                         
 -13   9  11        569.44        605.90       116.07 o                         
 -11   9  11        109.00        139.56        51.98 o                         
  -9   9  11        772.55        867.87       146.51 o                         
  -7   9  11        727.11        772.61       101.87 o                         
  -5   9  11         92.22        106.77        40.67 o                         
  -3   9  11        465.76        566.10        57.51 o                         
  -1   9  11        294.17        273.06        51.79 o                         
   1   9  11        407.15        341.44        55.49 o                         
   3   9  11        746.33        575.05        55.70 o                         
   5   9  11          0.67         26.57        19.31 o                         
   7   9  11          4.11         79.37        25.06 o                         
   9   9  11        226.65        189.06        44.10 o                         
  11   9  11        132.67        138.66        38.38 o                         
 -10  10  11        167.81        128.42        58.78 o                         
  -8  10  11       2268.81       1916.93       297.24 o                         
  -6  10  11         47.34         86.06        38.24 o                         
  -4  10  11        122.98        193.13        33.65 o                         
  -2  10  11       2095.83       2340.61       133.99 o                         
   0  10  11       1002.81       1060.85       128.82 o                         
   2  10  11        802.57        842.34        90.83 o                         
   4  10  11       2338.03       2402.97       172.28 o                         
   6  10  11        108.80         93.81        31.84 o                         
   8  10  11        198.98        172.19        52.89 o                         
  -9  11  11        650.50        697.50       149.85 o                         
  -7  11  11        130.74        167.11        61.94 o                         
  -5  11  11       1124.01       1384.45       207.04 o                         
  -3  11  11        709.06        852.08       120.51 o                         
  -1  11  11        183.37        144.53        45.81 o                         
   1  11  11        423.66        452.80       110.49 o                         
   3  11  11         31.98         57.34        33.78 o                         
   5  11  11        892.53        744.39       111.86 o                         
   7  11  11         54.71        112.44        35.20 o                         
  -6  12  11        627.90        527.57       103.68 o                         
  -4  12  11       1918.19       1851.60       320.77 o                         
  -2  12  11       2076.56       1992.12       256.69 o                         
   0  12  11        647.62        582.72        90.84 o                         
   2  12  11        190.64        193.32        55.15 o                         
   4  12  11        969.44        695.63       142.82 o                         
 -18   0  12       5936.93       6518.79       531.50 o                         
 -16   0  12       3241.86       3192.62       302.48 o                         
 -14   0  12      14681.03      17198.83       374.77 o                         
 -12   0  12       7727.10       9611.12       315.84 o                         
 -10   0  12       1378.15       1765.13       116.70 o                         
  -8   0  12      17823.46      21183.99       463.89 o                         
  -6   0  12      13434.26      15930.11       237.47 o                         
  -4   0  12      16105.92      15306.60       808.05 o                         
  -2   0  12       4763.31       3990.45       198.80 o                         
   0   0  12      16744.24      17647.59      1209.99 o                         
   2   0  12        105.18         34.12        14.61 o                         
   4   0  12       7201.62       6214.65       190.46 o                         
   6   0  12      24813.10      25844.50       571.75 o                         
   8   0  12       6317.63       6733.86       212.60 o                         
  10   0  12       6259.96       7101.07       344.09 o                         
  12   0  12       7857.66       8481.72       255.38 o                         
  14   0  12       2291.12       2345.23       213.55 o                         
  16   0  12       2934.10       3192.55       575.00 o                         
 -17   1  12       2163.56       2344.21       211.10 o                         
 -15   1  12       1724.10       1610.56       128.31 o                         
 -13   1  12       5537.46       6335.66       140.43 o                         
 -11   1  12        930.65       1075.95        94.25 o                         
  -9   1  12        283.66        437.50        31.96 o                         
  -7   1  12       5133.28       6006.95       172.37 o                         
  -5   1  12       3065.29       2805.94        77.59 o                         
  -3   1  12      45441.76      49841.30      1154.78 o                         
  -1   1  12      35460.49      36542.32       942.06 o                         
   1   1  12      10653.74      10136.53       160.28 o                         
   3   1  12        675.72        520.46        46.58 o                         
   5   1  12      16536.92      16431.55       267.75 o                         
   7   1  12         61.28         62.31        18.61 o                         
   9   1  12      12597.63      12429.73       215.51 o                         
  11   1  12       8731.49       8938.29       247.08 o                         
  13   1  12        466.65        573.40        53.15 o                         
  15   1  12       1195.84       1108.72        92.62 o                         
 -18   2  12       4328.81       4435.28       179.50 o                         
 -16   2  12        497.01        505.18        60.52 o                         
 -14   2  12       1850.40       2045.91       193.11 o                         
 -12   2  12       4278.85       4614.07       289.01 o                         
 -10   2  12        422.83        480.32        37.40 o                         
  -8   2  12      12137.66      14206.07       239.85 o                         
  -6   2  12       1637.14       1562.57        70.48 o                         
  -4   2  12        391.91        305.79        31.04 o                         
  -2   2  12      18896.84      18897.21       623.31 o                         
   0   2  12      26372.37      25455.15       438.92 o                         
   2   2  12       6697.85       5305.41       100.97 o                         
   4   2  12       5735.93       4969.01       109.58 o                         
   6   2  12       1187.67       1261.50        97.24 o                         
   8   2  12          5.89         30.99        25.93 o                         
  10   2  12      12347.47      12171.56       215.74 o                         
  12   2  12       2732.44       2890.99       117.12 o                         
  14   2  12       1824.12       1965.89       117.91 o                         
  16   2  12        934.74        942.96       126.96 o                         
 -17   3  12        545.17        499.81        64.69 o                         
 -15   3  12       1069.15        858.64        93.80 o                         
 -13   3  12       2717.34       2915.85       170.54 o                         
 -11   3  12        492.44        442.07        44.10 o                         
  -9   3  12        685.13        836.68        98.81 o                         
  -7   3  12        666.72        823.80       113.29 o                         
  -5   3  12         46.73         30.83         9.20 o                         
  -3   3  12       2018.51       2306.17       448.80 o                         
  -1   3  12       6039.73       5151.44       155.13 o                         
   1   3  12       5918.25       5477.96        99.75 o                         
   3   3  12       1677.22       1825.65        61.48 o                         
   5   3  12         49.97         80.92        22.81 o                         
   7   3  12       2502.19       2569.47        99.63 o                         
   9   3  12       2113.52       2292.60       119.18 o                         
  11   3  12       3203.24       3351.58        93.44 o                         
  13   3  12        261.68        245.53        44.92 o                         
  15   3  12         17.06         71.54        25.33 o                         
 -16   4  12        346.17        433.48        92.78 o                         
 -14   4  12        845.08        780.07        99.61 o                         
 -12   4  12        779.15        678.97       105.34 o                         
 -10   4  12          5.87         27.44        26.53 o                         
  -8   4  12        113.82        154.13       128.03 o                         
  -6   4  12        289.39        542.70       181.80 o                         
  -4   4  12         15.33         91.23        70.13 o                         
  -2   4  12       3324.96       4951.12      1107.82 o                         
   0   4  12       2128.98       1889.69       125.61 o                         
   2   4  12        541.74        631.90        48.64 o                         
   4   4  12         63.38         39.52        15.84 o                         
   6   4  12        371.67        281.30        40.71 o                         
   8   4  12        289.89        204.01        42.81 o                         
  10   4  12        144.93        143.38        36.32 o                         
  12   4  12         21.23          3.30        30.83 o                         
  14   4  12          0.76         77.54        31.23 o                         
 -17   5  12          1.52         61.59        29.00 o                         
 -15   5  12        407.42        281.22        52.29 o                         
 -13   5  12         23.66         42.67        27.75 o                         
 -11   5  12        492.22        600.56        63.82 o                         
  -9   5  12       1030.21       1005.24       102.74 o                         
  -7   5  12        767.47        847.55        95.44 o                         
  -5   5  12         95.87         95.17        29.43 o                         
  -3   5  12         20.66         54.35        12.69 o                         
  -1   5  12       5289.28       6044.58       228.23 o                         
   1   5  12        100.98         83.79        21.55 o                         
   3   5  12        191.40        273.67        47.42 o                         
   5   5  12       3666.21       4058.53       135.67 o                         
   7   5  12       1053.22        978.48        80.12 o                         
   9   5  12         56.60         66.44        34.28 o                         
  11   5  12          7.73         88.52        38.26 o                         
  13   5  12        363.23        334.30        62.77 o                         
  15   5  12        104.17         74.40        24.26 o                         
 -16   6  12        144.50        243.15        59.14 o                         
 -14   6  12       2204.76       2861.67       363.52 o                         
 -12   6  12       2400.43       2413.58       161.05 o                         
 -10   6  12        190.67        200.04        40.76 o                         
  -8   6  12       2707.28       3128.83       200.29 o                         
  -6   6  12       4195.53       4563.84       319.21 o                         
  -4   6  12      12623.95      13037.28       485.86 o                         
  -2   6  12      11529.23      11914.83       405.57 o                         
   0   6  12       9128.88       9436.71       154.54 o                         
   2   6  12       1457.68       1404.91        80.63 o                         
   4   6  12       5290.13       5333.06       121.79 o                         
   6   6  12       5047.65       5122.33       152.48 o                         
   8   6  12       1360.10       1330.51       118.36 o                         
  10   6  12       1929.02       2101.78       147.09 o                         
  12   6  12        932.41        792.14       102.23 o                         
  14   6  12        275.66        101.34        35.74 o                         
 -15   7  12        407.73        317.33        84.41 o                         
 -13   7  12       3191.67       3367.22       212.81 o                         
 -11   7  12        122.15        131.49        39.14 o                         
  -9   7  12         64.06         93.80        25.10 o                         
  -7   7  12       3939.93       3914.63       124.16 o                         
  -5   7  12        635.19        703.49        53.31 o                         
  -3   7  12       2221.22       2124.18        92.21 o                         
  -1   7  12       5464.25       5567.28       121.23 o                         
   1   7  12        240.11        185.17        24.79 o                         
   3   7  12         13.96         59.46        21.08 o                         
   5   7  12       4369.88       4578.90       164.09 o                         
   7   7  12         77.94         63.96        20.47 o                         
   9   7  12       1326.78       1518.55       161.89 o                         
  11   7  12        691.62        750.37       105.97 o                         
  13   7  12         22.42         87.23        39.66 o                         
 -14   8  12       1543.20       1323.69       200.23 o                         
 -12   8  12       2792.31       2962.03       242.65 o                         
 -10   8  12       2158.29       2116.86       185.48 o                         
  -8   8  12       7634.64       7390.47       263.76 o                         
  -6   8  12       1770.28       1537.85       119.84 o                         
  -4   8  12       4071.49       3819.82       143.66 o                         
  -2   8  12       5152.38       5216.54       153.00 o                         
   0   8  12       6194.74       6625.61       141.54 o                         
   2   8  12       4794.34       5218.74       158.84 o                         
   4   8  12       3727.67       3864.97       124.04 o                         
   6   8  12       2463.18       2808.42       137.61 o                         
   8   8  12        270.42        273.06        49.65 o                         
  10   8  12       7774.54       8684.90       223.34 o                         
  12   8  12       1763.06       1686.25       162.08 o                         
 -13   9  12        729.86        625.40       148.41 o                         
 -11   9  12         36.26        123.69        38.34 o                         
  -9   9  12        432.62        613.61       267.08 o                         
  -7   9  12       1231.22       1362.94       156.78 o                         
  -5   9  12         21.58         51.76        18.67 o                         
  -3   9  12        647.10        630.31        73.85 o                         
  -1   9  12       2108.61       2060.91       132.63 o                         
   1   9  12       3048.08       3221.55       103.88 o                         
   3   9  12         31.78         35.99        17.51 o                         
   5   9  12        339.13        287.59        44.92 o                         
   7   9  12        172.27        181.70        47.21 o                         
   9   9  12        133.52        181.84        83.35 o                         
  11   9  12       1958.47       1979.16       193.99 o                         
 -10  10  12         50.26         89.94        46.37 o                         
  -8  10  12       1522.46       1650.22       258.88 o                         
  -6  10  12        623.14        324.10       114.71 o                         
  -4  10  12       1417.45       1573.02       159.95 o                         
  -2  10  12       4408.96       4363.04       261.38 o                         
   0  10  12       2464.32       2676.84       117.01 o                         
   2  10  12        454.35        323.26        54.75 o                         
   4  10  12        632.79        625.64        78.40 o                         
   6  10  12        982.28        772.98       114.89 o                         
   8  10  12        534.17        489.53        70.98 o                         
  -9  11  12        105.50        136.32        91.77 o                         
  -7  11  12        131.32        309.91        76.10 o                         
  -5  11  12          6.30        118.48        38.15 o                         
  -3  11  12          0.79         77.53        74.22 o                         
  -1  11  12         89.55        130.12        56.65 o                         
   1  11  12          1.19         89.90        42.43 o                         
   3  11  12        106.72        114.06        39.14 o                         
   5  11  12         29.27         85.52        50.85 o                         
   7  11  12          7.09         90.59        41.26 o                         
  -4  12  12          6.02        114.53        46.44 o                         
  -2  12  12         20.37        101.26        46.85 o                         
   0  12  12         68.17        108.25        44.95 o                         
   2  12  12          6.07         80.98        35.25 o                         
 -17   1  13       1042.63        909.74       127.53 o                         
 -15   1  13          1.26        103.55        35.59 o                         
 -13   1  13       1799.17       2064.92       130.76 o                         
 -11   1  13        373.40        332.56        44.06 o                         
  -9   1  13        103.73         80.49        28.64 o                         
  -7   1  13        323.23        251.51        27.09 o                         
  -5   1  13        691.58        613.79        32.52 o                         
  -3   1  13        292.30        281.12        22.38 o                         
  -1   1  13       1828.19       1882.96       116.99 o                         
   1   1  13       8006.13       8030.60       134.04 o                         
   3   1  13       1212.88        963.33        47.44 o                         
   5   1  13       1828.70       1706.42       101.72 o                         
   7   1  13       4644.36       4426.85       155.37 o                         
   9   1  13        875.35        449.97        89.21 o                         
  11   1  13       1709.23       1522.40        99.34 o                         
  13   1  13         96.66         71.18        25.55 o                         
  15   1  13        379.01        376.38        58.67 o                         
 -18   2  13       2547.64       2176.69       153.00 o                         
 -16   2  13       2957.09       3011.72       154.00 o                         
 -14   2  13       2450.97       2364.54        94.30 o                         
 -12   2  13       3342.21       3986.96       122.94 o                         
 -10   2  13       2979.19       3505.94       146.85 o                         
  -8   2  13      11894.74      14231.87       359.29 o                         
  -6   2  13      12149.82      13214.19       487.48 o                         
  -4   2  13       2431.10       2136.11        63.33 o                         
  -2   2  13      23976.79      24114.96       762.49 o                         
   0   2  13       8331.24       7145.53       199.60 o                         
   2   2  13       7636.10       6751.27       131.54 o                         
   4   2  13       1108.60        884.98        73.74 o                         
   6   2  13       7157.73       7146.72       122.95 o                         
   8   2  13       1280.85       1166.06       116.58 o                         
  10   2  13       4670.20       5192.83       147.46 o                         
  12   2  13       3546.80       3576.85       129.14 o                         
  14   2  13       1097.78        984.00       110.27 o                         
  16   2  13        681.55        529.00        80.17 o                         
 -17   3  13       3133.81       2668.83       205.72 o                         
 -15   3  13        565.07        494.68        64.42 o                         
 -13   3  13       4101.09       4168.65       151.74 o                         
 -11   3  13       1131.18       1022.31        73.36 o                         
  -9   3  13       2240.08       2160.51        89.25 o                         
  -7   3  13       4595.94       4517.09       179.23 o                         
  -5   3  13        113.35        101.07        10.15 o                         
  -3   3  13       7296.73       7452.45       208.19 o                         
  -1   3  13        118.10         49.59        20.56 o                         
   1   3  13      32206.12      32714.98       403.27 o                         
   3   3  13        110.44        120.25        22.07 o                         
   5   3  13         79.89        127.32        25.61 o                         
   7   3  13        801.15       1010.05       110.14 o                         
   9   3  13        739.23        699.83        62.52 o                         
  11   3  13       4454.97       4656.62       146.80 o                         
  13   3  13       1204.37       1156.49       107.06 o                         
  15   3  13        507.72        529.21        71.19 o                         
 -16   4  13       3971.01       4015.24       129.02 o                         
 -14   4  13       3573.58       3482.76       142.77 o                         
 -12   4  13      13686.09      13929.24       278.27 o                         
 -10   4  13       6108.77       5966.97       183.43 o                         
  -8   4  13      11939.92      11871.03       314.76 o                         
  -6   4  13      10863.55      10431.49       173.53 o                         
  -4   4  13       1677.98       1424.05        79.10 o                         
  -2   4  13      21793.57      21430.63       469.02 o                         
   0   4  13      45379.74      47363.11       659.70 o                         
   2   4  13      28774.86      28543.90       374.83 o                         
   4   4  13       8572.45       7851.11       169.16 o                         
   6   4  13      18447.39      19244.07       299.04 o                         
   8   4  13       1091.52       1173.09        88.53 o                         
  10   4  13      15283.12      16237.11       263.06 o                         
  12   4  13       6398.40       6520.02       200.94 o                         
  14   4  13       1419.62       1417.00       173.20 o                         
 -17   5  13       3490.58       3207.75       131.68 o                         
 -15   5  13       1503.55       1446.67       135.65 o                         
 -13   5  13       2962.80       3097.82       195.13 o                         
 -11   5  13        356.23        358.16        51.47 o                         
  -9   5  13         27.86        112.40        48.10 o                         
  -7   5  13       4111.35       3873.45       108.02 o                         
  -5   5  13       1853.34       1723.47        73.63 o                         
  -3   5  13       3490.14       3017.03       126.44 o                         
  -1   5  13       1190.82       1290.75       105.02 o                         
   1   5  13        113.02        100.99        15.45 o                         
   3   5  13         20.27         55.15        20.17 o                         
   5   5  13       1971.49       2223.87       112.38 o                         
   7   5  13        373.95        353.12        39.28 o                         
   9   5  13       1019.07       1028.62        94.51 o                         
  11   5  13       4002.22       4080.91       156.02 o                         
  13   5  13        326.96        232.38        62.86 o                         
 -16   6  13       2089.78       1637.55       189.11 o                         
 -14   6  13       3096.44       3019.71       206.72 o                         
 -12   6  13       2969.59       3234.02       155.60 o                         
 -10   6  13        944.94       1141.83       119.49 o                         
  -8   6  13       3248.62       3846.16       241.51 o                         
  -6   6  13       9424.18       9596.57       352.49 o                         
  -4   6  13       8608.92       9107.43       544.64 o                         
  -2   6  13       3523.92       3170.55        90.94 o                         
   0   6  13       4311.32       4412.33       118.07 o                         
   2   6  13       8724.06       8253.56       230.19 o                         
   4   6  13       2395.48       2594.47       126.76 o                         
   6   6  13       3592.63       3947.69       126.40 o                         
   8   6  13       1957.33       2052.47       112.96 o                         
  10   6  13        381.36        366.25        50.25 o                         
  12   6  13       2868.32       2979.74       172.15 o                         
  14   6  13       1054.40       1102.56       136.83 o                         
 -15   7  13        839.49        881.33       124.33 o                         
 -13   7  13        441.99        463.95        75.90 o                         
 -11   7  13        586.49        669.52        83.29 o                         
  -9   7  13        361.21        277.27        50.26 o                         
  -7   7  13        157.78        180.29        29.89 o                         
  -5   7  13        526.93        552.75        42.53 o                         
  -3   7  13         34.14         51.72        12.97 o                         
  -1   7  13       1193.09       1377.17       142.25 o                         
   1   7  13        110.40        103.25        22.43 o                         
   3   7  13        237.22        234.06        33.75 o                         
   5   7  13        743.22        616.80        57.66 o                         
   7   7  13         43.91         57.14        22.00 o                         
   9   7  13         40.16         75.90        30.67 o                         
  11   7  13       1476.20       1383.36       143.32 o                         
  13   7  13        309.29        212.55        52.05 o                         
 -14   8  13          0.33         72.87        59.41 o                         
 -12   8  13        544.20        708.46       152.84 o                         
 -10   8  13          0.34         47.94        45.56 o                         
  -8   8  13          1.32         55.79        45.59 o                         
  -6   8  13          1.30         40.31        31.67 o                         
  -4   8  13         43.13         61.34        20.07 o                         
  -2   8  13         37.83         39.84        20.69 o                         
   0   8  13        507.19        398.28        49.79 o                         
   2   8  13          0.73         61.38        21.25 o                         
   4   8  13        124.98        100.08        30.25 o                         
   6   8  13        391.18        385.20        52.32 o                         
   8   8  13        109.64        120.70        27.08 o                         
  10   8  13         92.79         95.05        38.95 o                         
  12   8  13        542.77        541.20        84.41 o                         
 -13   9  13         30.24        160.01        49.83 o                         
 -11   9  13        254.66        325.17        76.95 o                         
  -9   9  13        538.07        767.40       120.96 o                         
  -7   9  13        274.09        236.75        76.09 o                         
  -5   9  13         62.80         47.07        29.74 o                         
  -3   9  13        353.70        415.78        48.26 o                         
  -1   9  13        398.37        297.50        64.04 o                         
   1   9  13       1490.45       1358.97       125.45 o                         
   3   9  13        155.99        126.50        28.06 o                         
   5   9  13        473.72        398.05        56.60 o                         
   7   9  13         27.73         81.85        26.09 o                         
   9   9  13          8.89         90.84        25.41 o                         
 -10  10  13        277.83        238.37        91.27 o                         
  -8  10  13        441.63        398.89        98.13 o                         
  -6  10  13       1358.14       1449.64       182.52 o                         
  -4  10  13        990.82        926.00       119.27 o                         
  -2  10  13        711.27        605.36       162.50 o                         
   0  10  13       1148.71       1071.00       131.24 o                         
   2  10  13        312.18        345.73        68.10 o                         
   4  10  13          2.33        101.39        24.86 o                         
   6  10  13        683.10        509.14       100.57 o                         
   8  10  13         80.08        106.53        30.14 o                         
  -7  11  13       1314.84       1403.38       242.81 o                         
  -5  11  13        298.85        309.37        70.39 o                         
  -3  11  13        967.83        858.03       119.32 o                         
  -1  11  13        357.02        307.84        69.60 o                         
   1  11  13        534.36        596.01        78.50 o                         
   3  11  13        402.47        421.71        82.23 o                         
   5  11  13       1137.73        891.24       190.77 o                         
  -4  12  13       1427.91       1413.87       220.10 o                         
  -2  12  13        887.86        782.69       106.47 o                         
   0  12  13        678.12        506.72        84.72 o                         
   2  12  13        602.61        530.46       108.37 o                         
 -18   0  14       1178.91        890.25       218.86 o                         
 -16   0  14       6012.17       7320.25       272.05 o                         
 -14   0  14      14413.62      17463.60       336.43 o                         
 -12   0  14      17043.63      20662.85       452.33 o                         
 -10   0  14       2500.48       3139.98       160.58 o                         
  -8   0  14       2711.28       3525.01       161.75 o                         
  -6   0  14       8975.92       9114.07       193.68 o                         
  -4   0  14      25670.88      25012.46      1123.67 o                         
  -2   0  14      54203.04      59103.16      3765.64 o                         
   0   0  14        994.55        821.52        54.63 o                         
   2   0  14      50810.21      52350.54       732.41 o                         
   4   0  14       5594.01       5154.53       252.32 o                         
   6   0  14       9446.18       9473.36       275.48 o                         
   8   0  14       2368.94       2891.34       186.06 o                         
  10   0  14        613.10        914.64       134.45 o                         
  12   0  14       5001.99       5619.60       222.62 o                         
  14   0  14       1658.91       1610.89       124.63 o                         
  16   0  14       3645.91       3669.30       340.05 o                         
 -17   1  14       2159.50       1943.52       236.88 o                         
 -15   1  14       4834.25       5676.39       119.55 o                         
 -13   1  14       4782.30       5811.83       237.75 o                         
 -11   1  14       5854.38       7393.39       139.46 o                         
  -9   1  14         10.39         70.47        21.51 o                         
  -7   1  14      17329.79      19546.97       262.79 o                         
  -5   1  14      21831.03      22990.23       895.27 o                         
  -3   1  14       4272.85       4185.34       112.24 o                         
  -1   1  14       5294.04       4898.71        89.88 o                         
   1   1  14        108.29        102.72        16.96 o                         
   3   1  14       8188.41       7592.45       135.10 o                         
   5   1  14       7955.14       7162.99       149.68 o                         
   7   1  14      17875.09      17165.30       263.44 o                         
   9   1  14       1637.31       1745.40       102.01 o                         
  11   1  14       1646.39       1565.81       151.69 o                         
  13   1  14       1709.68       1751.41       141.80 o                         
  15   1  14       1589.08       1656.97       149.65 o                         
 -18   2  14        145.93         96.93        33.81 o                         
 -16   2  14       2260.30       2405.14        91.84 o                         
 -14   2  14       1978.65       1908.29       144.87 o                         
 -12   2  14      12895.22      15337.35       258.54 o                         
 -10   2  14       7395.04       9241.38       228.08 o                         
  -8   2  14       5759.01       6578.42       311.50 o                         
  -6   2  14        783.82        825.43        51.01 o                         
  -4   2  14       1190.12        946.39        22.40 o                         
  -2   2  14       4148.86       3104.41       120.52 o                         
   0   2  14      10601.49      10081.27       143.78 o                         
   2   2  14       8347.46       7737.00       151.44 o                         
   4   2  14        612.44        418.98        38.24 o                         
   6   2  14       1310.29       1250.19        95.32 o                         
   8   2  14       1579.15       1536.16       115.25 o                         
  10   2  14       1407.26       1344.55       104.49 o                         
  12   2  14       7510.11       7854.89       141.72 o                         
  14   2  14        764.95        751.19       111.92 o                         
 -17   3  14        374.71        350.92        54.14 o                         
 -15   3  14       1108.60       1126.09       107.97 o                         
 -13   3  14       2355.48       2465.07       265.82 o                         
 -11   3  14        478.89        526.15        59.59 o                         
  -9   3  14         24.29         17.08        16.45 o                         
  -7   3  14         38.61          2.86        10.76 o                         
  -5   3  14       1947.54       1891.51        89.62 o                         
  -3   3  14       8745.51       9210.00       379.33 o                         
  -1   3  14       2799.53       2609.13       104.51 o                         
   1   3  14       5527.38       5332.74       178.82 o                         
   3   3  14       2121.86       2204.49        82.53 o                         
   5   3  14        520.91        618.28        54.27 o                         
   7   3  14         98.14         66.29        28.48 o                         
   9   3  14        163.98         95.11        26.81 o                         
  11   3  14          2.93         55.21        30.32 o                         
  13   3  14        163.90        136.36        38.00 o                         
  15   3  14         77.17         97.76        31.39 o                         
 -16   4  14          5.28         28.57        16.95 o                         
 -14   4  14        170.25        345.70       128.19 o                         
 -12   4  14         17.87         71.87        27.58 o                         
 -10   4  14        315.86        434.76        60.28 o                         
  -8   4  14        509.45        326.81        57.95 o                         
  -6   4  14        944.97        939.14        93.22 o                         
  -4   4  14       2435.40       3404.37       414.28 o                         
  -2   4  14         43.45         34.68        39.84 o                         
   0   4  14        146.20        118.44        31.26 o                         
   2   4  14       1426.96       1427.58        67.61 o                         
   4   4  14        120.43        146.46        27.63 o                         
   6   4  14        590.37        609.95        92.25 o                         
   8   4  14          2.63         54.97        18.23 o                         
  10   4  14        382.29        380.96        74.75 o                         
  12   4  14         17.04         76.77        24.07 o                         
  14   4  14        264.04        273.94        50.56 o                         
 -17   5  14        220.20        201.58       105.96 o                         
 -15   5  14        282.35        179.11        54.87 o                         
 -13   5  14        656.73        590.37        89.65 o                         
 -11   5  14         78.75        270.45       262.19 o                         
  -9   5  14        953.41        852.45        53.34 o                         
  -7   5  14        319.20        376.71       103.78 o                         
  -5   5  14        763.45        959.31       107.66 o                         
  -3   5  14        673.84        971.21       106.95 o                         
  -1   5  14       3513.19       3375.80       106.28 o                         
   1   5  14          3.88         18.75        15.78 o                         
   3   5  14        738.59        832.67        65.30 o                         
   5   5  14         54.39         81.73        21.59 o                         
   7   5  14       1277.07       1611.39        87.91 o                         
   9   5  14        557.76        547.18        56.24 o                         
  11   5  14        117.07        106.39        51.17 o                         
  13   5  14        114.72         53.81        23.61 o                         
 -16   6  14       1793.44       1405.55       320.66 o                         
 -14   6  14       1324.05       1913.98       296.28 o                         
 -12   6  14       1684.43       2374.48       275.88 o                         
 -10   6  14        813.13        949.80        96.42 o                         
  -8   6  14       4802.78       5870.94       194.38 o                         
  -6   6  14       7959.22       8889.75       405.31 o                         
  -4   6  14       5965.20       6053.31       216.26 o                         
  -2   6  14       6182.07       6214.75       138.61 o                         
   0   6  14         79.52        122.33        73.01 o                         
   2   6  14       4636.82       4924.51       236.75 o                         
   4   6  14       2824.23       2861.70       120.14 o                         
   6   6  14       7529.99       7666.19       171.42 o                         
   8   6  14       2392.59       2349.65       123.29 o                         
  10   6  14        260.94        157.27        28.31 o                         
  12   6  14       1287.26       1109.54       135.35 o                         
 -15   7  14        530.63        628.45       122.28 o                         
 -13   7  14        867.71       1119.68       216.31 o                         
 -11   7  14       1748.43       1621.96       214.07 o                         
  -9   7  14        306.31        251.43        42.84 o                         
  -7   7  14        819.39        812.10        60.30 o                         
  -5   7  14        958.10        967.48        71.38 o                         
  -3   7  14        378.43        335.68        39.29 o                         
  -1   7  14       2077.15       1887.37        91.04 o                         
   1   7  14       2272.23       2332.34        91.14 o                         
   3   7  14       2474.82       2434.77       100.68 o                         
   5   7  14         37.26         78.21        25.45 o                         
   7   7  14       1019.79        997.85        89.53 o                         
   9   7  14         22.76         51.44        49.36 o                         
  11   7  14       2497.88       2564.68       175.13 o                         
 -14   8  14       2129.18       2331.59       285.19 o                         
 -12   8  14       4025.02       4047.42       402.60 o                         
 -10   8  14       1270.86       1447.93       230.31 o                         
  -8   8  14       1766.01       1540.87       130.06 o                         
  -6   8  14       6520.60       6006.99       187.80 o                         
  -4   8  14       4979.43       4797.69       132.98 o                         
  -2   8  14       9513.76       9894.93       200.65 o                         
   0   8  14       5698.81       5814.19       144.29 o                         
   2   8  14       4473.53       4803.48       148.62 o                         
   4   8  14       1830.00       2009.11        88.88 o                         
   6   8  14       6072.96       6606.47       219.68 o                         
   8   8  14       2106.31       2315.46       176.64 o                         
  10   8  14         25.51         42.86        31.87 o                         
 -11   9  14       1266.44       1115.28       214.65 o                         
  -9   9  14       1059.31       1052.55       260.31 o                         
  -7   9  14        324.41        382.73       112.05 o                         
  -5   9  14         17.33        117.64        29.84 o                         
  -3   9  14       1249.50       1229.53       162.34 o                         
  -1   9  14        538.95        428.38        65.78 o                         
   1   9  14       1853.54       1964.64       114.28 o                         
   3   9  14        190.10        155.77        32.16 o                         
   5   9  14         56.48        101.79        29.00 o                         
   7   9  14        172.88        160.71        55.32 o                         
   9   9  14        913.62        840.76       114.07 o                         
 -10  10  14       1278.74       1109.71       189.71 o                         
  -8  10  14        402.63        385.51       103.86 o                         
  -6  10  14       1764.63       1925.51       190.56 o                         
  -4  10  14        301.23        371.26        60.26 o                         
  -2  10  14        670.37        820.08       103.53 o                         
   0  10  14       2750.14       2886.16       206.64 o                         
   2  10  14       1419.97       1433.05       157.09 o                         
   4  10  14        287.91        360.98        61.37 o                         
   6  10  14        494.90        392.31       113.91 o                         
   8  10  14        307.69        180.38        75.15 o                         
  -7  11  14         35.63        113.12        88.45 o                         
  -5  11  14        131.12         45.29        39.44 o                         
  -3  11  14        271.51        195.99        51.82 o                         
  -1  11  14         74.68         80.87        31.97 o                         
   1  11  14        130.25        122.31        37.46 o                         
   3  11  14          2.67         62.17        38.59 o                         
   5  11  14        232.54        258.88        67.41 o                         
  -2  12  14          4.94         47.62        40.81 o                         
   0  12  14          6.24         88.56        35.29 o                         
 -17   1  15        135.78         98.47        47.43 o                         
 -15   1  15        159.40        125.33        31.04 o                         
 -13   1  15         28.67         52.48        20.66 o                         
 -11   1  15          6.64         45.24        26.93 o                         
  -9   1  15        457.96        614.10        60.13 o                         
  -7   1  15       7249.28       7819.34       364.28 o                         
  -5   1  15        241.09        250.07        28.25 o                         
  -3   1  15        487.57        472.66        22.76 o                         
  -1   1  15       1752.58       1932.22        60.27 o                         
   1   1  15         89.78         68.89        13.80 o                         
   3   1  15        716.98        725.69        64.10 o                         
   5   1  15        136.33         72.02        36.53 o                         
   7   1  15        502.34        527.10        62.90 o                         
   9   1  15       1009.35       1060.03        97.46 o                         
  11   1  15         20.15         30.50        29.51 o                         
  13   1  15        203.15        156.65        35.64 o                         
  15   1  15         41.26         93.31        27.90 o                         
 -18   2  15        101.14         90.66        33.05 o                         
 -16   2  15       1770.54       1868.51       132.22 o                         
 -14   2  15       3338.90       3995.75       344.48 o                         
 -12   2  15      11508.13      12985.06       215.51 o                         
 -10   2  15      17075.33      18992.85       482.48 o                         
  -8   2  15        242.32        298.69        45.36 o                         
  -6   2  15       5522.16       6083.32       341.22 o                         
  -4   2  15       3588.29       3370.96       154.69 o                         
  -2   2  15      28258.68      28767.77      1174.22 o                         
   0   2  15      44833.61      44545.23       555.97 o                         
   2   2  15       5418.31       4838.46       145.99 o                         
   4   2  15       4116.55       3992.67       126.99 o                         
   6   2  15       3097.53       3226.78       134.78 o                         
   8   2  15      24285.52      26488.23       370.89 o                         
  10   2  15       1291.71       1428.92        88.59 o                         
  12   2  15       1142.70       1108.61       106.20 o                         
  14   2  15        514.54        542.03        80.14 o                         
 -17   3  15        296.20        299.78        59.72 o                         
 -15   3  15        471.49        461.57        55.36 o                         
 -13   3  15       5680.67       5807.97       300.06 o                         
 -11   3  15       5205.66       5862.16       204.38 o                         
  -9   3  15       4527.10       5215.58       117.20 o                         
  -7   3  15       1537.32       1443.47        36.24 o                         
  -5   3  15         23.07         21.16        12.47 o                         
  -3   3  15       3944.19       3644.87       204.57 o                         
  -1   3  15      15719.04      15204.51       359.90 o                         
   1   3  15       2896.72       2666.28        86.59 o                         
   3   3  15       2479.03       2472.71        85.80 o                         
   5   3  15        342.96        419.72        48.14 o                         
   7   3  15       1394.16       1578.86       114.36 o                         
   9   3  15       2473.51       2569.95       121.05 o                         
  11   3  15        673.06        701.23        76.08 o                         
  13   3  15       1008.01        927.33       107.74 o                         
  15   3  15         35.19         59.64        32.15 o                         
 -16   4  15       2318.97       2288.85       115.62 o                         
 -14   4  15       2427.72       2274.65       119.48 o                         
 -12   4  15       8254.89       8841.29       669.12 o                         
 -10   4  15      12505.50      12525.88       278.21 o                         
  -8   4  15       7512.28       7681.47       288.78 o                         
  -6   4  15      12515.86      12815.88       480.99 o                         
  -4   4  15       9589.77       9185.34       297.18 o                         
  -2   4  15      13095.98      12104.92       324.32 o                         
   0   4  15      24793.14      24492.93       446.87 o                         
   2   4  15       5035.20       4884.44       120.16 o                         
   4   4  15       6692.09       6492.15       176.28 o                         
   6   4  15         48.64         53.97        28.31 o                         
   8   4  15       6518.21       6783.26       203.67 o                         
  10   4  15        326.92        366.19        46.75 o                         
  12   4  15       3693.67       3944.56       152.24 o                         
  14   4  15        744.77        715.35        94.27 o                         
 -15   5  15       1975.13       2094.08       219.84 o                         
 -13   5  15       2127.14       2161.17       170.15 o                         
 -11   5  15       6041.97       5663.91       150.69 o                         
  -9   5  15       1354.47       1274.80        74.56 o                         
  -7   5  15       2038.41       2134.29        97.09 o                         
  -5   5  15       2133.50       1908.46        63.02 o                         
  -3   5  15       2756.93       2639.34       176.00 o                         
  -1   5  15       5970.42       6358.82       164.28 o                         
   1   5  15       2450.19       2339.83        66.79 o                         
   3   5  15       3436.98       3541.58       117.37 o                         
   5   5  15       1077.43       1216.72        97.79 o                         
   7   5  15       6596.32       7381.39       168.78 o                         
   9   5  15       1350.39       1415.11       115.13 o                         
  11   5  15          4.99         60.87        33.32 o                         
  13   5  15        683.48        595.73        79.02 o                         
 -16   6  15        633.01        613.87       159.26 o                         
 -14   6  15       3300.20       3161.41       330.75 o                         
 -12   6  15       5413.30       5694.48       444.83 o                         
 -10   6  15       3067.19       3152.30       186.05 o                         
  -8   6  15       3485.88       4270.25       190.45 o                         
  -6   6  15       4477.35       4593.94       317.70 o                         
  -4   6  15       4468.01       4587.44       309.33 o                         
  -2   6  15       9771.42       9705.08       199.82 o                         
   0   6  15       1443.77       1293.60        85.95 o                         
   2   6  15       6777.05       6589.31       346.15 o                         
   4   6  15       3391.07       3588.26       134.02 o                         
   6   6  15       5421.96       5646.52       143.62 o                         
   8   6  15        752.71        774.39        78.49 o                         
  10   6  15       1221.82       1307.64       119.24 o                         
  12   6  15        522.68        651.72        86.93 o                         
 -15   7  15         34.53        122.71        36.42 o                         
 -13   7  15          3.00         53.85        32.12 o                         
 -11   7  15        829.18        967.21       172.36 o                         
  -9   7  15        195.55        240.74        52.16 o                         
  -7   7  15         27.09         80.65        27.13 o                         
  -5   7  15       1146.06       1064.64        84.68 o                         
  -3   7  15        214.23        181.29        54.78 o                         
  -1   7  15          1.40          8.92        20.03 o                         
   1   7  15         12.09         24.73        15.12 o                         
   3   7  15         45.63         57.87        26.05 o                         
   5   7  15        448.28        515.69        49.55 o                         
   7   7  15          8.93         64.85        22.73 o                         
   9   7  15        118.57        158.76        53.33 o                         
  11   7  15        134.40        125.28        35.68 o                         
 -14   8  15        245.86        513.01       153.16 o                         
 -12   8  15        297.11        248.78        85.14 o                         
 -10   8  15        161.58        188.19        72.47 o                         
  -8   8  15        447.35        486.22       106.40 o                         
  -6   8  15         43.75        108.94        34.83 o                         
  -4   8  15        203.04        168.35        46.92 o                         
  -2   8  15        398.60        208.17        77.83 o                         
   0   8  15        382.79        402.24        64.05 o                         
   2   8  15        593.82        583.42       101.80 o                         
   4   8  15          1.65         33.50        20.97 o                         
   6   8  15        223.31        136.45        36.31 o                         
   8   8  15         27.55         71.22        26.71 o                         
  10   8  15        106.27        115.56        34.90 o                         
 -11   9  15         44.93        109.47        38.12 o                         
  -9   9  15         12.40         57.24        38.08 o                         
  -7   9  15        160.20        223.17        52.38 o                         
  -5   9  15          4.81         27.57        22.69 o                         
  -3   9  15        197.38        259.21        65.78 o                         
  -1   9  15       1603.06       1772.05       131.08 o                         
   1   9  15        394.77        381.26        70.25 o                         
   3   9  15          8.87         54.40        21.88 o                         
   5   9  15        106.11        143.71        43.28 o                         
   7   9  15         36.84         92.03        41.17 o                         
   9   9  15        292.97        262.25        62.23 o                         
 -10  10  15        168.76        133.51        70.68 o                         
  -8  10  15       1283.04       1334.29       146.49 o                         
  -6  10  15        361.87        263.18       107.19 o                         
  -4  10  15        915.35        875.17       101.44 o                         
  -2  10  15        984.93        891.53       121.47 o                         
   0  10  15       1598.52       1356.64       177.70 o                         
   2  10  15        807.52        756.81       111.52 o                         
   4  10  15       2383.49       2872.92       253.23 o                         
   6  10  15        353.15        282.45        74.18 o                         
  -7  11  15         32.26         69.50        38.17 o                         
  -5  11  15        602.57        479.82       116.82 o                         
  -3  11  15        376.08        283.97        69.02 o                         
  -1  11  15        546.20        675.72        98.70 o                         
   1  11  15         56.44         58.95        36.67 o                         
   3  11  15        216.40        160.95        46.72 o                         
   5  11  15          1.35        147.02        43.81 o                         
 -18   0  16       2134.23       1761.71       264.18 o                         
 -16   0  16       1259.04       1325.48       353.27 o                         
 -14   0  16       2919.75       3671.46       149.41 o                         
 -12   0  16      14332.56      16785.03       426.07 o                         
 -10   0  16       7599.62       9372.21       293.78 o                         
  -8   0  16      17220.54      20669.24       410.67 o                         
  -6   0  16      19125.63      20296.05       909.53 o                         
  -4   0  16      21981.69      21478.95       977.82 o                         
  -2   0  16      21097.39      19776.12       260.48 o                         
   0   0  16       9379.02       9026.67       206.42 o                         
   2   0  16      14911.58      14714.13       430.66 o                         
   4   0  16       3296.75       3260.57       148.02 o                         
   6   0  16      19567.13      20158.15       447.33 o                         
   8   0  16       3006.03       3536.65       166.14 o                         
  10   0  16       6455.06       7306.20       294.17 o                         
  12   0  16       2543.30       3038.27       291.48 o                         
  14   0  16       3237.00       3825.32       254.06 o                         
 -17   1  16        781.58        672.58        95.28 o                         
 -15   1  16       1886.04       2057.37       152.65 o                         
 -13   1  16        418.30        494.45        47.48 o                         
 -11   1  16       5336.44       5985.60       123.58 o                         
  -9   1  16      10111.08      11576.64       203.13 o                         
  -7   1  16      10011.69       9761.31       429.12 o                         
  -5   1  16       8681.07       9572.86       364.83 o                         
  -3   1  16         91.78        110.92        12.39 o                         
  -1   1  16       5041.37       4401.37        73.14 o                         
   1   1  16      18536.73      19708.97       335.91 o                         
   3   1  16      12238.23      12264.63       220.91 o                         
   5   1  16       6994.80       7005.42       146.46 o                         
   7   1  16        882.67       1021.67       113.96 o                         
   9   1  16       2696.12       2807.88       125.90 o                         
  11   1  16         73.83         95.07        26.29 o                         
  13   1  16        892.37        980.66       114.44 o                         
  15   1  16        334.09        307.54        49.79 o                         
 -16   2  16       1269.37       1096.61       114.84 o                         
 -14   2  16       3425.87       4262.19       132.76 o                         
 -12   2  16       5215.72       6156.65       226.25 o                         
 -10   2  16       4267.11       5280.68       142.04 o                         
  -8   2  16       4608.26       4984.44       180.38 o                         
  -6   2  16       6660.97       6729.00       295.84 o                         
  -4   2  16       6966.80       7114.99       241.40 o                         
  -2   2  16      11319.54       9819.62       343.04 o                         
   0   2  16      18410.49      17028.33       336.20 o                         
   2   2  16       5724.64       5465.55       164.68 o                         
   4   2  16       6586.96       6530.85       177.73 o                         
   6   2  16       1173.69       1233.63       129.37 o                         
   8   2  16       3448.85       3107.41       104.61 o                         
  10   2  16       1640.37       1837.54       158.20 o                         
  12   2  16        919.38        824.35        84.68 o                         
  14   2  16        111.45        110.33        39.01 o                         
 -17   3  16         15.55         37.59        18.69 o                         
 -15   3  16        418.72        508.62        63.69 o                         
 -13   3  16        291.38        286.67        44.31 o                         
 -11   3  16       2480.54       2490.78       217.81 o                         
  -9   3  16       4345.08       4886.81       150.42 o                         
  -7   3  16       1064.45       1035.20        51.02 o                         
  -5   3  16        305.26        306.50        26.32 o                         
  -3   3  16        333.92        347.27       100.37 o                         
  -1   3  16       3760.60       3588.76       198.66 o                         
   1   3  16       1236.53       1067.90        55.45 o                         
   3   3  16        446.58        486.94        40.18 o                         
   5   3  16         31.08         65.14        23.47 o                         
   7   3  16        719.24        730.02        65.07 o                         
   9   3  16        179.00        213.33        35.42 o                         
  11   3  16        801.50        815.89        85.40 o                         
  13   3  16        442.20        531.17        65.22 o                         
 -16   4  16        101.06        156.23        45.24 o                         
 -14   4  16          4.06         48.85        25.97 o                         
 -12   4  16        441.71        458.06        79.01 o                         
 -10   4  16       1110.18       1317.42       164.71 o                         
  -8   4  16         13.40         33.05        41.64 o                         
  -6   4  16          0.85         37.94        35.41 o                         
  -4   4  16          5.63         63.89        65.77 o                         
  -2   4  16          3.10         78.62        39.79 o                         
   0   4  16         72.42         45.95        20.37 o                         
   2   4  16          6.12          7.66        14.53 o                         
   4   4  16         33.86         45.23        40.51 o                         
   6   4  16        580.37        599.90        66.91 o                         
   8   4  16        681.17        647.73        64.27 o                         
  10   4  16        169.74        114.87        34.88 o                         
  12   4  16        616.19        462.95        77.83 o                         
  14   4  16        117.37         70.60        29.47 o                         
 -15   5  16        294.20        385.11       110.21 o                         
 -13   5  16        114.40        152.80        37.20 o                         
 -11   5  16        418.60        431.22        50.82 o                         
  -9   5  16        452.44        440.16        68.11 o                         
  -7   5  16        456.40        532.90        44.61 o                         
  -5   5  16        904.66        974.82       122.92 o                         
  -3   5  16         70.16         72.58        25.15 o                         
  -1   5  16       1087.13       1154.53       115.76 o                         
   1   5  16        106.59        116.35        14.10 o                         
   3   5  16         16.42         16.87        11.04 o                         
   5   5  16         11.50         75.30        20.67 o                         
   7   5  16         60.25         57.28        22.59 o                         
   9   5  16       2764.16       3026.61        91.58 o                         
  11   5  16        318.36        373.32        48.06 o                         
  13   5  16        174.61        116.92        45.54 o                         
 -14   6  16       1448.41       1728.34       231.02 o                         
 -12   6  16       2196.48       3503.02       837.92 o                         
 -10   6  16       1012.65       1173.83       312.74 o                         
  -8   6  16       3563.60       3967.18       358.08 o                         
  -6   6  16       6064.83       6389.24       215.10 o                         
  -4   6  16       1736.51       2333.51       292.34 o                         
  -2   6  16       1564.28       3028.54       754.48 o                         
   0   6  16       3417.05       3504.27       106.26 o                         
   2   6  16       8276.38       8553.26       306.28 o                         
   4   6  16       4049.55       3932.78       118.82 o                         
   6   6  16       3149.10       3155.97       111.36 o                         
   8   6  16          2.52         95.09        22.39 o                         
  10   6  16        451.18        507.58        77.76 o                         
  12   6  16        303.51        271.97        42.00 o                         
 -13   7  16        816.89        877.42       110.00 o                         
 -11   7  16       1508.67       1753.81       137.29 o                         
  -9   7  16          5.65         90.00        60.39 o                         
  -7   7  16       2634.72       2489.87       192.35 o                         
  -5   7  16       1545.42       1814.79       175.13 o                         
  -3   7  16       2388.54       2690.96       138.25 o                         
  -1   7  16        639.21        739.58        70.87 o                         
   1   7  16       1288.93       1205.16        91.77 o                         
   3   7  16        583.95        531.93        48.89 o                         
   5   7  16       5052.71       5291.51       150.02 o                         
   7   7  16        100.14         69.86        22.05 o                         
   9   7  16        268.69        285.73        53.35 o                         
  11   7  16         65.29         92.16        35.55 o                         
 -12   8  16       2316.75       2668.45       381.39 o                         
 -10   8  16       7023.71       7459.22       247.16 o                         
  -8   8  16       3707.28       3415.87       244.71 o                         
  -6   8  16       2362.71       2536.06       126.78 o                         
  -4   8  16       1902.14       1768.90       158.93 o                         
  -2   8  16       4359.64       4621.00       154.28 o                         
   0   8  16       8838.56      10104.37       273.78 o                         
   2   8  16       3663.19       3942.41       137.01 o                         
   4   8  16       2358.22       2703.31       132.45 o                         
   6   8  16         81.62        103.55        27.17 o                         
   8   8  16       3386.00       3420.92       149.25 o                         
  10   8  16       2956.97       2871.18       213.93 o                         
 -11   9  16       1165.02        930.98       183.75 o                         
  -9   9  16        712.50        651.07       138.42 o                         
  -7   9  16        146.67        170.23        56.01 o                         
  -5   9  16        525.10        695.54        92.56 o                         
  -3   9  16        288.97        322.76        63.94 o                         
  -1   9  16       3254.57       3067.79       127.19 o                         
   1   9  16        893.86        954.30       119.42 o                         
   3   9  16        529.53        564.23        77.51 o                         
   5   9  16          2.32         26.43        35.04 o                         
   7   9  16        712.33        667.21       112.30 o                         
   9   9  16        109.97         50.84        58.52 o                         
 -10  10  16       1693.57       1590.78       256.45 o                         
  -8  10  16        822.73        699.03       119.81 o                         
  -6  10  16       1704.45       1516.15       242.22 o                         
  -4  10  16       1565.59       1567.53       164.98 o                         
  -2  10  16       1092.24        971.09       138.11 o                         
   0  10  16        997.39       1107.43       138.82 o                         
   2  10  16        837.19        915.35       113.39 o                         
   4  10  16       2828.20       2645.18       170.42 o                         
   6  10  16        350.26        323.89        76.62 o                         
  -7  11  16        152.19        124.38        43.46 o                         
  -5  11  16          6.99         69.13        41.01 o                         
  -3  11  16         17.88        144.00        40.73 o                         
  -1  11  16        152.72        133.65        28.12 o                         
   1  11  16         98.64        188.11        50.79 o                         
   3  11  16         73.87         99.30        43.67 o                         
 -17   1  17        860.01        796.67       116.91 o                         
 -15   1  17        230.91        234.47        28.36 o                         
 -13   1  17        554.26        563.35        67.18 o                         
 -11   1  17       3684.85       3989.36       132.36 o                         
  -9   1  17        140.43        113.34        25.88 o                         
  -7   1  17       5454.27       5682.72       313.82 o                         
  -5   1  17       1670.50       1521.40        64.52 o                         
  -3   1  17       3406.75       3575.20        95.57 o                         
  -1   1  17        171.70        139.66        17.05 o                         
   1   1  17       1898.53       1627.88       143.65 o                         
   3   1  17        701.02        844.21        89.31 o                         
   5   1  17       9503.05       9275.64       172.06 o                         
   7   1  17       6678.20       7079.17       143.93 o                         
   9   1  17        174.76        193.52        44.95 o                         
  11   1  17          3.02         46.33        27.45 o                         
  13   1  17        180.13        202.20        40.23 o                         
 -16   2  17        766.00        610.32       110.03 o                         
 -14   2  17       1431.91       1645.83       107.53 o                         
 -12   2  17        684.56        723.40       112.16 o                         
 -10   2  17       4205.58       4716.10       229.06 o                         
  -8   2  17       4296.91       4320.07       222.14 o                         
  -6   2  17       5267.13       4787.90       115.24 o                         
  -4   2  17       2620.99       2505.42       110.37 o                         
  -2   2  17       6259.48       5060.71       249.04 o                         
   0   2  17      14998.00      13967.13       262.53 o                         
   2   2  17       5632.41       5656.22       141.08 o                         
   4   2  17       2033.32       1855.97        69.66 o                         
   6   2  17        332.40        294.44        56.85 o                         
   8   2  17        110.10         62.60        26.90 o                         
  10   2  17       3308.74       3795.03       117.96 o                         
  12   2  17        908.17        849.61        97.20 o                         
  14   2  17        335.74        223.38        49.46 o                         
 -17   3  17       1376.12       1310.96       166.79 o                         
 -15   3  17         22.28        100.18        22.64 o                         
 -13   3  17        981.85        992.42       100.92 o                         
 -11   3  17       4370.95       4754.07       210.69 o                         
  -9   3  17       4352.00       5141.14       196.04 o                         
  -7   3  17       1631.81       1552.35        99.19 o                         
  -5   3  17       1214.16       1217.94        66.23 o                         
  -3   3  17       4489.14       4029.75       151.56 o                         
  -1   3  17       9910.19       9406.83       238.14 o                         
   1   3  17       5884.30       5512.31       128.24 o                         
   3   3  17       6490.72       6372.29       106.48 o                         
   5   3  17        699.28        639.98        72.33 o                         
   7   3  17       6204.62       6753.64       171.03 o                         
   9   3  17         19.56         77.05        22.22 o                         
  11   3  17       2318.01       2385.08       141.79 o                         
  13   3  17        163.58        268.92        47.95 o                         
 -16   4  17       2901.40       2496.90       197.71 o                         
 -14   4  17       5190.69       6249.06       580.48 o                         
 -12   4  17       6252.14       6604.59       386.30 o                         
 -10   4  17      12693.32      12351.44       512.70 o                         
  -8   4  17       6577.27       7227.38       213.19 o                         
  -6   4  17      22600.22      23248.75       952.02 o                         
  -4   4  17      13857.87      14780.76       543.88 o                         
  -2   4  17      16152.25      15801.64       322.07 o                         
   0   4  17      13451.59      13212.96       205.49 o                         
   2   4  17       8937.22       9265.49       138.78 o                         
   4   4  17      12470.39      12534.40       224.05 o                         
   6   4  17      21328.87      23629.87       291.36 o                         
   8   4  17       4978.68       5169.33       200.55 o                         
  10   4  17       4119.40       4771.09       134.54 o                         
  12   4  17       1528.85       1832.45       184.15 o                         
 -15   5  17        524.20        599.05       116.60 o                         
 -13   5  17        211.19        254.87        67.74 o                         
 -11   5  17        420.08        457.95        63.05 o                         
  -9   5  17       1143.18       1028.02        66.94 o                         
  -7   5  17       4075.17       3964.91       110.38 o                         
  -5   5  17       2615.55       2630.44       138.25 o                         
  -3   5  17        498.32        491.41        65.35 o                         
  -1   5  17        394.74        281.14        44.90 o                         
   1   5  17       5710.67       5527.40        94.38 o                         
   3   5  17       1901.32       1696.35        70.59 o                         
   5   5  17       2209.22       2428.09       101.76 o                         
   7   5  17        740.58        684.49        73.62 o                         
   9   5  17         39.32         68.08        22.25 o                         
  11   5  17        613.47        611.45        69.53 o                         
  13   5  17        595.51        519.06        80.25 o                         
 -14   6  17        116.81        161.40        95.49 o                         
 -12   6  17       1224.53       1099.29       185.70 o                         
 -10   6  17       1628.57       1865.75       295.32 o                         
  -8   6  17       6335.71       7137.50       226.61 o                         
  -6   6  17       3479.13       3813.74       420.52 o                         
  -4   6  17       7956.14       7873.85       232.42 o                         
  -2   6  17       2932.66       3088.07       133.27 o                         
   0   6  17       3293.10       3361.68       116.77 o                         
   2   6  17       6141.55       6005.54       264.47 o                         
   4   6  17       2576.06       2894.57       104.20 o                         
   6   6  17       1812.30       1796.41       126.16 o                         
   8   6  17       1295.20       1198.00       108.67 o                         
  10   6  17        240.26        146.03        49.18 o                         
  12   6  17        436.27        353.82        61.38 o                         
 -13   7  17        460.64        499.26        97.89 o                         
 -11   7  17         44.35        211.39        91.56 o                         
  -9   7  17       1664.42       1668.86       230.31 o                         
  -7   7  17        335.17        298.65        46.17 o                         
  -5   7  17       1975.49       2167.14       149.16 o                         
  -3   7  17        185.64        305.43        66.20 o                         
  -1   7  17        797.85        876.48       105.77 o                         
   1   7  17        583.48        637.97        79.58 o                         
   3   7  17        930.68        944.57        90.80 o                         
   5   7  17       2843.35       2960.11       140.17 o                         
   7   7  17          0.94         74.01        22.05 o                         
   9   7  17        749.87        568.03        97.34 o                         
  11   7  17        360.70        378.93       122.69 o                         
 -12   8  17         44.93        152.52        63.45 o                         
 -10   8  17        294.55        341.94       107.66 o                         
  -8   8  17         20.38         -1.12        99.59 o                         
  -6   8  17        270.20        207.88        43.25 o                         
  -4   8  17        452.66        492.70        66.85 o                         
  -2   8  17         59.45         75.72        30.46 o                         
   0   8  17         59.79         76.44        73.85 o                         
   2   8  17         19.38        105.44        38.91 o                         
   4   8  17          7.94         81.94        40.10 o                         
   6   8  17        308.17        245.63        41.28 o                         
   8   8  17          0.47         88.36        38.93 o                         
  10   8  17         30.46         67.05        40.88 o                         
 -11   9  17        182.12        251.21        59.80 o                         
  -9   9  17          3.08        137.70        27.71 o                         
  -7   9  17         13.77         80.48        94.95 o                         
  -5   9  17        386.02        429.27        53.18 o                         
  -3   9  17          1.49        109.81        43.55 o                         
  -1   9  17         87.71        138.59        46.36 o                         
   1   9  17         16.45         49.34        35.58 o                         
   3   9  17         85.45        106.59        40.78 o                         
   5   9  17        103.29         63.52        38.33 o                         
   7   9  17        380.14        292.90        72.91 o                         
  -8  10  17          1.52         77.40        33.82 o                         
  -6  10  17        598.95        601.02       123.16 o                         
  -4  10  17         27.71         76.96        48.76 o                         
  -2  10  17       1036.16        958.27       159.19 o                         
   0  10  17        877.09       1052.00       144.01 o                         
   2  10  17        619.76        772.87       103.70 o                         
   4  10  17          1.28         87.23        35.07 o                         
   6  10  17        395.05        381.12        95.75 o                         
  -5  11  17        302.70        490.08       146.64 o                         
  -3  11  17        101.43        123.51        35.51 o                         
  -1  11  17        546.81        358.41        70.84 o                         
   1  11  17        533.62        436.89        72.84 o                         
   3  11  17        441.67        321.63        67.67 o                         
 -16   0  18       8530.54      10587.63       208.97 o                         
 -14   0  18       3445.69       4342.30       173.49 o                         
 -12   0  18       3841.90       5243.53       623.00 o                         
 -10   0  18       2511.13       2705.48       135.78 o                         
  -8   0  18      25853.86      29850.77       791.66 o                         
  -6   0  18      10936.04      10680.43       538.51 o                         
  -4   0  18      13136.79      12226.11       292.46 o                         
  -2   0  18      10648.07       9749.95       201.20 o                         
   0   0  18      10893.97      11059.46       196.33 o                         
   2   0  18      28333.01      29995.26       930.04 o                         
   4   0  18      37901.89      40674.20       797.99 o                         
   6   0  18       2067.03       2337.73       138.86 o                         
   8   0  18       7677.06       9094.74       257.03 o                         
  10   0  18         21.11        108.84        50.37 o                         
  12   0  18       2648.26       2944.95       219.44 o                         
  14   0  18       1241.54        958.42       158.66 o                         
 -17   1  18        108.61        121.98        34.42 o                         
 -15   1  18       1358.33       1514.87       106.20 o                         
 -13   1  18       2553.74       2687.35        91.14 o                         
 -11   1  18       1393.98       1728.30        88.03 o                         
  -9   1  18       1218.93       1256.59        98.78 o                         
  -7   1  18       1465.27       1467.90        74.76 o                         
  -5   1  18      17007.12      18829.58       599.31 o                         
  -3   1  18       2827.78       3036.48        90.02 o                         
  -1   1  18       4822.18       4332.74       132.83 o                         
   1   1  18       4188.13       3848.25        95.99 o                         
   3   1  18       2291.06       2431.61        91.35 o                         
   5   1  18       4908.14       4971.53       159.64 o                         
   7   1  18       2262.37       2229.12       102.42 o                         
   9   1  18        132.54         85.21        21.96 o                         
  11   1  18       1553.84       1616.07       142.71 o                         
  13   1  18       1836.64       2112.46       128.22 o                         
 -16   2  18       1119.92       1231.99       136.48 o                         
 -14   2  18       2456.77       2613.73       136.83 o                         
 -12   2  18       2006.03       2331.92        96.12 o                         
 -10   2  18       4099.80       4919.18       179.54 o                         
  -8   2  18        862.21        775.64        71.14 o                         
  -6   2  18      13407.35      13040.51       515.65 o                         
  -4   2  18      15424.34      14344.50       803.71 o                         
  -2   2  18      17812.54      17567.41       507.91 o                         
   0   2  18       2637.98       2005.81       162.52 o                         
   2   2  18       6382.69       6007.00       138.63 o                         
   4   2  18       2077.72       1785.76       119.66 o                         
   6   2  18      11210.22      11732.72       187.46 o                         
   8   2  18       4416.52       4455.64       136.41 o                         
  10   2  18       1444.51       1341.36        88.54 o                         
  12   2  18       1609.46       1842.14       133.23 o                         
  14   2  18        316.15        271.03        64.11 o                         
 -17   3  18         87.94         20.14        63.12 o                         
 -15   3  18        641.86        620.71        86.48 o                         
 -13   3  18        388.49        246.30        46.00 o                         
 -11   3  18        707.91        727.50        79.51 o                         
  -9   3  18        317.25        325.89        36.23 o                         
  -7   3  18         59.07         50.48        17.34 o                         
  -5   3  18       2076.24       1835.17       143.75 o                         
  -3   3  18       1580.98       1690.59       123.64 o                         
  -1   3  18       4593.07       4218.10       167.26 o                         
   1   3  18       2029.40       1905.92        39.52 o                         
   3   3  18       1797.01       1701.50        84.19 o                         
   5   3  18        769.66        706.28        62.60 o                         
   7   3  18         32.40         47.68        23.32 o                         
   9   3  18        108.21        140.97        35.86 o                         
  11   3  18        120.40        141.81        31.57 o                         
  13   3  18         19.80        103.68        27.91 o                         
 -16   4  18         57.48        131.58        36.61 o                         
 -14   4  18          5.99         32.93        24.26 o                         
 -12   4  18         11.85         40.37        25.95 o                         
 -10   4  18       1012.15       1851.41       534.15 o                         
  -8   4  18        858.24        748.80        70.76 o                         
  -6   4  18        475.88        354.93        90.06 o                         
  -4   4  18       2106.61       1790.34       300.89 o                         
  -2   4  18       1066.80       1297.81       142.34 o                         
   0   4  18          1.51         18.89        19.46 o                         
   2   4  18         81.68         45.92        15.69 o                         
   4   4  18       2503.88       2745.85        95.99 o                         
   6   4  18       1373.88       1376.30       119.60 o                         
   8   4  18        491.42        464.41        63.16 o                         
  10   4  18          4.28         31.38        16.75 o                         
  12   4  18          5.83        265.52       139.44 o                         
 -15   5  18        460.44        377.76        97.31 o                         
 -13   5  18        164.81        213.59        61.66 o                         
 -11   5  18         20.30         14.06        55.43 o                         
  -9   5  18        454.91        331.70        67.75 o                         
  -7   5  18       1040.41       1697.81       268.39 o                         
  -5   5  18       2071.71       2156.25        88.85 o                         
  -3   5  18       1792.79       1686.68       140.70 o                         
  -1   5  18         52.37         48.21        26.77 o                         
   1   5  18        335.87        265.91        30.94 o                         
   3   5  18       3776.71       3983.58       155.48 o                         
   5   5  18        860.78        875.86        80.25 o                         
   7   5  18         14.16         49.94        15.42 o                         
   9   5  18        397.43        303.29        47.78 o                         
  11   5  18         46.57         71.06        21.02 o                         
 -14   6  18        509.23        416.59        61.43 o                         
 -12   6  18       1841.68       1794.15       262.48 o                         
 -10   6  18       1454.66       1351.02       171.40 o                         
  -8   6  18       3657.73       5061.53       414.50 o                         
  -6   6  18       2655.59       3582.60       185.47 o                         
  -4   6  18       5269.03       5653.20       481.40 o                         
  -2   6  18       1483.19       1571.39       169.86 o                         
   0   6  18       1561.45       1515.07       110.79 o                         
   2   6  18       2181.39       1983.45       154.90 o                         
   4   6  18       4581.35       4538.65       179.63 o                         
   6   6  18        754.15        652.01        68.61 o                         
   8   6  18       2606.34       2830.80       109.13 o                         
  10   6  18        112.98        124.91        26.36 o                         
  12   6  18       1863.63       1830.27       177.14 o                         
 -13   7  18        373.10        494.88        91.90 o                         
 -11   7  18       1022.70       1083.73       151.35 o                         
  -9   7  18       1171.15       1036.73       128.79 o                         
  -7   7  18        344.40        226.69        39.72 o                         
  -5   7  18       2255.85       2269.84        89.12 o                         
  -3   7  18        507.13        565.63        83.41 o                         
  -1   7  18       1618.90       1597.88       163.75 o                         
   1   7  18       1746.86       1837.02       112.00 o                         
   3   7  18        336.95        300.34        35.48 o                         
   5   7  18        666.33        640.51        84.08 o                         
   7   7  18       1729.04       1805.52       166.81 o                         
   9   7  18        249.56        294.34        60.07 o                         
  11   7  18         62.13        123.81        50.15 o                         
 -12   8  18       2247.49       2205.25       284.02 o                         
 -10   8  18       2032.36       2074.02       305.47 o                         
  -8   8  18       2669.90       2732.18       185.51 o                         
  -6   8  18       3131.64       3449.77       338.21 o                         
  -4   8  18       2806.28       2770.01       128.02 o                         
  -2   8  18       2480.65       2607.82       186.69 o                         
   0   8  18       4268.34       4457.61       185.19 o                         
   2   8  18       5291.66       5851.60       200.05 o                         
   4   8  18       2899.58       3166.28       150.72 o                         
   6   8  18       2465.72       2559.31       214.37 o                         
   8   8  18        271.11        186.45        58.70 o                         
 -11   9  18        609.53        687.78       118.57 o                         
  -9   9  18        613.89        589.42       120.31 o                         
  -7   9  18        792.45        873.91       166.82 o                         
  -5   9  18         32.89         41.49        29.29 o                         
  -3   9  18       2785.85       3007.47       161.77 o                         
  -1   9  18        920.14        850.31       119.70 o                         
   1   9  18        223.55        227.00        53.18 o                         
   3   9  18       1380.19       1328.51       161.56 o                         
   5   9  18         69.76        105.82        44.86 o                         
   7   9  18       1129.77        993.96       183.33 o                         
  -8  10  18        435.12        341.19       101.61 o                         
  -6  10  18        456.17        318.14       151.31 o                         
  -4  10  18       1216.68       1068.44       162.10 o                         
  -2  10  18       1891.32       1959.33       242.75 o                         
   0  10  18       1935.04       1730.87       277.17 o                         
   2  10  18        573.54        611.86       104.62 o                         
   4  10  18         20.27         74.25        38.45 o                         
   6  10  18       1689.95       1453.23       242.79 o                         
  -5  11  18         20.36         33.68        50.32 o                         
  -3  11  18        292.08        217.64        40.28 o                         
  -1  11  18         99.81         83.37        63.66 o                         
   1  11  18        250.89        212.32        70.71 o                         
 -17   1  19          4.81         47.25        18.56 o                         
 -15   1  19          2.25         41.38        23.82 o                         
 -13   1  19         36.65         58.16        21.15 o                         
 -11   1  19         36.49         36.64        18.48 o                         
  -9   1  19        732.90        650.04        59.78 o                         
  -7   1  19        371.01        270.57        24.10 o                         
  -5   1  19         74.99         26.72         9.27 o                         
  -3   1  19         46.78         53.97        11.40 o                         
  -1   1  19       1786.06       1686.30        72.18 o                         
   1   1  19       1052.48        949.18        59.92 o                         
   3   1  19         82.09        107.35        23.48 o                         
   5   1  19        674.78        710.08        67.99 o                         
   7   1  19          1.84         36.42        19.63 o                         
   9   1  19         97.16         77.83        21.38 o                         
  11   1  19         27.95         74.66        28.88 o                         
  13   1  19        256.90        222.26        39.41 o                         
 -16   2  19        848.78        781.02       139.02 o                         
 -14   2  19       2017.82       2231.90       177.70 o                         
 -12   2  19       8466.18       8884.68       198.50 o                         
 -10   2  19       6748.94       6980.17       305.10 o                         
  -8   2  19       4041.67       4285.68       271.37 o                         
  -6   2  19       3240.35       2942.75        78.86 o                         
  -4   2  19      16226.46      16613.20      1420.38 o                         
  -2   2  19       5700.19       5397.67       180.35 o                         
   0   2  19      11192.11      10706.00       224.09 o                         
   2   2  19       2831.97       2841.31        91.57 o                         
   4   2  19       8817.57       9180.27       172.79 o                         
   6   2  19       8675.03       9048.75       189.48 o                         
   8   2  19       4940.67       5547.19       132.59 o                         
  10   2  19        896.60       1009.89        92.28 o                         
  12   2  19        600.98        615.58        72.14 o                         
 -17   3  19          7.81        106.09        84.34 o                         
 -15   3  19       1230.91       1329.10        80.02 o                         
 -13   3  19       2158.19       2246.58       138.00 o                         
 -11   3  19       3494.25       3586.34       105.54 o                         
  -9   3  19        270.62        238.57        33.15 o                         
  -7   3  19       6974.14       6804.74       336.04 o                         
  -5   3  19         49.50         61.63        25.22 o                         
  -3   3  19       6332.74       5630.70       263.95 o                         
  -1   3  19       9649.13       8948.53       203.44 o                         
   1   3  19       2050.67       1802.87        44.46 o                         
   3   3  19       2032.56       2183.51        98.11 o                         
   5   3  19       2561.06       2732.60        99.38 o                         
   7   3  19       1069.88       1119.20       111.87 o                         
   9   3  19       3732.97       3917.19       128.60 o                         
  11   3  19        402.56        408.34        56.12 o                         
  13   3  19        411.42        445.24        68.85 o                         
 -16   4  19        541.46        421.73        73.78 o                         
 -14   4  19       1776.84       1827.92       142.08 o                         
 -12   4  19       3834.52       3693.43       245.55 o                         
 -10   4  19       6383.38       6427.66       199.56 o                         
  -8   4  19       1394.77       1404.02        55.25 o                         
  -6   4  19       1134.50       1158.04       114.73 o                         
  -4   4  19       5573.26       5215.84       194.20 o                         
  -2   4  19      10022.55      10172.36       259.01 o                         
   0   4  19      13330.14      13561.18       470.59 o                         
   2   4  19       7456.12       7824.37       127.32 o                         
   4   4  19        420.42        313.24        37.30 o                         
   6   4  19       2826.88       2916.40       104.88 o                         
   8   4  19       3811.72       3974.04       124.37 o                         
  10   4  19       1281.22       1392.00       111.57 o                         
  12   4  19        757.16        751.08       109.14 o                         
 -15   5  19        606.19        781.91       154.26 o                         
 -13   5  19       2514.40       2691.76       190.83 o                         
 -11   5  19       3278.16       3432.90       194.28 o                         
  -9   5  19       2028.97       2086.91       188.99 o                         
  -7   5  19        790.68        760.70        99.63 o                         
  -5   5  19       3075.26       3129.16       141.28 o                         
  -3   5  19       4936.38       5013.16       377.89 o                         
  -1   5  19       5067.01       5388.89       169.79 o                         
   1   5  19       3163.39       3129.77       113.67 o                         
   3   5  19       3990.61       4047.46       155.56 o                         
   5   5  19       3336.01       3498.06       117.07 o                         
   7   5  19       3802.73       4191.13       106.40 o                         
   9   5  19        838.24        822.28        91.98 o                         
  11   5  19        285.09        229.10        36.46 o                         
 -14   6  19       1260.13       1188.07       135.57 o                         
 -12   6  19        885.07        732.36       134.99 o                         
 -10   6  19        539.47        577.82       146.51 o                         
  -8   6  19       6703.56       7040.65       218.43 o                         
  -6   6  19       7655.89       7530.49       191.55 o                         
  -4   6  19          4.95         80.31        53.21 o                         
  -2   6  19       2123.33       2096.50       125.78 o                         
   0   6  19       2814.06       2788.49       158.92 o                         
   2   6  19       3146.63       3288.62       125.76 o                         
   4   6  19      11109.57      11714.28       234.13 o                         
   6   6  19        244.13        256.83        33.32 o                         
   8   6  19        967.96        831.08       124.28 o                         
  10   6  19        270.81        244.77        57.97 o                         
 -13   7  19         58.80         73.53        50.39 o                         
 -11   7  19        208.40        186.80        50.50 o                         
  -9   7  19        167.28        157.49        37.23 o                         
  -7   7  19        554.04       1006.80       293.78 o                         
  -5   7  19         10.35         62.10        26.67 o                         
  -3   7  19        551.11        583.38        71.51 o                         
  -1   7  19       1107.23       1154.61       117.45 o                         
   1   7  19        569.14        744.71        89.52 o                         
   3   7  19          6.39         30.55        33.41 o                         
   5   7  19        315.02        364.22        77.44 o                         
   7   7  19        261.42        190.54        45.86 o                         
   9   7  19         16.54          0.68        40.68 o                         
 -12   8  19         16.84         27.99        73.73 o                         
 -10   8  19        197.45        280.95        94.69 o                         
  -8   8  19         57.86        137.72       112.45 o                         
  -6   8  19        102.06        103.89        28.13 o                         
  -4   8  19         54.46        121.15        34.19 o                         
  -2   8  19       1710.12       1765.47       186.50 o                         
   0   8  19         28.90         63.11        39.37 o                         
   2   8  19        729.00        630.07       100.17 o                         
   4   8  19         41.06         82.33        33.26 o                         
   6   8  19        443.38        331.20        58.34 o                         
   8   8  19          0.75         73.12        35.11 o                         
 -11   9  19        444.52        388.10       109.30 o                         
  -9   9  19         46.93         63.66       109.27 o                         
  -7   9  19        137.44        189.34        69.35 o                         
  -5   9  19          4.39         71.61        28.75 o                         
  -3   9  19        838.27        905.38       121.70 o                         
  -1   9  19          2.60         81.24        45.53 o                         
   1   9  19         40.08         81.23        37.44 o                         
   3   9  19        280.45        272.54        52.52 o                         
   5   9  19          8.94        103.81        29.17 o                         
   7   9  19        113.22        111.17        47.32 o                         
  -8  10  19       1089.32       1030.87       176.18 o                         
  -6  10  19       1673.18       1544.79       283.03 o                         
  -4  10  19        709.61        660.73       101.44 o                         
  -2  10  19       1066.39        982.76       138.62 o                         
   0  10  19        884.98       1002.94       129.13 o                         
   2  10  19       1355.07       1289.67       186.05 o                         
   4  10  19        605.95        621.71        96.59 o                         
  -3  11  19          3.51         73.02        20.80 o                         
  -1  11  19         40.52         80.57        34.38 o                         
 -16   0  20        821.46        884.12       172.36 o                         
 -14   0  20       2288.40       2790.24       198.50 o                         
 -12   0  20       5351.17       6093.38       195.82 o                         
 -10   0  20       6068.76       6925.58       226.07 o                         
  -8   0  20       8329.12       9533.68       300.83 o                         
  -6   0  20      51254.71      51258.53      1083.42 o                         
  -4   0  20       1597.37       1445.01        46.28 o                         
  -2   0  20       4912.93       4654.04       141.56 o                         
   0   0  20      24919.87      24337.95      1754.10 o                         
   2   0  20      20551.23      20859.87       468.35 o                         
   4   0  20      29097.37      29910.34       718.29 o                         
   6   0  20       5696.68       6236.51       240.93 o                         
   8   0  20       1407.97       1605.69       139.87 o                         
  10   0  20       2237.11       2506.40       230.14 o                         
  12   0  20       6652.88       8922.46       434.76 o                         
 -17   1  20        775.44        625.02       131.68 o                         
 -15   1  20       1140.73        957.21        94.88 o                         
 -13   1  20        311.13        469.20        39.06 o                         
 -11   1  20       3832.10       3693.79       183.38 o                         
  -9   1  20       3499.95       3488.67       215.51 o                         
  -7   1  20       1207.50       1266.28        97.64 o                         
  -5   1  20        132.67        130.33        16.56 o                         
  -3   1  20         18.19         28.02        12.65 o                         
  -1   1  20       1864.47       1803.41        54.15 o                         
   1   1  20       3527.28       3455.87        97.45 o                         
   3   1  20       2907.52       3079.85       126.02 o                         
   5   1  20        887.44        871.83        74.71 o                         
   7   1  20        922.91        914.30        93.92 o                         
   9   1  20       1079.99       1075.91       116.77 o                         
  11   1  20        382.11        409.86        53.39 o                         
  13   1  20        230.91        197.64        37.21 o                         
 -16   2  20        509.33        531.04       101.69 o                         
 -14   2  20       1085.02       1460.42       200.76 o                         
 -12   2  20       4368.20       5439.78       134.97 o                         
 -10   2  20       9338.22       9283.82       531.98 o                         
  -8   2  20       5906.25       6246.58       221.80 o                         
  -6   2  20       1415.18       1312.78        80.72 o                         
  -4   2  20         55.86         50.04        26.30 o                         
  -2   2  20       5193.05       4641.60       189.59 o                         
   0   2  20      12134.61      12079.75       233.06 o                         
   2   2  20      17641.13      17611.09       293.40 o                         
   4   2  20       2644.53       2628.42        94.50 o                         
   6   2  20       1660.98       1686.03       111.34 o                         
   8   2  20       1940.69       1957.73       111.17 o                         
  10   2  20       2166.36       2393.68       133.97 o                         
  12   2  20        837.90        781.64        89.37 o                         
 -15   3  20        138.11        145.07        40.22 o                         
 -13   3  20        434.79        258.31        61.20 o                         
 -11   3  20        111.54         81.84        33.64 o                         
  -9   3  20       1346.44       1270.58        99.99 o                         
  -7   3  20       1000.11       1122.71        74.28 o                         
  -5   3  20       3817.42       3392.35       141.78 o                         
  -3   3  20         96.72        140.79        32.96 o                         
  -1   3  20       1029.91       1012.36       111.82 o                         
   1   3  20         26.56         58.57        10.66 o                         
   3   3  20         16.12         12.59        13.94 o                         
   5   3  20       2122.14       2293.64        96.38 o                         
   7   3  20        116.51        165.73        32.31 o                         
   9   3  20        507.69        448.62        58.15 o                         
  11   3  20        116.89        177.23        36.20 o                         
  13   3  20        309.21        211.88        52.62 o                         
 -16   4  20          1.64        180.34        89.11 o                         
 -14   4  20        106.41        153.45        58.75 o                         
 -12   4  20          0.08        116.03        67.10 o                         
 -10   4  20       1014.27       1012.80       180.61 o                         
  -8   4  20        202.06        219.66        33.83 o                         
  -6   4  20        487.06        551.59        68.14 o                         
  -4   4  20        205.31        239.95        59.57 o                         
  -2   4  20          3.39         76.99        38.69 o                         
   0   4  20       1024.95       1058.90       107.87 o                         
   2   4  20          2.15         28.34        18.27 o                         
   4   4  20        897.75        851.66        68.70 o                         
   6   4  20          0.10         47.44        24.51 o                         
   8   4  20          5.29         34.71        20.53 o                         
  10   4  20         61.39         78.57        25.34 o                         
  12   4  20          7.09         96.19        27.93 o                         
 -15   5  20        267.68        241.18        51.70 o                         
 -13   5  20        167.45        158.82        46.82 o                         
 -11   5  20        698.63        830.68       230.11 o                         
  -9   5  20          0.85         14.69        21.27 o                         
  -7   5  20       2516.48       2434.06       125.87 o                         
  -5   5  20        910.90       1184.27       162.37 o                         
  -3   5  20       1830.61       1746.04       119.57 o                         
  -1   5  20         10.81          1.16        27.95 o                         
   1   5  20        760.99        737.61       125.74 o                         
   3   5  20         47.95         35.67        22.52 o                         
   5   5  20       1869.63       2194.52        77.80 o                         
   7   5  20         23.58         31.94        21.76 o                         
   9   5  20        209.36        179.52        28.19 o                         
  11   5  20        212.04        181.32        40.11 o                         
 -14   6  20        683.61        540.31        80.73 o                         
 -12   6  20       1425.20       1330.36       249.76 o                         
 -10   6  20       2432.91       2340.88       132.37 o                         
  -8   6  20       1594.25       2835.93       466.02 o                         
  -6   6  20       3605.96       4583.50       756.20 o                         
  -4   6  20          4.13         82.87        41.34 o                         
  -2   6  20       1152.57       1174.33       139.37 o                         
   0   6  20       1678.72       1804.73       143.17 o                         
   2   6  20       1793.18       1884.25       155.63 o                         
   4   6  20       1378.03       1415.80       122.82 o                         
   6   6  20        942.22        810.34       115.95 o                         
   8   6  20        477.62        397.15        58.58 o                         
  10   6  20        198.43        165.64        53.96 o                         
 -13   7  20        498.26        420.05        95.97 o                         
 -11   7  20        675.18        700.90       106.28 o                         
  -9   7  20       2118.87       2223.72       107.51 o                         
  -7   7  20        982.01       1158.76       119.99 o                         
  -5   7  20       1815.64       1887.43       128.43 o                         
  -3   7  20         80.59         82.48        35.41 o                         
  -1   7  20       1037.01       1069.17       118.38 o                         
   1   7  20       2300.27       2281.90       158.14 o                         
   3   7  20       4451.94       4663.34       164.01 o                         
   5   7  20        247.30        245.03        45.47 o                         
   7   7  20        133.32        197.42        45.08 o                         
   9   7  20        293.27        256.25        80.57 o                         
 -12   8  20       1596.13       1573.64       228.29 o                         
 -10   8  20       2655.53       2666.85       207.63 o                         
  -8   8  20       1123.29       1173.10       129.18 o                         
  -6   8  20       3584.92       3661.43       361.63 o                         
  -4   8  20       3220.83       3162.37       144.28 o                         
  -2   8  20       4715.53       4708.52       160.31 o                         
   0   8  20       2773.56       2900.01       150.98 o                         
   2   8  20        866.79        956.54       110.26 o                         
   4   8  20       2132.54       2283.84       214.27 o                         
   6   8  20       2870.61       3269.79       178.01 o                         
   8   8  20       2142.94       2186.08       177.98 o                         
  -9   9  20         11.88         84.56        38.10 o                         
  -7   9  20        725.75        685.37       119.69 o                         
  -5   9  20        342.09        307.15        60.41 o                         
  -3   9  20        129.32        114.27        23.11 o                         
  -1   9  20       1498.40       1618.23       194.02 o                         
   1   9  20        545.99        527.96        84.83 o                         
   3   9  20         17.72         66.48        39.54 o                         
   5   9  20       1329.13       1102.98       159.57 o                         
  -6  10  20        343.50        287.60        70.72 o                         
  -4  10  20        611.98        400.08       123.34 o                         
  -2  10  20        285.33        223.55        42.48 o                         
   0  10  20       1514.01       1398.30       165.76 o                         
   2  10  20       1119.46       1019.89       129.17 o                         
   4  10  20       1366.95       1132.66       203.89 o                         
 -15   1  21          1.01         41.57        22.48 o                         
 -13   1  21        728.28        608.59        70.01 o                         
 -11   1  21       1027.10       1026.92       108.09 o                         
  -9   1  21       5900.89       5954.62       229.93 o                         
  -7   1  21       2123.64       2375.75        85.87 o                         
  -5   1  21       5612.06       5159.66       106.87 o                         
  -3   1  21         52.56         27.40        11.08 o                         
  -1   1  21         41.87         44.62        11.07 o                         
   1   1  21          5.46         28.49        13.87 o                         
   3   1  21       9400.78       9858.18       169.77 o                         
   5   1  21        456.28        447.89        41.69 o                         
   7   1  21        950.65        908.48        85.95 o                         
   9   1  21         41.85         70.95        21.77 o                         
  11   1  21        132.07        115.54        25.67 o                         
  13   1  21        728.85        684.75       102.86 o                         
 -16   2  21        592.75        411.80       110.61 o                         
 -14   2  21       1842.97       1812.08       160.31 o                         
 -12   2  21        161.78        275.58        44.37 o                         
 -10   2  21       5017.85       4762.61       319.58 o                         
  -8   2  21         23.02         26.87        17.82 o                         
  -6   2  21       2589.95       2314.72        71.12 o                         
  -4   2  21        493.60        394.32        56.09 o                         
  -2   2  21       1662.79       1520.36       160.91 o                         
   0   2  21       8268.88       7759.49       177.44 o                         
   2   2  21        700.68        600.09       110.00 o                         
   4   2  21       1236.47       1215.69        95.77 o                         
   6   2  21       2590.84       2753.69       110.21 o                         
   8   2  21        826.62       1066.24       122.25 o                         
  10   2  21        400.34        564.06        68.31 o                         
  12   2  21        370.94        369.62        45.52 o                         
 -15   3  21        328.13        337.30        70.33 o                         
 -13   3  21       1349.70       1695.81       191.98 o                         
 -11   3  21       3761.40       3896.61       250.36 o                         
  -9   3  21        408.26        345.51        89.63 o                         
  -7   3  21          7.42         38.67        29.28 o                         
  -5   3  21      15542.11      14915.00       509.83 o                         
  -3   3  21        685.83        684.76        95.23 o                         
  -1   3  21        770.07        750.28       101.42 o                         
   1   3  21       2204.64       2072.56        58.55 o                         
   3   3  21         99.61        126.96        30.32 o                         
   5   3  21       6491.64       6822.61       160.01 o                         
   7   3  21       3013.77       3267.47       125.30 o                         
   9   3  21       1180.90       1143.92       102.53 o                         
  11   3  21         41.15         88.74        23.05 o                         
 -14   4  21       2725.53       2212.55       180.98 o                         
 -12   4  21       4320.43       4297.52       252.33 o                         
 -10   4  21      13105.00      12826.09       768.74 o                         
  -8   4  21      11333.57      11254.13       281.62 o                         
  -6   4  21      10388.51      10222.75       238.99 o                         
  -4   4  21       8007.69       7740.92       293.44 o                         
  -2   4  21        569.32        612.37        63.87 o                         
   0   4  21       7738.16       7668.98       206.78 o                         
   2   4  21       6395.65       6879.42       132.04 o                         
   4   4  21      10533.83      11507.59       208.42 o                         
   6   4  21       4752.78       4862.96       140.23 o                         
   8   4  21       2926.98       2871.93       128.49 o                         
  10   4  21       2013.96       1953.63       127.89 o                         
  12   4  21       1250.91       1332.73       147.46 o                         
 -15   5  21        320.69        248.41        67.04 o                         
 -13   5  21        111.17        104.06        32.99 o                         
 -11   5  21        220.21        223.06        52.20 o                         
  -9   5  21       2646.81       2225.77       105.91 o                         
  -7   5  21        589.39        631.99        81.81 o                         
  -5   5  21       1969.72       1823.27       100.40 o                         
  -3   5  21        744.02        717.18       106.72 o                         
  -1   5  21        963.81        988.55        94.24 o                         
   1   5  21       1666.17       1819.70       114.51 o                         
   3   5  21       2853.03       2927.22       141.01 o                         
   5   5  21        975.07        944.29        98.14 o                         
   7   5  21        791.82        789.96        99.15 o                         
   9   5  21         52.63         55.07        29.06 o                         
  11   5  21        190.46        144.89        40.62 o                         
 -14   6  21        584.34        565.69        84.51 o                         
 -12   6  21       1643.78       1202.40       196.98 o                         
 -10   6  21       2942.29       2743.09       188.08 o                         
  -8   6  21          4.38         37.91        23.85 o                         
  -6   6  21       3821.71       3672.04       209.90 o                         
  -4   6  21       3518.58       3594.33       142.88 o                         
  -2   6  21        168.87        150.01        40.91 o                         
   0   6  21       2514.18       2463.69       134.71 o                         
   2   6  21       1785.44       1901.29       145.47 o                         
   4   6  21       2158.68       2536.54       162.42 o                         
   6   6  21       3335.16       3556.62       158.87 o                         
   8   6  21        222.18        211.67        45.29 o                         
  10   6  21        152.44        165.13        63.33 o                         
 -13   7  21         58.43         83.09        39.42 o                         
 -11   7  21        549.39        485.72       113.32 o                         
  -9   7  21       1426.22       1409.25       135.41 o                         
  -7   7  21       2918.75       2998.64       152.93 o                         
  -5   7  21        269.07        304.13        56.24 o                         
  -3   7  21         43.61         88.81        31.47 o                         
  -1   7  21          1.47         58.97        30.03 o                         
   1   7  21       1529.59       1607.65       166.64 o                         
   3   7  21        355.45        216.71        54.83 o                         
   5   7  21       1816.92       1788.80       157.29 o                         
   7   7  21        115.84        115.67        49.00 o                         
   9   7  21        358.14        229.47        88.09 o                         
 -10   8  21        316.48        133.38       121.07 o                         
  -8   8  21        337.28        139.71       102.91 o                         
  -6   8  21        888.69        884.36        96.77 o                         
  -4   8  21        356.57        341.12        58.53 o                         
  -2   8  21        748.94        825.07        96.51 o                         
   0   8  21          0.02         59.17        32.51 o                         
   2   8  21         80.04        100.81        33.77 o                         
   4   8  21         18.23         44.14        32.64 o                         
   6   8  21        420.35        342.02        64.94 o                         
   8   8  21          6.03         66.10        56.65 o                         
  -9   9  21        650.90        645.20       112.80 o                         
  -7   9  21        119.42         58.66        45.34 o                         
  -5   9  21          4.68        126.65        40.08 o                         
  -3   9  21         44.06         68.84        38.89 o                         
  -1   9  21        454.84        426.40        54.32 o                         
   1   9  21         68.76         84.22        36.00 o                         
   3   9  21         49.96         97.87        39.09 o                         
   5   9  21        261.24        188.27        65.65 o                         
  -6  10  21        296.71        237.68       159.40 o                         
  -4  10  21       2396.79       2195.05       205.45 o                         
  -2  10  21        182.27        173.55        40.60 o                         
   0  10  21        452.27        492.96       100.54 o                         
   2  10  21         77.16        131.52        44.84 o                         
 -16   0  22       3049.09       3466.16       361.23 o                         
 -14   0  22       3210.09       3494.80       130.66 o                         
 -12   0  22       7538.44       9429.77       183.99 o                         
 -10   0  22      19942.12      23501.08       332.05 o                         
  -8   0  22       6505.30       6863.05       326.43 o                         
  -6   0  22         40.40         14.19        15.70 o                         
  -4   0  22      24563.58      24387.74       887.69 o                         
  -2   0  22       2282.86       2073.56        81.51 o                         
   0   0  22       5852.60       5835.11       338.01 o                         
   2   0  22      10990.44      11446.01       534.31 o                         
   4   0  22       1216.02       1127.94       138.93 o                         
   6   0  22      10618.58      11673.00       284.97 o                         
   8   0  22       4417.92       5381.17       353.60 o                         
  10   0  22       3300.61       4008.37       202.63 o                         
  12   0  22        189.86        141.07        52.09 o                         
 -15   1  22        827.98        824.63       120.17 o                         
 -13   1  22        344.40        170.37        58.71 o                         
 -11   1  22          9.52         57.32        15.66 o                         
  -9   1  22       6282.93       5871.70       319.59 o                         
  -7   1  22       3421.02       3273.24       108.12 o                         
  -5   1  22      11658.07      11219.50       219.14 o                         
  -3   1  22         19.65         12.63         9.28 o                         
  -1   1  22       2653.92       2461.67        82.33 o                         
   1   1  22       3305.56       3160.83       118.07 o                         
   3   1  22       1196.65       1347.91       107.10 o                         
   5   1  22       3650.99       3646.38       139.96 o                         
   7   1  22       1534.88       1420.97       124.07 o                         
   9   1  22        206.30        159.10        37.12 o                         
  11   1  22         73.99         97.45        26.27 o                         
 -16   2  22       1853.97       2140.43       668.62 o                         
 -14   2  22       1185.38       1292.64       101.21 o                         
 -12   2  22       3088.49       3736.62       231.75 o                         
 -10   2  22       1438.77       1321.14       108.29 o                         
  -8   2  22       9938.91      10059.00       620.73 o                         
  -6   2  22       3494.51       3425.81       103.77 o                         
  -4   2  22      21584.50      20774.53       737.68 o                         
  -2   2  22       1896.46       1892.30       148.22 o                         
   0   2  22       5665.30       5251.46       112.60 o                         
   2   2  22       1896.49       1923.38       108.09 o                         
   4   2  22       6420.77       6762.37       148.50 o                         
   6   2  22       2907.40       2713.69        90.89 o                         
   8   2  22       4581.20       4976.50       153.50 o                         
  10   2  22       1483.78       1436.88       140.96 o                         
  12   2  22        300.86        253.68        33.59 o                         
 -15   3  22         57.67         61.42        40.88 o                         
 -13   3  22        402.32        259.51        67.41 o                         
 -11   3  22       1274.81       1094.67       130.25 o                         
  -9   3  22        773.27        664.47        86.40 o                         
  -7   3  22       1754.76       1782.96       125.13 o                         
  -5   3  22          7.90         62.93        53.03 o                         
  -3   3  22        344.60        225.04        48.85 o                         
  -1   3  22       1897.09       1920.50       112.62 o                         
   1   3  22        129.77         95.32        15.73 o                         
   3   3  22        785.50        618.84        63.68 o                         
   5   3  22        427.18        442.63        44.24 o                         
   7   3  22        971.45       1035.63        98.51 o                         
   9   3  22         57.28        112.84        46.10 o                         
  11   3  22        245.78        204.95        34.14 o                         
 -14   4  22        301.25        300.78        69.89 o                         
 -12   4  22         57.40         85.97        41.94 o                         
 -10   4  22        520.18        428.69        54.84 o                         
  -8   4  22        231.96        167.21        98.46 o                         
  -6   4  22       2666.67       2662.40       153.78 o                         
  -4   4  22        281.18        304.83        40.37 o                         
  -2   4  22         62.74         70.26        40.46 o                         
   0   4  22         51.96         49.93        32.18 o                         
   2   4  22       1231.77       1178.75       125.62 o                         
   4   4  22        139.73         98.12        21.10 o                         
   6   4  22        629.03        494.56        53.28 o                         
   8   4  22          0.56         76.72        29.58 o                         
  10   4  22          3.45         -3.48        26.00 o                         
 -13   5  22        640.93        437.40        98.57 o                         
 -11   5  22         83.20        118.53        47.94 o                         
  -9   5  22       1084.13       1018.58       127.70 o                         
  -7   5  22        591.80        679.49       101.94 o                         
  -5   5  22       1130.75       1044.77       119.49 o                         
  -3   5  22          4.15         10.70        32.00 o                         
  -1   5  22        294.85        223.84        49.25 o                         
   1   5  22       3191.88       3185.83       188.78 o                         
   3   5  22        409.74        271.03        50.80 o                         
   5   5  22         13.65         36.76        38.63 o                         
   7   5  22        256.65        212.74        50.46 o                         
   9   5  22        363.45        310.98        58.82 o                         
 -12   6  22         55.65         77.62       117.36 o                         
 -10   6  22       1228.50       1423.92       125.83 o                         
  -8   6  22       4787.51       4757.04       175.88 o                         
  -6   6  22       2471.40       2468.74       155.17 o                         
  -4   6  22       6082.77       6033.85       197.26 o                         
  -2   6  22          7.66         41.20        35.74 o                         
   0   6  22       1505.60       1747.82       109.31 o                         
   2   6  22       4453.42       4470.07       241.86 o                         
   4   6  22       1620.14       1455.57       174.53 o                         
   6   6  22        997.97        843.24       101.83 o                         
   8   6  22        322.50        267.50        62.90 o                         
  10   6  22        542.13        401.01       106.18 o                         
 -11   7  22        633.74        600.97       109.07 o                         
  -9   7  22       2043.41       1648.16       205.30 o                         
  -7   7  22        161.84        124.54        44.20 o                         
  -5   7  22       1123.71       1077.96       122.55 o                         
  -3   7  22       2039.89       2095.48       123.42 o                         
  -1   7  22         81.98        103.83        28.95 o                         
   1   7  22       1011.01       1123.68       136.08 o                         
   3   7  22        404.07        351.30        76.93 o                         
   5   7  22        708.44        581.85        87.38 o                         
   7   7  22        439.62        522.35        89.26 o                         
 -10   8  22       2126.29       2011.86       253.69 o                         
  -8   8  22       1920.39       1982.24       220.74 o                         
  -6   8  22       1469.56       1460.31       180.59 o                         
  -4   8  22       4203.14       4683.68       149.14 o                         
  -2   8  22         54.78         80.24        25.35 o                         
   0   8  22       2138.52       1920.41       232.41 o                         
   2   8  22       1423.74       1361.40       162.02 o                         
   4   8  22        552.82        620.58        97.95 o                         
   6   8  22       1997.91       2126.52       209.38 o                         
  -9   9  22       1153.69        869.95       121.40 o                         
  -7   9  22          2.29         42.77        40.53 o                         
  -5   9  22       1577.16       1421.10       193.24 o                         
  -3   9  22       2445.33       2641.62       184.21 o                         
  -1   9  22         14.19         68.66        27.03 o                         
   1   9  22        964.33        982.12       152.99 o                         
   3   9  22         14.03         50.52        34.77 o                         
   5   9  22        439.60        357.57        82.54 o                         
  -4  10  22        903.20        808.95       110.72 o                         
  -2  10  22        304.79        241.17        47.35 o                         
   0  10  22        101.24        104.55        39.97 o                         
 -15   1  23        108.92         -4.24        40.84 o                         
 -13   1  23        125.50         94.63        24.31 o                         
 -11   1  23        149.58        167.84        26.60 o                         
  -9   1  23        307.47        335.08        64.62 o                         
  -7   1  23       1940.37       1796.09        60.91 o                         
  -5   1  23       2689.86       2161.16        75.30 o                         
  -3   1  23       1875.38       1799.63        54.12 o                         
  -1   1  23        108.17         91.62        21.07 o                         
   1   1  23        308.92        266.56        30.46 o                         
   3   1  23        105.96         99.57        24.89 o                         
   5   1  23       1052.76       1132.62        91.17 o                         
   7   1  23         26.18         66.14        21.18 o                         
   9   1  23         15.04         64.14        25.36 o                         
  11   1  23         49.62         85.44        27.45 o                         
 -16   2  23       1163.13       1305.67       396.11 o                         
 -14   2  23       2567.94       2526.23       176.31 o                         
 -12   2  23       3834.96       4038.99       246.22 o                         
 -10   2  23       4906.46       5293.20       240.90 o                         
  -8   2  23       4852.88       4286.26       150.12 o                         
  -6   2  23       2767.54       2530.20       176.13 o                         
  -4   2  23      19149.03      17787.87       604.59 o                         
  -2   2  23       3025.82       2868.89       113.63 o                         
   0   2  23        458.72        482.44        45.91 o                         
   2   2  23       5211.17       5146.45       114.51 o                         
   4   2  23        144.47        220.71        30.08 o                         
   6   2  23       2408.38       2576.10       118.14 o                         
   8   2  23       3234.19       3649.47       119.47 o                         
  10   2  23       1393.48       1556.23       150.43 o                         
 -15   3  23        396.37        378.47        81.95 o                         
 -13   3  23       1265.17       1292.49       123.07 o                         
 -11   3  23       1229.73       1239.49       107.68 o                         
  -9   3  23       4974.45       4579.92       279.75 o                         
  -7   3  23       3521.59       3410.06       258.40 o                         
  -5   3  23          9.69          1.04        30.38 o                         
  -3   3  23      16151.98      15796.12       362.66 o                         
  -1   3  23         35.12         52.04        27.10 o                         
   1   3  23       1026.10        806.80        93.32 o                         
   3   3  23        454.01        586.07        57.86 o                         
   5   3  23        166.20        191.71        28.19 o                         
   7   3  23       3609.50       3480.21       113.30 o                         
   9   3  23       1383.59       1573.07       120.29 o                         
  11   3  23        410.05        525.51        69.44 o                         
 -14   4  23       1595.39       1592.60       135.29 o                         
 -12   4  23       1978.29       2005.04       196.10 o                         
 -10   4  23       1222.97       1244.79       104.00 o                         
  -8   4  23       4200.13       3837.48       179.46 o                         
  -6   4  23        881.11       1060.80       103.59 o                         
  -4   4  23      11493.97      11702.16       282.63 o                         
  -2   4  23       3775.90       3882.62       139.93 o                         
   0   4  23        494.19        572.36        73.79 o                         
   2   4  23       2273.26       2375.19       166.72 o                         
   4   4  23       1501.39       1710.67       189.18 o                         
   6   4  23       3706.48       3825.86       151.76 o                         
   8   4  23       3509.75       3856.44       356.09 o                         
  10   4  23        788.22        769.99       112.97 o                         
 -13   5  23        936.68        887.41       145.84 o                         
 -11   5  23       2128.48       1969.40       158.01 o                         
  -9   5  23       3352.20       3180.55       118.17 o                         
  -7   5  23       5033.23       5034.30       152.24 o                         
  -5   5  23       2744.97       2644.94       158.98 o                         
  -3   5  23       6992.85       6886.45       216.44 o                         
  -1   5  23         90.11        100.46        41.96 o                         
   1   5  23       2372.48       2435.72       110.15 o                         
   3   5  23       1698.10       1767.90       181.32 o                         
   5   5  23        748.66        860.61       124.15 o                         
   7   5  23       1025.73        981.75       143.34 o                         
   9   5  23       1211.91       1208.79       184.43 o                         
 -12   6  23        705.63        603.74       116.48 o                         
 -10   6  23       3499.87       2845.57       231.74 o                         
  -8   6  23       6797.96       5903.11       162.53 o                         
  -6   6  23        172.88        123.55        43.40 o                         
  -4   6  23       1227.52       1239.30       148.52 o                         
  -2   6  23       3447.41       3319.16       181.75 o                         
   0   6  23        208.62        248.98        56.61 o                         
   2   6  23       2593.75       2479.61       194.57 o                         
   4   6  23         92.51         64.06        30.96 o                         
   6   6  23        780.71        735.66       100.00 o                         
   8   6  23        968.32        760.87       150.20 o                         
 -11   7  23         77.56         82.12        41.09 o                         
  -9   7  23        401.00        337.84        79.77 o                         
  -7   7  23        137.50        111.43        34.33 o                         
  -5   7  23       1551.26       1568.42       162.32 o                         
  -3   7  23          0.75         43.88        32.04 o                         
  -1   7  23         21.99         88.99        29.67 o                         
   1   7  23          0.69         35.43        38.20 o                         
   3   7  23        315.84        312.89        62.64 o                         
   5   7  23         14.34         35.09        24.56 o                         
   7   7  23        363.54        272.50        64.58 o                         
 -10   8  23          7.93        124.66        74.07 o                         
  -8   8  23         60.29         22.38        50.44 o                         
  -6   8  23        509.78        401.91        78.00 o                         
  -4   8  23        124.55        162.28        38.09 o                         
  -2   8  23          9.73         81.66        30.87 o                         
   0   8  23         18.27         50.86        42.78 o                         
   2   8  23        616.94        474.02       104.26 o                         
   4   8  23        152.07        132.31        47.80 o                         
   6   8  23          0.67         73.91        37.31 o                         
  -7   9  23         13.60         97.06        58.32 o                         
  -5   9  23         71.34         93.79        40.23 o                         
  -3   9  23        739.40        822.77        95.31 o                         
  -1   9  23        154.97        117.82        39.16 o                         
   1   9  23          0.24         13.71        22.34 o                         
   3   9  23         49.60         87.73        37.68 o                         
  -2  10  23       1284.40        940.03       153.01 o                         
 -14   0  24        777.80        490.92       190.69 o                         
 -12   0  24       2051.23       2209.32       157.54 o                         
  -8   0  24      23215.57      22325.98       262.53 o                         
  -6   0  24      22793.72      22194.97       477.47 o                         
  -4   0  24       2306.99       1958.07       104.51 o                         
  -2   0  24      29457.10      29817.69      1043.39 o                         
   0   0  24       5577.02       5474.96       243.73 o                         
   2   0  24      22925.37      22414.88       715.00 o                         
   4   0  24       2217.34       2391.75       148.30 o                         
   6   0  24        965.86       1067.21       161.58 o                         
   8   0  24       2895.88       3348.87       176.71 o                         
  10   0  24       3825.28       4816.94       331.45 o                         
 -15   1  24        841.49        586.93       334.71 o                         
 -13   1  24        358.06        240.50        50.72 o                         
 -11   1  24       1231.65       1453.30       121.36 o                         
  -9   1  24       3946.41       3896.86       145.74 o                         
  -7   1  24       2076.36       1941.14       132.86 o                         
  -5   1  24         40.03         32.42        17.85 o                         
  -3   1  24       3409.94       3169.38       100.99 o                         
  -1   1  24        114.83         94.28        19.28 o                         
   1   1  24        103.78        165.29        27.96 o                         
   3   1  24       1727.65       1918.67        97.65 o                         
   5   1  24         27.42         66.73        20.78 o                         
   7   1  24         11.51         35.37        21.96 o                         
   9   1  24       1496.80       1731.76       129.88 o                         
  11   1  24        729.28        595.15        90.55 o                         
 -14   2  24       2211.53       2049.61       139.72 o                         
 -12   2  24       1619.37       1493.67       124.68 o                         
 -10   2  24       1898.61       1943.01       149.16 o                         
  -8   2  24       2920.98       2235.85       138.00 o                         
  -6   2  24       8208.29       7498.17       209.74 o                         
  -4   2  24       4977.42       4668.89       243.58 o                         
  -2   2  24      10094.10      10301.25       229.36 o                         
   0   2  24         92.91        151.03        27.36 o                         
   2   2  24        822.75        840.55        81.56 o                         
   4   2  24       1556.63       1727.70       109.00 o                         
   6   2  24       2479.96       2460.68       132.89 o                         
   8   2  24       3873.59       3998.29       129.76 o                         
  10   2  24       1054.82        946.63       111.39 o                         
 -15   3  24         73.00        122.20        39.24 o                         
 -13   3  24          4.13         35.56        27.37 o                         
 -11   3  24          2.29         58.33        18.69 o                         
  -9   3  24        867.97        877.81        76.27 o                         
  -7   3  24       2859.53       2463.67       256.79 o                         
  -5   3  24         21.03          6.98        45.30 o                         
  -3   3  24        337.53        280.17        55.55 o                         
  -1   3  24       1376.82       1364.58        98.18 o                         
   1   3  24        770.93        780.66        94.69 o                         
   3   3  24        761.18        733.42        97.60 o                         
   5   3  24        660.19        660.77        72.83 o                         
   7   3  24          4.07         89.23        28.62 o                         
   9   3  24         21.06         72.98        20.62 o                         
  11   3  24        519.07        469.74        82.25 o                         
 -14   4  24         19.79         47.48        50.70 o                         
 -12   4  24         54.81         29.16        31.59 o                         
 -10   4  24          0.02          8.95        23.77 o                         
  -8   4  24        242.08        225.07        38.26 o                         
  -6   4  24        472.17        533.97        66.94 o                         
  -4   4  24       3076.25       2784.39       122.54 o                         
  -2   4  24         13.29         16.36        35.08 o                         
   0   4  24         73.36         73.63        33.20 o                         
   2   4  24         90.53         93.61        26.83 o                         
   4   4  24        202.10        159.42        45.97 o                         
   6   4  24          6.00         39.00        23.70 o                         
   8   4  24          0.01         92.88        51.25 o                         
  10   4  24        140.74        139.90        42.66 o                         
 -13   5  24         16.95         53.44        26.10 o                         
 -11   5  24          8.61        -35.43        48.67 o                         
  -9   5  24       1463.49       1210.89       136.85 o                         
  -7   5  24        125.47        187.81        63.84 o                         
  -5   5  24        817.54        792.61        90.11 o                         
  -3   5  24       1382.68       1213.12       132.18 o                         
  -1   5  24        607.59        516.41        74.65 o                         
   1   5  24        207.49        212.42        51.30 o                         
   3   5  24       2097.38       2269.47       120.13 o                         
   5   5  24         13.18         56.24        28.38 o                         
   7   5  24         77.82        134.96        39.52 o                         
   9   5  24        308.61        307.36        67.01 o                         
 -12   6  24       1426.27       1104.95       164.51 o                         
 -10   6  24       1264.04       1158.41       157.48 o                         
  -8   6  24       1263.97       1199.58       119.00 o                         
  -6   6  24       1106.30       1114.62       144.68 o                         
  -4   6  24         28.04         19.19        27.17 o                         
  -2   6  24       2684.17       2540.65       175.23 o                         
   0   6  24          6.83         95.67        34.89 o                         
   2   6  24       2207.06       2294.78       152.20 o                         
   4   6  24        491.63        536.54        85.87 o                         
   6   6  24        235.06        240.62        59.93 o                         
   8   6  24        336.53        188.92        64.14 o                         
 -11   7  24        395.94        460.42        70.68 o                         
  -9   7  24        391.52        402.16        70.11 o                         
  -7   7  24       3341.73       3271.37       153.70 o                         
  -5   7  24        142.66        167.27        51.80 o                         
  -3   7  24       1882.23       1871.16       214.80 o                         
  -1   7  24        533.53        523.24        67.18 o                         
   1   7  24        680.88        726.47        94.20 o                         
   3   7  24        681.24        552.74        88.66 o                         
   5   7  24        212.20        177.28        59.57 o                         
   7   7  24        395.13        431.07        74.27 o                         
 -10   8  24       1545.18       1823.13       342.27 o                         
  -8   8  24       3177.13       3056.66       253.48 o                         
  -6   8  24       1384.00       1212.94       156.01 o                         
  -4   8  24       3828.68       3896.73       332.05 o                         
  -2   8  24       4860.95       4865.08       234.42 o                         
   0   8  24        553.91        556.60        89.38 o                         
   2   8  24       2483.34       2556.24       147.61 o                         
   4   8  24       1630.63       1875.38       181.99 o                         
  -7   9  24       1113.20        834.06       181.77 o                         
  -5   9  24         97.24        118.04        27.60 o                         
  -3   9  24        815.40        822.28       111.46 o                         
  -1   9  24        237.00        220.44        60.80 o                         
   1   9  24         80.36        124.91        44.44 o                         
   3   9  24        410.02        380.59       142.95 o                         
 -13   1  25        440.09        220.81       110.73 o                         
 -11   1  25        748.55        599.87        87.30 o                         
  -9   1  25        374.97        316.29        54.93 o                         
  -7   1  25       1913.52       1892.98       107.58 o                         
  -5   1  25       2837.56       2753.73        87.46 o                         
  -3   1  25        732.32        690.10        63.31 o                         
  -1   1  25        717.68        674.53        71.97 o                         
   1   1  25        141.55        136.18        27.80 o                         
   3   1  25        359.02        337.38        49.42 o                         
   5   1  25          5.43         51.91        18.70 o                         
   7   1  25         30.39         73.44        26.60 o                         
   9   1  25        415.95        351.41        49.16 o                         
  11   1  25         65.45         69.41        19.20 o                         
 -14   2  25       1208.97       1029.03       181.77 o                         
 -12   2  25        659.52        506.11        65.66 o                         
 -10   2  25        453.05        428.65        51.30 o                         
  -8   2  25       2748.66       2618.20       155.65 o                         
  -6   2  25        334.31        289.19        36.71 o                         
  -4   2  25       3014.93       2914.40       136.01 o                         
  -2   2  25       4044.39       3804.44       173.59 o                         
   0   2  25       1956.68       2046.53       138.05 o                         
   2   2  25        503.81        620.50        91.56 o                         
   4   2  25       3634.35       3589.49       109.33 o                         
   6   2  25       1407.46       1673.71       116.42 o                         
   8   2  25         49.74         41.98        19.11 o                         
  10   2  25        949.56       1170.48       131.25 o                         
 -13   3  25        602.45        659.89       109.77 o                         
 -11   3  25        518.38        572.39        83.55 o                         
  -9   3  25        146.52        193.93        34.64 o                         
  -7   3  25       3267.61       3137.12       153.97 o                         
  -5   3  25       7105.30       6872.92       178.44 o                         
  -3   3  25       1168.95       1408.02       146.18 o                         
  -1   3  25       3772.62       3864.67       152.30 o                         
   1   3  25         87.78         93.15        31.71 o                         
   3   3  25       5405.01       5513.92       193.59 o                         
   5   3  25        316.13        322.93       124.53 o                         
   7   3  25       1343.56       1471.47       147.03 o                         
   9   3  25        134.13        233.45        60.91 o                         
 -14   4  25       3918.56       3743.38       215.78 o                         
 -12   4  25       2064.81       2005.63       127.43 o                         
 -10   4  25       2906.57       2695.55       105.77 o                         
  -8   4  25       5383.04       5235.74       260.11 o                         
  -6   4  25      11456.44      11329.43       283.52 o                         
  -4   4  25       7965.73       8108.61       217.58 o                         
  -2   4  25      10083.73      10577.41       276.83 o                         
   0   4  25       1844.50       1784.40       144.01 o                         
   2   4  25       1093.01       1187.73       120.81 o                         
   4   4  25       3129.23       3149.67       157.00 o                         
   6   4  25       1801.60       2042.87       140.16 o                         
   8   4  25       1380.75       1034.59       161.63 o                         
 -13   5  25        321.88        405.17        84.63 o                         
 -11   5  25        507.68        595.51        85.97 o                         
  -9   5  25        666.64        734.59        69.96 o                         
  -7   5  25       1094.09        885.58       108.81 o                         
  -5   5  25        139.07        212.29        47.35 o                         
  -3   5  25       2218.78       2148.48       137.86 o                         
  -1   5  25       3441.25       3191.46       179.03 o                         
   1   5  25        633.33        659.30        73.83 o                         
   3   5  25       1022.55       1035.17       103.66 o                         
   5   5  25        479.71        442.37       113.59 o                         
   7   5  25          2.25         34.24        37.53 o                         
   9   5  25        322.46        288.02        57.70 o                         
 -12   6  25        420.31        187.01        85.98 o                         
 -10   6  25        233.49        156.98        75.26 o                         
  -8   6  25       1624.33       1360.47       138.47 o                         
  -6   6  25       5946.09       5991.63       152.72 o                         
  -4   6  25        884.66        779.92       102.88 o                         
  -2   6  25       1276.46       1514.94       164.76 o                         
   0   6  25        598.62        644.67       100.74 o                         
   2   6  25       2258.64       2336.97       199.36 o                         
   4   6  25       2025.33       1855.50       176.30 o                         
   6   6  25         77.24        105.05        48.00 o                         
 -11   7  25        262.96        202.18        53.59 o                         
  -9   7  25        430.76        364.02       119.68 o                         
  -7   7  25       1142.88        963.51       115.66 o                         
  -5   7  25        167.43         97.22        37.92 o                         
  -3   7  25       1971.93       1869.64       177.54 o                         
  -1   7  25       1287.78       1140.80       166.75 o                         
   1   7  25         89.42         99.48        40.99 o                         
   3   7  25          5.75         81.75        24.66 o                         
   5   7  25         80.67         95.42        33.71 o                         
  -8   8  25        286.27        225.14        60.78 o                         
  -6   8  25         30.93        130.27        34.57 o                         
  -4   8  25        116.91        136.50        35.20 o                         
  -2   8  25        169.43         89.77        42.86 o                         
   0   8  25         92.10         77.49        44.31 o                         
   2   8  25          3.97         86.06        27.13 o                         
   4   8  25        138.75        100.56        32.47 o                         
  -5   9  25          9.24         37.38        25.61 o                         
  -3   9  25         41.05         95.81        33.92 o                         
  -1   9  25        140.53        147.52        54.97 o                         
   1   9  25        168.80        143.60        47.32 o                         
 -12   0  26       3208.24       3522.91       150.91 o                         
 -10   0  26       3483.90       3546.25       183.27 o                         
  -8   0  26       3776.99       3305.17       181.41 o                         
  -6   0  26       6161.60       5367.92       240.92 o                         
  -4   0  26       9433.02       8923.07       385.89 o                         
  -2   0  26       5250.25       5577.46       216.08 o                         
   0   0  26       4967.41       5313.78       316.48 o                         
   2   0  26       2599.91       3075.13        98.86 o                         
   4   0  26       9404.94      10081.70       204.17 o                         
   6   0  26        621.93        693.36        76.82 o                         
   8   0  26       3305.49       4297.12       132.40 o                         
  10   0  26        488.59        348.95        83.47 o                         
 -13   1  26       1225.57       1039.13       335.50 o                         
 -11   1  26        760.49        825.94       142.81 o                         
  -9   1  26        628.12        779.69       103.58 o                         
  -7   1  26       1422.26       1370.43        91.64 o                         
  -5   1  26        983.93        992.99        89.67 o                         
  -3   1  26       3783.62       3959.26       125.45 o                         
  -1   1  26       5528.43       5314.21       199.04 o                         
   1   1  26       2668.45       2586.68       137.07 o                         
   3   1  26         28.83         56.02        14.41 o                         
   5   1  26        467.94        584.90        67.35 o                         
   7   1  26        609.53        684.27        87.51 o                         
   9   1  26        182.91         98.01        38.67 o                         
 -14   2  26       1734.90       1339.65       167.22 o                         
 -12   2  26       1251.80       1178.60       189.32 o                         
 -10   2  26       2019.18       1929.94        74.06 o                         
  -8   2  26       2279.12       2204.16       101.21 o                         
  -6   2  26       6418.79       6127.75       163.97 o                         
  -4   2  26       4255.44       4281.53       184.76 o                         
  -2   2  26       9066.81       8577.61       249.69 o                         
   0   2  26       4157.66       4438.01       145.15 o                         
   2   2  26       2679.54       2975.79       123.80 o                         
   4   2  26       3212.47       3460.11       133.18 o                         
   6   2  26       1798.15       1943.87       195.51 o                         
   8   2  26        671.97        688.25       105.18 o                         
  10   2  26        340.25        208.86        56.59 o                         
 -13   3  26        339.58        340.36        75.48 o                         
 -11   3  26         89.88        130.20        31.83 o                         
  -9   3  26        296.63        277.19        37.77 o                         
  -7   3  26        185.63        106.73        43.07 o                         
  -5   3  26        988.33        853.97       101.38 o                         
  -3   3  26        392.94        436.64        53.55 o                         
  -1   3  26         76.65        158.51        48.97 o                         
   1   3  26        713.63        593.72        81.68 o                         
   3   3  26         28.20        109.71        30.84 o                         
   5   3  26         53.95         79.84        33.17 o                         
   7   3  26        163.99        208.55        50.68 o                         
   9   3  26        132.34        229.06        46.99 o                         
 -12   4  26          1.45         54.18        26.46 o                         
 -10   4  26         23.69         20.91        26.67 o                         
  -8   4  26        522.17        473.19        73.97 o                         
  -6   4  26        122.85         74.66        36.80 o                         
  -4   4  26          9.59         33.15        29.36 o                         
  -2   4  26         10.10         80.82        37.13 o                         
   0   4  26        825.19        550.00        81.41 o                         
   2   4  26        221.73        248.32        55.26 o                         
   4   4  26         33.10         85.26        49.19 o                         
   6   4  26        164.16        131.71        33.19 o                         
   8   4  26        234.20        133.61        41.32 o                         
 -11   5  26         30.36         71.21        33.16 o                         
  -9   5  26        199.29        115.92        27.34 o                         
  -7   5  26       1161.40        993.26       133.34 o                         
  -5   5  26          0.81         79.35        26.07 o                         
  -3   5  26         22.64         68.59        33.96 o                         
  -1   5  26        247.66        149.76        88.16 o                         
   1   5  26        291.98        279.82        63.67 o                         
   3   5  26          4.85         54.80        28.73 o                         
   5   5  26        245.25        189.02        48.01 o                         
   7   5  26        558.91        591.33        97.43 o                         
 -10   6  26       1218.73       1184.70       159.40 o                         
  -8   6  26       1684.42       1680.99       147.71 o                         
  -6   6  26        711.41        655.75        85.18 o                         
  -4   6  26       1482.53       1478.30       192.27 o                         
  -2   6  26       2476.26       2434.81       176.45 o                         
   0   6  26       3156.83       3568.95       274.94 o                         
   2   6  26        764.00        704.84       113.40 o                         
   4   6  26        938.82        616.94       107.59 o                         
   6   6  26         38.16        116.89        42.30 o                         
  -9   7  26        270.55        269.19        77.70 o                         
  -7   7  26        316.81        357.52        52.74 o                         
  -5   7  26        977.18        953.90       127.44 o                         
  -3   7  26        686.41        721.39       103.72 o                         
  -1   7  26       1066.38       1034.15       128.67 o                         
   1   7  26        254.11        152.78        54.94 o                         
   3   7  26        521.26        490.79       101.75 o                         
   5   7  26        329.33        269.00        61.63 o                         
  -8   8  26       1195.63       1183.09       176.89 o                         
  -6   8  26       2044.67       2022.51       317.62 o                         
  -4   8  26       1330.40       1233.48       202.34 o                         
  -2   8  26       1736.41       1826.73       172.19 o                         
   0   8  26       1166.77       1118.04       171.60 o                         
   2   8  26        447.15        398.44        65.75 o                         
 -13   1  27        286.94        203.16       109.54 o                         
 -11   1  27        401.54        462.80        72.15 o                         
  -9   1  27         66.45         42.11        23.24 o                         
  -7   1  27         66.74         70.08        23.65 o                         
  -5   1  27          2.21         11.28        15.85 o                         
  -3   1  27         41.10         85.10        37.99 o                         
  -1   1  27       1917.65       1797.00       134.94 o                         
   1   1  27         98.03        193.67        34.32 o                         
   3   1  27        395.35        464.83        60.78 o                         
   5   1  27        489.33        518.12        75.42 o                         
   7   1  27         40.91         82.72        20.15 o                         
   9   1  27        304.11        248.44        46.91 o                         
 -14   2  27       2377.15       2319.08       259.92 o                         
 -12   2  27        739.19        599.85       120.01 o                         
 -10   2  27       1551.61       1532.61       101.75 o                         
  -8   2  27       1982.68       1845.72       161.02 o                         
  -6   2  27       4060.58       3508.18       128.83 o                         
  -4   2  27       4205.78       3880.79       141.07 o                         
  -2   2  27       3640.55       3719.58       164.46 o                         
   0   2  27       1454.82       1454.08       176.48 o                         
   2   2  27       3136.46       3095.11       128.02 o                         
   4   2  27        508.65        500.33        71.93 o                         
   6   2  27        814.44        906.42       132.99 o                         
   8   2  27       1504.56       1454.32       224.04 o                         
 -13   3  27        739.90        724.90       168.17 o                         
 -11   3  27        795.91        680.96        91.98 o                         
  -9   3  27        246.07        312.23        39.23 o                         
  -7   3  27        945.57        931.00        96.59 o                         
  -5   3  27       1419.80       1260.88       114.51 o                         
  -3   3  27       4010.24       3981.95       207.98 o                         
  -1   3  27       2432.30       2448.77       118.82 o                         
   1   3  27         98.64        126.06        36.40 o                         
   3   3  27        631.18        823.54        97.25 o                         
   5   3  27       1648.32       1826.13       126.90 o                         
   7   3  27        331.43        232.72        45.86 o                         
 -12   4  27       2087.81       1693.33       151.33 o                         
 -10   4  27       2786.37       2782.91       121.36 o                         
  -8   4  27       1217.65       1149.11       151.32 o                         
  -6   4  27       2088.38       2238.93       261.10 o                         
  -4   4  27       1857.87       1972.69       164.09 o                         
  -2   4  27       3886.92       4177.56       170.25 o                         
   0   4  27       4371.28       4708.86       167.59 o                         
   2   4  27       3695.64       3995.83       176.01 o                         
   4   4  27       2759.14       3310.41       144.37 o                         
   6   4  27       2008.18       1949.01       208.64 o                         
   8   4  27       1128.44        994.82       185.42 o                         
 -11   5  27        477.88        417.68        78.59 o                         
  -9   5  27        902.80        923.01       120.12 o                         
  -7   5  27       1205.99       1208.31       145.90 o                         
  -5   5  27       1547.63       1591.12       122.38 o                         
  -3   5  27       1440.72       1379.87       169.67 o                         
  -1   5  27       2866.50       2960.49       153.25 o                         
   1   5  27       1661.25       1593.70       122.46 o                         
   3   5  27        571.78        566.38        88.73 o                         
   5   5  27        212.61        190.93        41.66 o                         
   7   5  27        489.70        429.79        74.48 o                         
 -10   6  27       1389.10       1330.23       158.58 o                         
  -8   6  27       1049.26        936.62       108.19 o                         
  -6   6  27        164.29        185.17        46.29 o                         
  -4   6  27       1752.54       1658.03       154.23 o                         
  -2   6  27       1954.96       1847.63       144.05 o                         
   0   6  27       2863.80       2682.07       160.77 o                         
   2   6  27        368.90        381.02        58.12 o                         
   4   6  27       1184.67       1176.11       156.25 o                         
   6   6  27        132.03        154.32        48.21 o                         
  -9   7  27         48.03        118.59        42.33 o                         
  -7   7  27          6.78         62.47        38.29 o                         
  -5   7  27         63.45         88.52        46.74 o                         
  -3   7  27         80.37         85.68        33.84 o                         
  -1   7  27         73.85        117.59        41.83 o                         
   1   7  27        878.47        862.61       140.00 o                         
   3   7  27         56.22         79.61        27.31 o                         
  -6   8  27         42.40         93.77        56.29 o                         
  -4   8  27          8.94         21.63        22.59 o                         
  -2   8  27          0.01         82.88        33.97 o                         
   0   8  27        349.12        274.03        70.86 o                         
 -12   0  28       3749.36       3852.85       404.46 o                         
 -10   0  28       5647.48       5253.21       327.55 o                         
  -8   0  28       4860.37       4625.17       228.62 o                         
  -6   0  28       1626.10       1899.50       329.40 o                         
  -4   0  28       1399.30       1426.62       329.67 o                         
  -2   0  28       9817.12      10055.54       486.41 o                         
   0   0  28      14926.83      16702.74       801.76 o                         
   2   0  28       5360.81       5106.88       221.86 o                         
   4   0  28       3024.29       3136.58       522.22 o                         
   6   0  28        435.09        397.93        99.67 o                         
   8   0  28        799.45        691.36       202.63 o                         
 -13   1  28        694.71        635.20       182.74 o                         
 -11   1  28         84.07         26.69        19.13 o                         
  -9   1  28       1500.20       1519.28       196.72 o                         
  -7   1  28        875.26        934.96       108.95 o                         
  -5   1  28       1042.80       1041.88       125.59 o                         
  -3   1  28        595.77        773.27       100.54 o                         
  -1   1  28        715.45        850.30        98.73 o                         
   1   1  28        644.21        759.90        94.61 o                         
   3   1  28       1549.73       1580.32       154.19 o                         
   5   1  28        685.11        732.22       122.42 o                         
   7   1  28        684.67        783.76       100.09 o                         
 -12   2  28       1514.90       1089.95       196.63 o                         
 -10   2  28       1751.90       1756.27       166.59 o                         
  -8   2  28       1996.40       2021.47       159.40 o                         
  -6   2  28       2231.82       2125.42        84.26 o                         
  -4   2  28        972.13       1148.08       109.98 o                         
  -2   2  28        872.67        945.92       185.86 o                         
   0   2  28       3193.55       3317.48       104.08 o                         
   2   2  28       1770.78       1959.96       177.32 o                         
   4   2  28       1333.52       1966.39       367.55 o                         
   6   2  28       1553.60       1458.06       140.63 o                         
   8   2  28        395.76        448.29        67.08 o                         
 -13   3  28        257.35        191.27        66.10 o                         
 -11   3  28         60.08         85.86        37.16 o                         
  -9   3  28         76.68         72.05        26.29 o                         
  -7   3  28        319.48        351.70        52.35 o                         
  -5   3  28         63.84        112.57        37.63 o                         
  -3   3  28        691.96        607.68        97.79 o                         
  -1   3  28        495.39        322.65        41.91 o                         
   1   3  28        466.95        404.68        66.44 o                         
   3   3  28        253.00        205.20        38.15 o                         
   5   3  28        511.76        487.73        81.83 o                         
   7   3  28         40.49         62.79        17.28 o                         
 -12   4  28          0.37        102.57        29.84 o                         
 -10   4  28          5.55         49.60        20.75 o                         
  -8   4  28         25.41         58.78        42.68 o                         
  -6   4  28         51.92         15.13        32.12 o                         
  -4   4  28          1.18         19.90        23.63 o                         
  -2   4  28         30.95         58.08        34.65 o                         
   0   4  28        120.95         91.17        39.38 o                         
   2   4  28        544.36        680.35        89.68 o                         
   4   4  28          7.74         95.95        39.26 o                         
   6   4  28        155.15        116.79        41.09 o                         
 -11   5  28          0.54         32.48        32.23 o                         
  -9   5  28        503.99        473.83        61.44 o                         
  -7   5  28         18.72         46.27        20.45 o                         
  -5   5  28          0.56         60.35        30.11 o                         
  -3   5  28        908.45        851.84        97.33 o                         
  -1   5  28        588.92        493.26        79.41 o                         
   1   5  28         56.39         93.43        32.06 o                         
   3   5  28        518.52        404.22        88.89 o                         
   5   5  28         21.80        111.54        32.04 o                         
 -10   6  28        587.54        574.13       107.62 o                         
  -8   6  28        695.48        677.73       141.68 o                         
  -6   6  28       1167.82       1097.42       155.85 o                         
  -4   6  28        385.88        429.74        73.55 o                         
  -2   6  28        888.17        824.88       141.15 o                         
   0   6  28        771.56        716.23        98.07 o                         
   2   6  28        261.10        302.37       108.49 o                         
   4   6  28        483.79        371.25        66.32 o                         
  -7   7  28        127.75         89.81        25.87 o                         
  -5   7  28        317.87        214.51        54.24 o                         
  -3   7  28        114.56        128.68        32.03 o                         
  -1   7  28       1387.53       1221.17       164.66 o                         
   1   7  28        803.15        733.92       128.76 o                         
   3   7  28        129.92        161.12        45.95 o                         
  -4   8  28       1806.91       2076.44       215.24 o                         
  -2   8  28       2369.48       1981.90       289.30 o                         
 -13   1  29         21.95          6.10        24.13 o                         
 -11   1  29        169.30        119.98        41.35 o                         
  -9   1  29        273.07        292.76        62.12 o                         
  -7   1  29        171.71        136.95        44.69 o                         
  -5   1  29       1036.98       1050.52       189.07 o                         
  -3   1  29        179.42        216.20        68.28 o                         
  -1   1  29         28.19         73.14        28.18 o                         
   1   1  29        753.85        779.35        98.78 o                         
   3   1  29         11.00         50.26        28.25 o                         
   5   1  29          0.43         28.09        24.84 o                         
   7   1  29        190.54        231.94        92.53 o                         
 -12   2  29       2252.46       2341.36       351.68 o                         
 -10   2  29        168.28        144.57        39.27 o                         
  -8   2  29       1300.50       1290.98       158.93 o                         
  -6   2  29       1156.09       1005.12        98.82 o                         
  -4   2  29        826.29        701.21       111.41 o                         
  -2   2  29       2463.24       2655.91        93.51 o                         
   0   2  29        991.02        943.23       134.90 o                         
   2   2  29        771.58        868.62        98.54 o                         
   4   2  29       2599.64       2984.90       148.83 o                         
   6   2  29        634.02        534.19        80.42 o                         
 -11   3  29        341.84        321.64        67.81 o                         
  -9   3  29        244.72        255.30        54.97 o                         
  -7   3  29       2349.86       2115.49       145.00 o                         
  -5   3  29       1226.14       1211.63       126.05 o                         
  -3   3  29        448.34        345.35        50.86 o                         
  -1   3  29        239.70        160.34        46.63 o                         
   1   3  29        316.79        291.67        63.85 o                         
   3   3  29       1298.43       1198.97       149.86 o                         
   5   3  29       1676.36       1684.89       128.02 o                         
   7   3  29        337.79        316.58        61.33 o                         
 -10   4  29       1220.96       1033.48       246.52 o                         
  -8   4  29       2917.07       2734.45       113.50 o                         
  -6   4  29       3294.79       3516.77       175.79 o                         
  -4   4  29       4485.27       4687.91       241.71 o                         
  -2   4  29       2268.44       2777.52       130.63 o                         
   0   4  29       2352.49       2652.03       240.05 o                         
   2   4  29       1926.01       2077.53       128.39 o                         
   4   4  29       1585.27       1336.81       165.78 o                         
   6   4  29       1749.30       1431.51       253.48 o                         
  -9   5  29        103.83         72.56        25.00 o                         
  -7   5  29        318.30        318.11        52.28 o                         
  -5   5  29        544.59        499.61        80.32 o                         
  -3   5  29        216.86        243.25        55.10 o                         
  -1   5  29        648.18        654.97        99.66 o                         
   1   5  29        309.11        311.08        58.97 o                         
   3   5  29        729.54        653.98        96.68 o                         
   5   5  29        335.16        313.58        64.73 o                         
  -8   6  29        847.31        625.75       116.77 o                         
  -6   6  29       1155.03       1223.00       144.12 o                         
  -4   6  29        350.83        359.77        67.93 o                         
  -2   6  29       1148.46       1082.06       184.11 o                         
   0   6  29       1102.77        957.92       136.42 o                         
   2   6  29       1096.79        917.69       133.73 o                         
  -5   7  29        142.38        212.89        71.01 o                         
  -3   7  29        159.89        153.90        37.52 o                         
  -1   7  29         57.98         94.65        43.91 o                         
   1   7  29         10.70         45.12        27.63 o                         
 -12   0  30       2349.92       1806.15       526.20 o                         
 -10   0  30       1998.97       1635.61       451.67 o                         
  -8   0  30        714.02        602.05       143.48 o                         
  -6   0  30       3679.48       3486.58       523.28 o                         
  -4   0  30       2697.18       3159.56       244.27 o                         
  -2   0  30       6594.63       6602.91       418.25 o                         
   0   0  30       2178.79       3066.20       526.73 o                         
   2   0  30        101.30        107.94       102.37 o                         
   4   0  30       1187.92       1566.65       216.68 o                         
   6   0  30       1351.35       1454.20       299.96 o                         
 -11   1  30       1695.93       1358.79       271.16 o                         
  -9   1  30        663.56        543.12       101.71 o                         
  -7   1  30        488.58        593.79       112.85 o                         
  -5   1  30        928.99        969.91       132.25 o                         
  -3   1  30        617.31        689.95       102.83 o                         
  -1   1  30       1663.16       1956.18       252.38 o                         
   1   1  30        785.99        981.78       139.49 o                         
   3   1  30        613.11        827.03       142.87 o                         
   5   1  30        558.30        708.22       121.07 o                         
   7   1  30        417.36        457.35       102.53 o                         
 -12   2  30        767.33        382.45       232.07 o                         
 -10   2  30       1431.79       1423.16       217.82 o                         
  -8   2  30        406.67        384.85       115.77 o                         
  -6   2  30        728.78        709.71       119.88 o                         
  -4   2  30       3169.00       3130.44       102.16 o                         
  -2   2  30       1923.61       2026.80       193.88 o                         
   0   2  30        661.77        663.65       105.68 o                         
   2   2  30        679.53        679.16       111.06 o                         
   4   2  30        573.85        619.37        85.72 o                         
   6   2  30        590.13        528.86        79.54 o                         
 -11   3  30         10.69         16.71        60.74 o                         
  -9   3  30         33.07         63.38        24.46 o                         
  -7   3  30        426.54        239.46       105.33 o                         
  -5   3  30        349.30        285.74        47.02 o                         
  -3   3  30         79.50        124.90        48.42 o                         
  -1   3  30         14.92         43.66        23.28 o                         
   1   3  30          7.71         48.20        19.62 o                         
   3   3  30        115.61         83.17        34.15 o                         
   5   3  30        501.64        493.42        83.61 o                         
 -10   4  30          7.50         31.37        44.78 o                         
  -8   4  30        105.07         26.08        23.25 o                         
  -6   4  30         10.88        173.98        93.94 o                         
  -4   4  30          1.06         58.88        40.96 o                         
  -2   4  30         10.11         85.82        41.89 o                         
   0   4  30         59.53         80.78        32.02 o                         
   2   4  30        181.12        124.02        29.08 o                         
   4   4  30         27.10         74.20        37.96 o                         
  -9   5  30         25.18         75.56        30.01 o                         
  -7   5  30        244.58        169.94        44.26 o                         
  -5   5  30        117.39         82.81        39.28 o                         
  -3   5  30          8.04         78.00        28.32 o                         
  -1   5  30        625.33        562.99        82.40 o                         
   1   5  30          0.66         45.18        18.60 o                         
   3   5  30         69.93         95.81        35.24 o                         
  -6   6  30        557.75        397.18        81.42 o                         
  -4   6  30        429.79        435.27        65.21 o                         
  -2   6  30       1259.21       1082.39       148.54 o                         
   0   6  30       1533.44       1235.73       203.48 o                         
   2   6  30        684.55        619.10       131.96 o                         
  -3   7  30        817.86        724.14       119.18 o                         
 -11   1  31         47.20         77.63       112.32 o                         
  -9   1  31        434.37        464.39        92.55 o                         
  -7   1  31        159.20        240.98        49.07 o                         
  -5   1  31         55.97         86.34        32.22 o                         
  -3   1  31        132.26        110.08        61.37 o                         
  -1   1  31        226.18        357.74       104.76 o                         
   1   1  31         20.96        147.39        55.56 o                         
   3   1  31        253.36        216.25        59.41 o                         
   5   1  31          1.81         64.92        37.60 o                         
 -10   2  31       1851.78       1703.75       294.66 o                         
  -8   2  31        519.72        462.45        84.42 o                         
  -6   2  31       1070.27       1001.30       196.36 o                         
  -4   2  31       2905.75       2940.95       216.72 o                         
  -2   2  31        866.40       1028.66       175.54 o                         
   0   2  31       2580.90       2437.41       189.21 o                         
   2   2  31        570.82        448.36       241.62 o                         
   4   2  31        691.73        828.57       170.57 o                         
  -9   3  31        481.13        672.26       233.26 o                         
  -7   3  31        480.08        294.82        59.10 o                         
  -5   3  31        640.46        524.28        99.16 o                         
  -3   3  31        195.93        165.59        66.05 o                         
  -1   3  31       1366.58       1493.64       169.58 o                         
   1   3  31        361.10        423.96        93.98 o                         
   3   3  31         80.60        103.58        40.17 o                         
   5   3  31        815.48        787.52       121.28 o                         
  -8   4  31       2532.80       2250.43       223.04 o                         
  -6   4  31       1116.38        939.79       167.52 o                         
  -4   4  31       2304.83       2240.63       215.03 o                         
  -2   4  31       2027.83       2029.42       145.74 o                         
   0   4  31       1919.42       2084.61       217.36 o                         
   2   4  31       1628.58       1958.79       339.52 o                         
   4   4  31       1464.89       1580.89       145.97 o                         
  -7   5  31         19.52         78.56        24.63 o                         
  -5   5  31        191.57        232.78        50.84 o                         
  -3   5  31        736.03        576.24       110.41 o                         
  -1   5  31       1021.86        804.01       120.24 o                         
   1   5  31        480.34        326.88        71.04 o                         
  -4   6  31        617.38        484.04        83.60 o                         
  -2   6  31       2164.98       2033.12       205.59 o                         
   0   6  31       1311.45        943.13       155.01 o                         
 -10   0  32       2664.62       2314.84       527.52 o                         
  -8   0  32       1232.15       1151.32       333.12 o                         
  -6   0  32       1573.00       1458.97       316.14 o                         
  -4   0  32        559.94        356.19       150.38 o                         
  -2   0  32       1886.50       2069.51       443.18 o                         
   0   0  32       4950.71       5681.80       291.74 o                         
   2   0  32       1144.69       1362.96       309.51 o                         
   4   0  32        166.33        320.65        91.24 o                         
  -9   1  32       2816.87       3367.72       489.60 o                         
  -7   1  32        650.23        655.12       116.97 o                         
  -5   1  32         88.33        106.11        44.84 o                         
  -3   1  32       1550.18       1762.71       245.77 o                         
  -1   1  32       1638.13       2032.90       229.56 o                         
   1   1  32       1621.88       1992.27       290.83 o                         
   3   1  32        419.96        529.57        92.76 o                         
   5   1  32        530.06        837.37       153.00 o                         
 -10   2  32        332.74        259.85        70.76 o                         
  -8   2  32       2994.41       3209.19       321.98 o                         
  -6   2  32       1457.37       1275.57       182.66 o                         
  -4   2  32        551.15        677.33       111.31 o                         
  -2   2  32        824.61        954.98       169.16 o                         
   0   2  32        672.62        758.53       172.13 o                         
   2   2  32        431.21        445.36        79.57 o                         
   4   2  32       1451.16       1310.79       198.25 o                         
  -9   3  32        137.33         74.32        61.20 o                         
  -7   3  32          1.09         24.09        51.85 o                         
  -5   3  32         10.05         99.24        53.33 o                         
  -3   3  32          4.37         64.05        50.59 o                         
  -1   3  32        803.58        907.68       154.34 o                         
   1   3  32        815.74        886.93       183.31 o                         
   3   3  32         29.49        134.05        46.86 o                         
  -8   4  32         29.23          4.76        33.42 o                         
  -6   4  32         66.42         71.13        33.68 o                         
  -4   4  32        126.75        127.51        54.78 o                         
  -2   4  32         33.63         37.97        30.95 o                         
   0   4  32         39.65         70.96        23.70 o                         
   2   4  32         11.81        108.74       105.43 o                         
  -5   5  32         16.95         85.78        94.42 o                         
  -3   5  32        139.90        132.18        33.05 o                         
  -1   5  32         45.68        116.32        34.02 o                         
  -9   1  33         51.48         49.76        94.68 o                         
  -7   1  33        124.48         83.61        46.86 o                         
  -5   1  33        475.60        490.19       225.70 o                         
  -3   1  33          1.52        162.94        47.29 o                         
  -1   1  33        319.85        333.06        89.70 o                         
   1   1  33         54.66         91.58       130.62 o                         
   3   1  33        194.94        325.83       127.44 o                         
  -8   2  33       3691.49       4032.89       181.62 o                         
  -6   2  33        809.33        604.51       111.66 o                         
  -4   2  33        458.80        562.13       108.19 o                         
  -2   2  33        905.11       1085.64       153.47 o                         
   0   2  33       1190.53       1313.01       177.76 o                         
   2   2  33        747.07        751.96       143.25 o                         
  -7   3  33        829.16        807.49       182.59 o                         
  -5   3  33       1074.67        868.16       143.53 o                         
  -3   3  33         14.32         19.40        39.00 o                         
  -1   3  33        275.39        235.08        62.30 o                         
   1   3  33       1046.57       1134.36       203.33 o                         
  -6   4  33       2559.15       2650.84       199.12 o                         
  -4   4  33       1425.14       1617.81       168.12 o                         
  -2   4  33       1123.95       1104.51       207.91 o                         
   0   4  33       2450.80       2762.09       292.13 o                         
  -8   0  34       2138.59       1579.12       505.24 o                         
  -6   0  34       2076.20       1615.72       423.82 o                         
  -4   0  34       3385.97       3156.11       443.71 o                         
  -2   0  34        872.35       1129.57       202.36 o                         
   0   0  34       2205.92       2110.09       493.04 o                         
   2   0  34       1644.55       1692.37       471.03 o                         
  -7   1  34       1614.55       1522.17       298.78 o                         
  -5   1  34        584.54        497.15       130.32 o                         
  -3   1  34        848.81        927.11       158.08 o                         
  -1   1  34        472.32        539.83        88.97 o                         
   1   1  34       1569.68       1787.02       190.59 o                         
  -6   2  34        850.01        803.79       170.21 o                         
  -4   2  34        371.85        305.39        60.37 o                         
  -2   2  34         32.45        173.72        96.81 o                         
   0   2  34        878.04       1068.79       176.20 o                         
  -5   3  34        839.94        886.11       151.01 o                         
  -3   3  34        519.55        593.76       121.13 o                         
  -1   3  34        144.99        144.88        62.74 o                         
  -5   1  35          2.69         65.17        34.00 o                         
  -3   1  35        447.69        522.97       127.82 o                         
  -1   1  35         14.01         70.71        47.91 o                         
                                                                                
